# Supplementary material for: Determination of the molecular basis for coprogen import by Gram-negative bacteria
Source: IUCrJ. 2019 Apr 5;6(Pt 3):401–11. doi: 10.1107/S2052252519002926 (PMC6503915; doi:10.1107/S2052252519002926)
Supplement: Supplementary file 7 [file m-06-00401-sup7.xlsx]

## Sheet: Sheet1
Primer Name	Sequence (5'-3')	Purpose
FhuE Expr F	CCATCCCATGGGTGCCGAAGGGCAAACTAACGC	FhuE amplication for pET20b protein expression
FhuE Expr R	CCATCCTCGAGTCAGAAATGCATATTGGCTGTGAG	FhuE amplication for pET20b protein expression
Fiu Expr F	CCATCCCATGGGTGCCGAAGGGCAAACTAACGC	Fiu amplication for pET20b protein expression
Fiu Expr R	CCATCCTCGAGTCAGAAATGCATATTGGCTGTGAG	Fiu amplication for pET20b protein expression
FhuE Comp F	CGATCGAATTCATGCTTTCAACACAATTTAACAGGGAT	FhuE amplification for pBAD24 complementation
FhuE Comp R	CGATCAAGCTTTCAGAATTGATACGTGCCGGTAATG	FhuE amplification for pBAD24 complementation
ΔFepA F	AGCGTGTTGCAGTTGTGCGTA	FepA KO cassette amplification
ΔFepA R	CCGGGCCATGTTTCGACTG	FepA KO cassette amplification
ΔFhuA F	CAACAGCAACCTGCTCAGCAA	FhuA KO cassette amplification
ΔFhuA R	CAAACGCTTTGCTGCTCCAGC	FhuA KO cassette amplification
ΔFhuE F	CAGCGAAATGGCACCGGCT	FhuE KO cassette amplification
ΔFhuE R	CGCCACACTGCGAGTATAGA	FhuE KO cassette amplification
ΔCirA F	AGGACAAAAATGCATGGCTGGAAT	CirA KO cassette amplification
ΔCirA R	GAAATAAGTTTCCTCCCTTCCTTG	CirA KO cassette amplification
ΔFecA F	TTCCGACGGACTGCCACGG	FecA KO cassette amplification
ΔFecA R	ACCGCTGGGTGAGGTGATAG	FecA KO cassette amplification
Δfiu F	ACAGCGGCGTGGAAAGGGTA	Fiu KO cassette amplification
Δfiu R	GTTCGGTACTGCAACCATCTAC	Fiu KO cassette amplification
FhuE R117A F	GTCAGGCGGATTCCGATGCTGCTCTTTATTATTCCCGC	Primers for site directed mutagenesis of pBADFhuECom
FhuE R117A R	GCGGGAATAATAAAGAGCAGCATCGGAATCCGCCTGAC	Primers for site directed mutagenesis of pBADFhuECom
FhuE S141A F	GTATCCCCACCTATTTTGAAGCGCGCTGGAATCTGGGCGA	Primers for site directed mutagenesis of pBADFhuECom
FhuE S141A R	TCGCCCAGATTCCAGCGCGCTTCAAAATAGGTGGGGATAC	Primers for site directed mutagenesis of pBADFhuECom
FhuE R142A F	CCCACCTATTTTGAATCGGCCTGGAATCTGGGCGACGCA	Primers for site directed mutagenesis of pBADFhuECom
FhuE R142A F	TGCGTCGCCCAGATTCCAGGCCGATTCAAAATAGGTGGG	Primers for site directed mutagenesis of pBADFhuECom
FhuE W143A F	ACCTATTTTGAATCGCGCGCGAATCTGGGCGACGCACTT	Primers for site directed mutagenesis of pBADFhuECom
FhuE W143A R	AAGTGCGTCGCCCAGATTCGCGCGCGATTCAAAATAGGT	Primers for site directed mutagenesis of pBADFhuECom
FhuE W275A F	GATGTTAATAGCCCTACCGCGGGCGGTTTACCGCGCTGGA	Primers for site directed mutagenesis of pBADFhuECom
FhuE W275A R	TCCAGCGCGGTAAACCGCCCGCGGTAGGGCTATTAACATC	Primers for site directed mutagenesis of pBADFhuECom
FhuE N303A F	CACCTGACTGGGCGTACGCCGATAAAGAGATCAACAAG	Primers for site directed mutagenesis of pBADFhuECom
FhuE N303A R	CTTGTTGATCTCTTTATCGGCGTACGCCCAGTCAGGTG	Primers for site directed mutagenesis of pBADFhuECom
FhuE S337A F	CCACTCTGAAGTCGAATTTGACGCCAAAATGATGTATGTCGATGC	Primers for site directed mutagenesis of pBADFhuECom
FhuE S337A R	GCATCGACATACATCATTTTGGCGTCAAATTCGACTTCAGAGTGG	Primers for site directed mutagenesis of pBADFhuECom
FhuE Y341A F	GAATTTGACAGCAAAATGATGGCTGTCGATGCCTATGTAAACAAAGCGG	Primers for site directed mutagenesis of pBADFhuECom
FhuE Y341A R	CCGCTTTGTTTACATAGGCATCGACAGCCATCATTTTGCTGTCAAATTC	Primers for site directed mutagenesis of pBADFhuECom
FhuE N343A F	CAGCAAAATGATGTATGTCGCTGCCTATGTAAACAAAGCG	Primers for site directed mutagenesis of pBADFhuECom
FhuE N343A R	CGCTTTGTTTACATAGGCAGCGACATACATCATTTTGCTG	Primers for site directed mutagenesis of pBADFhuECom
FhuE N373A F	GTCGGCGGCACCGGTTGGGCCAGTGGCAAACGTAAAGTTG	Primers for site directed mutagenesis of pBADFhuECom
FhuE N373A R	CAACTTTACGTTTGCCACTGGCCCAACCGGTGCCGCCGAC	Primers for site directed mutagenesis of pBADFhuECom
FhuE W416A F	AATCGTTACTTCAGTTCAGCGGCCAACATCTTCCCGGATGAA	Primers for site directed mutagenesis of pBADFhuECom
FhuE W416A R	TTCATCCGGGAAGATGTTGGCCGCTGAACTGAAGTAACGATT)	Primers for site directed mutagenesis of pBADFhuECom
