# Supplementary material for: Determination of the molecular basis for coprogen import by Gram-negative bacteria
Source: IUCrJ. 2019 Apr 5;6(Pt 3):401–11. doi: 10.1107/S2052252519002926 (PMC6503915; doi:10.1107/S2052252519002926)
Supplement: Supplementary file 8 [file m-06-00401-sup8.xlsx]

## Sheet: Sheet1
Strain or plasmid	Relevant genotype and description	Reference or source
Escherichia coli BW25113 Wt	F-, DE(araD-araB)567, lacZ4787(del)::rrnB-3, LAM-, rph-1, DE(rhaD-rhaB)568, hsdR514	Dansenko and Wanner, 2006
Escherichia coli BW25113 ∆TBDT	As Wt + FhuA(del),FecA(del),CirA(del),FepA(del),FhuE(del),Fiu(del)	This study
p20bFhuEExp	pET20b + Fiu -minus signal peptide ligated at NcoI/XhoI sites	This study
p20bFiuExp	pET20b + Fiu -minus signal peptide ligated at NcoI/XhoI sites	This study
pBADFhuECom	pBAD24 + Fiu ligated at EcoRI/HindIII sites	This study
pBADFhuECom R117A	As pBADFhuECom with mutation as labelled	This study
pBADFhuECom S141A	As pBADFhuECom with mutation as labelled	This study
pBADFhuECom R142A	As pBADFhuECom with mutation as labelled	This study
pBADFhuECom W143A	As pBADFhuECom with mutation as labelled	This study
pBADFhuECom W275A	As pBADFhuECom with mutation as labelled	This study
pBADFhuECom N303A	As pBADFhuECom with mutation as labelled	This study
pBADFhuECom S337A	As pBADFhuECom with mutation as labelled	This study
pBADFhuECom Y341A	As pBADFhuECom with mutation as labelled	This study
pBADFhuECom N343A	As pBADFhuECom with mutation as labelled	This study
pBADFhuECom N373A	As pBADFhuECom with mutation as labelled	This study
pBADFhuECom W416A	As pBADFhuECom with mutation as labelled	This study
pBADFhuECom R117A/R132A	As pBADFhuECom with mutation as labelled	This study
pBADFhuECom R117A/W275A	As pBADFhuECom with mutation as labelled	This study
R142A/W275A	As pBADFhuECom with mutation as labelled	This study
