# Supplementary material for: Determination of the molecular basis for coprogen import by Gram-negative bacteria
Source: IUCrJ. 2019 Apr 5;6(Pt 3):401–11. doi: 10.1107/S2052252519002926 (PMC6503915; doi:10.1107/S2052252519002926)
Supplement: Supplementary file 9 [file m-06-00401-sup9.txt]

MODEL 1
REMARK VINA RESULT:      -9.7      0.000      0.000
REMARK  7 active torsions:
REMARK  status: ('A' for Active; 'I' for Inactive)
REMARK    1  A    between atoms: C41_13  and  N12_2 
REMARK    2  A    between atoms: C33_11  and  C71_39 
REMARK    3  A    between atoms: C41_13  and  C42_14 
REMARK    4  A    between atoms: C42_14  and  C43_15 
REMARK    5  A    between atoms: C43_15  and  C44_16 
REMARK    6  A    between atoms: C44_16  and  C45_17 
REMARK    7  A    between atoms: C45_17  and  N46_18 
ROOT
HETATM    1  O11         0      30.661   5.943  23.426  1.00  1.41     0.000 OA
HETATM    2  N12         0      30.729   5.083  24.503  1.00  1.40    -0.268 N 
HETATM    3  C13         0      31.387   5.503  25.550  1.00  1.42     0.172 C 
HETATM    4  O14         0      31.925   6.678  25.497  1.00  1.50    -0.175 OA
HETATM    5  O21         0      33.423   6.347  22.908  1.00  1.59     0.000 OA
HETATM    6  N22         0      34.646   6.966  23.017  1.00  1.32    -0.268 N 
HETATM    7  C23         0      34.661   8.118  23.640  1.00  1.34     0.172 A 
HETATM    8  O24         0      33.547   8.614  24.042  1.00  1.69    -0.175 OA
HETATM    9  O31         0      31.468   8.138  21.804  1.00  1.75     0.000 OA
HETATM   10  N32         0      30.720   9.287  21.869  1.00  1.74    -0.269 N 
HETATM   11  C33         0      30.410   9.716  23.088  1.00  1.89     0.168 A 
HETATM   12  O34         0      30.788   9.039  24.100  1.00  1.90    -0.176 OA
HETATM   13  C51         0      31.544   4.698  26.798  1.00  1.58     0.006 C 
HETATM   14  C52         0      32.996   4.588  27.242  1.00  1.82     0.016 C 
HETATM   15  C53         0      33.850   3.785  26.270  1.00  1.74     0.217 C 
HETATM   16  N54         0      35.112   3.679  26.596  1.00  1.89    -0.361 N 
HETATM   17  C55         0      36.109   3.079  25.717  1.00  2.21    -0.005 C 
HETATM   18  C56         0      37.204   4.077  25.360  1.00  2.13    -0.050 C 
HETATM   19  C57         0      36.723   5.298  24.612  1.00  2.05    -0.062 C 
HETATM   20  C58         0      36.099   4.970  23.270  1.00  2.05    -0.048 C 
HETATM   21  C59         0      35.737   6.202  22.435  1.00  1.82     0.017 C 
HETATM   22  O60         0      33.331   3.289  25.249  1.00  2.39    -0.274 OA
HETATM   23  C61         0      35.927   8.840  23.960  1.00  1.74     0.006 C 
HETATM   24  C62         0      35.753  10.362  24.006  1.00  1.50     0.016 C 
HETATM   25  C63         0      35.715  10.946  22.608  1.00  1.50     0.217 C 
HETATM   26  N64         0      34.635  11.672  22.298  1.00  1.89    -0.361 N 
HETATM   27  C65         0      34.448  12.332  21.009  1.00  2.13    -0.005 C 
HETATM   28  C66         0      34.092  11.390  19.894  1.00  2.61    -0.050 C 
HETATM   29  C67         0      33.007  10.357  20.127  1.00  3.47    -0.062 C 
HETATM   30  C68         0      31.685  10.975  20.317  1.00  4.26    -0.048 C 
HETATM   31  C69         0      30.521   9.970  20.586  1.00  2.61     0.017 C 
HETATM   32  O70         0      36.644  10.770  21.823  1.00  2.45    -0.274 OA
HETATM   33 Fe1          0      31.939   7.444  23.603  1.00  1.37     0.000 Fe
HETATM   34 2H51         0      31.156   3.695  26.618  1.00  0.00     0.046 H 
HETATM   35 3H51         0      30.964   5.164  27.596  1.00  0.00     0.046 H 
HETATM   36 2H52         0      33.413   5.592  27.323  1.00  0.00     0.047 H 
HETATM   37 3H52         0      33.032   4.111  28.221  1.00  0.00     0.047 H 
HETATM   38  H54         0      35.409   4.030  27.494  1.00  0.00     0.162 HD
HETATM   39 2H55         0      36.558   2.224  26.223  1.00  0.00     0.064 H 
HETATM   40 3H55         0      35.623   2.739  24.803  1.00  0.00     0.064 H 
HETATM   41 2H56         0      37.675   4.409  26.286  1.00  0.00     0.035 H 
HETATM   42 3H56         0      37.953   3.568  24.753  1.00  0.00     0.035 H 
HETATM   43 2H57         0      35.979   5.809  25.223  1.00  0.00     0.033 H 
HETATM   44 3H57         0      37.567   5.967  24.452  1.00  0.00     0.033 H 
HETATM   45 2H58         0      35.190   4.395  23.446  1.00  0.00     0.035 H 
HETATM   46 3H58         0      36.796   4.354  22.701  1.00  0.00     0.035 H 
HETATM   47 2H59         0      36.615   6.845  22.363  1.00  0.00     0.067 H 
HETATM   48 3H59         0      35.451   5.880  21.434  1.00  0.00     0.067 H 
HETATM   49 2H61         0      36.667   8.598  23.197  1.00  0.00     0.046 H 
HETATM   50 3H61         0      36.293   8.499  24.928  1.00  0.00     0.046 H 
HETATM   51 2H62         0      34.820  10.600  24.516  1.00  0.00     0.047 H 
HETATM   52 3H62         0      36.585  10.802  24.556  1.00  0.00     0.047 H 
HETATM   53  H64         0      33.910  11.770  22.995  1.00  0.00     0.162 HD
HETATM   54 2H65         0      35.373  12.843  20.747  1.00  0.00     0.064 H 
HETATM   55 3H65         0      33.654  13.072  21.108  1.00  0.00     0.064 H 
HETATM   56 2H66         0      35.001  10.846  19.632  1.00  0.00     0.035 H 
HETATM   57 3H66         0      33.803  11.989  19.031  1.00  0.00     0.035 H 
HETATM   58 2H67         0      32.962   9.692  19.265  1.00  0.00     0.033 H 
HETATM   59 3H67         0      33.256   9.774  21.013  1.00  0.00     0.033 H 
HETATM   60 2H68         0      31.748  11.655  21.167  1.00  0.00     0.035 H 
HETATM   61 3H68         0      31.442  11.556  19.426  1.00  0.00     0.035 H 
HETATM   62 2H69         0      30.496   9.229  19.785  1.00  0.00     0.067 H 
HETATM   63 3H69         0      29.576  10.510  20.607  1.00  0.00     0.067 H 
HETATM   64  H21         0      33.435   5.526  23.406  1.00  0.00     0.000 HD
HETATM   65  H11         0      29.774   6.308  23.364  1.00  0.00     0.000 HD
HETATM   66  H31         0      30.971   7.457  21.345  1.00  0.00     0.000 HD
ENDROOT
BRANCH   2  67
HETATM   67  C41         0      29.961   3.842  24.313  1.00  1.74     0.017 C 
HETATM   68 2H41         0      29.911   3.616  23.248  1.00  0.00     0.067 H 
HETATM   69 3H41         0      30.468   3.025  24.827  1.00  0.00     0.067 H 
BRANCH  67  70
HETATM   70  C42         0      28.553   3.973  24.856  1.00  2.29    -0.048 C 
HETATM   71 3H42         0      28.416   4.990  25.222  1.00  0.00     0.035 H 
HETATM   72 2H42         0      27.856   3.805  24.034  1.00  0.00     0.035 H 
BRANCH  70  73
HETATM   73  C43         0      28.200   2.995  25.987  1.00  2.37    -0.062 C 
HETATM   74 2H43         0      29.128   2.650  26.441  1.00  0.00     0.033 H 
HETATM   75 3H43         0      27.621   3.529  26.741  1.00  0.00     0.033 H 
BRANCH  73  76
HETATM   76  C44         0      27.407   1.778  25.537  1.00  2.13    -0.043 C 
HETATM   77 3H44         0      27.840   0.885  25.986  1.00  0.00     0.035 H 
HETATM   78 2H44         0      27.466   1.698  24.452  1.00  0.00     0.035 H 
BRANCH  76  79
HETATM   79  C45         0      25.952   1.883  25.943  1.00  2.53     0.080 C 
HETATM   80 3H45         0      25.562   0.882  26.131  1.00  0.00     0.075 H 
HETATM   81 2H45         0      25.390   2.335  25.126  1.00  0.00     0.075 H 
BRANCH  79  82
HETATM   82  N46         0      25.771   2.707  27.161  1.00  2.61    -0.079 N 
HETATM   83 1H46         0      26.659   3.106  27.431  1.00  0.00     0.274 HD
HETATM   84 2H46         0      25.113   3.449  26.970  1.00  0.00     0.274 HD
HETATM   85 3H46         0      25.420   2.130  27.910  1.00  0.00     0.274 HD
ENDBRANCH  79  82
ENDBRANCH  76  79
ENDBRANCH  73  76
ENDBRANCH  70  73
ENDBRANCH  67  70
ENDBRANCH   2  67
BRANCH  11  86
HETATM   86  C71         0      29.651  10.993  23.289  1.00  3.08    -0.013 C 
HETATM   87 3H71         0      29.010  11.174  22.426  1.00  0.00     0.038 H 
HETATM   88 1H71         0      30.353  11.820  23.400  1.00  0.00     0.038 H 
HETATM   89 2H71         0      29.038  10.913  24.187  1.00  0.00     0.038 H 
ENDBRANCH  11  86
TORSDOF 7
ENDMDL
MODEL 2
REMARK VINA RESULT:      -8.9      6.509     10.246
REMARK  7 active torsions:
REMARK  status: ('A' for Active; 'I' for Inactive)
REMARK    1  A    between atoms: C41_13  and  N12_2 
REMARK    2  A    between atoms: C33_11  and  C71_39 
REMARK    3  A    between atoms: C41_13  and  C42_14 
REMARK    4  A    between atoms: C42_14  and  C43_15 
REMARK    5  A    between atoms: C43_15  and  C44_16 
REMARK    6  A    between atoms: C44_16  and  C45_17 
REMARK    7  A    between atoms: C45_17  and  N46_18 
ROOT
HETATM    1  O11         0      33.824  11.424  15.840  1.00  1.41     0.000 OA
HETATM    2  N12         0      32.631  10.787  16.117  1.00  1.40    -0.268 N 
HETATM    3  C13         0      31.580  11.548  16.268  1.00  1.42     0.172 C 
HETATM    4  O14         0      31.735  12.826  16.154  1.00  1.50    -0.175 OA
HETATM    5  O21         0      34.022  13.155  18.082  1.00  1.59     0.000 OA
HETATM    6  N22         0      33.844  14.319  18.793  1.00  1.32    -0.268 N 
HETATM    7  C23         0      33.403  15.351  18.117  1.00  1.34     0.172 A 
HETATM    8  O24         0      33.231  15.228  16.851  1.00  1.69    -0.175 OA
HETATM    9  O31         0      35.631  13.620  15.750  1.00  1.75     0.000 OA
HETATM   10  N32         0      35.839  14.225  14.535  1.00  1.74    -0.269 N 
HETATM   11  C33         0      34.750  14.507  13.827  1.00  1.89     0.168 A 
HETATM   12  O34         0      33.608  14.182  14.290  1.00  1.90    -0.176 OA
HETATM   13  C51         0      30.216  11.013  16.561  1.00  1.58     0.006 C 
HETATM   14  C52         0      29.570  11.690  17.762  1.00  1.82     0.016 C 
HETATM   15  C53         0      30.289  11.382  19.069  1.00  1.74     0.217 C 
HETATM   16  N54         0      29.785  11.958  20.129  1.00  1.89    -0.361 N 
HETATM   17  C55         0      30.424  11.902  21.440  1.00  2.21    -0.005 C 
HETATM   18  C56         0      30.775  13.297  21.943  1.00  2.13    -0.050 C 
HETATM   19  C57         0      31.755  14.051  21.074  1.00  2.05    -0.062 C 
HETATM   20  C58         0      33.104  13.370  20.963  1.00  2.05    -0.048 C 
HETATM   21  C59         0      34.154  14.190  20.206  1.00  1.82     0.017 C 
HETATM   22  O60         0      31.285  10.630  19.069  1.00  2.39    -0.274 OA
HETATM   23  C61         0      33.027  16.638  18.772  1.00  1.74     0.006 C 
HETATM   24  C62         0      33.233  17.855  17.864  1.00  1.50     0.016 C 
HETATM   25  C63         0      34.694  18.251  17.810  1.00  1.50     0.217 C 
HETATM   26  N64         0      35.250  18.301  16.594  1.00  1.89    -0.361 N 
HETATM   27  C65         0      36.636  18.692  16.355  1.00  2.13    -0.005 C 
HETATM   28  C66         0      37.636  17.636  16.733  1.00  2.61    -0.050 C 
HETATM   29  C67         0      37.399  16.209  16.278  1.00  3.47    -0.062 C 
HETATM   30  C68         0      37.482  16.072  14.815  1.00  4.26    -0.048 C 
HETATM   31  C69         0      37.225  14.630  14.274  1.00  2.61     0.017 C 
HETATM   32  O70         0      35.312  18.529  18.834  1.00  2.45    -0.274 OA
HETATM   33 Fe1          0      33.702  13.376  16.149  1.00  1.37     0.000 Fe
HETATM   34 2H51         0      30.295   9.945  16.762  1.00  0.00     0.046 H 
HETATM   35 3H51         0      29.581  11.163  15.687  1.00  0.00     0.046 H 
HETATM   36 2H52         0      29.585  12.769  17.604  1.00  0.00     0.047 H 
HETATM   37 3H52         0      28.536  11.359  17.841  1.00  0.00     0.047 H 
HETATM   38  H54         0      28.917  12.465  20.036  1.00  0.00     0.162 HD
HETATM   39 2H55         0      29.741  11.431  22.146  1.00  0.00     0.064 H 
HETATM   40 3H55         0      31.334  11.307  21.370  1.00  0.00     0.064 H 
HETATM   41 2H56         0      29.855  13.879  22.001  1.00  0.00     0.035 H 
HETATM   42 3H56         0      31.195  13.209  22.945  1.00  0.00     0.035 H 
HETATM   43 2H57         0      31.332  14.144  20.074  1.00  0.00     0.033 H 
HETATM   44 3H57         0      31.898  15.048  21.490  1.00  0.00     0.033 H 
HETATM   45 2H58         0      32.968  12.422  20.442  1.00  0.00     0.035 H 
HETATM   46 3H58         0      33.476  13.166  21.967  1.00  0.00     0.035 H 
HETATM   47 2H59         0      34.203  15.186  20.647  1.00  0.00     0.067 H 
HETATM   48 3H59         0      35.125  13.707  20.314  1.00  0.00     0.067 H 
HETATM   49 2H61         0      33.640  16.764  19.665  1.00  0.00     0.046 H 
HETATM   50 3H61         0      31.979  16.591  19.067  1.00  0.00     0.046 H 
HETATM   51 2H62         0      32.893  17.610  16.858  1.00  0.00     0.047 H 
HETATM   52 3H62         0      32.648  18.691  18.247  1.00  0.00     0.047 H 
HETATM   53  H64         0      34.679  18.054  15.798  1.00  0.00     0.162 HD
HETATM   54 2H65         0      36.845  19.588  16.937  1.00  0.00     0.064 H 
HETATM   55 3H65         0      36.756  18.925  15.297  1.00  0.00     0.064 H 
HETATM   56 2H66         0      37.690  17.620  17.822  1.00  0.00     0.035 H 
HETATM   57 3H66         0      38.610  17.949  16.355  1.00  0.00     0.035 H 
HETATM   58 2H67         0      38.151  15.565  16.733  1.00  0.00     0.033 H 
HETATM   59 3H67         0      36.411  15.890  16.608  1.00  0.00     0.033 H 
HETATM   60 2H68         0      36.742  16.737  14.370  1.00  0.00     0.035 H 
HETATM   61 3H68         0      38.474  16.391  14.492  1.00  0.00     0.035 H 
HETATM   62 2H69         0      37.902  13.935  14.772  1.00  0.00     0.067 H 
HETATM   63 3H69         0      37.411  14.610  13.201  1.00  0.00     0.067 H 
HETATM   64  H21         0      33.410  12.488  18.404  1.00  0.00     0.000 HD
HETATM   65  H11         0      34.057  11.278  14.920  1.00  0.00     0.000 HD
HETATM   66  H31         0      36.047  12.755  15.752  1.00  0.00     0.000 HD
ENDROOT
BRANCH   2  67
HETATM   67  C41         0      32.735   9.319  16.116  1.00  1.74     0.017 C 
HETATM   68 2H41         0      31.733   8.893  16.104  1.00  0.00     0.067 H 
HETATM   69 3H41         0      33.270   8.999  15.221  1.00  0.00     0.067 H 
BRANCH  67  70
HETATM   70  C42         0      33.470   8.815  17.341  1.00  2.29    -0.048 C 
HETATM   71 3H42         0      34.405   8.356  17.019  1.00  0.00     0.035 H 
HETATM   72 2H42         0      33.706   9.673  17.972  1.00  0.00     0.035 H 
BRANCH  70  73
HETATM   73  C43         0      32.694   7.797  18.190  1.00  2.37    -0.062 C 
HETATM   74 2H43         0      31.659   8.129  18.258  1.00  0.00     0.033 H 
HETATM   75 3H43         0      32.718   6.831  17.685  1.00  0.00     0.033 H 
BRANCH  73  76
HETATM   76  C44         0      33.233   7.620  19.601  1.00  2.13    -0.043 C 
HETATM   77 3H44         0      33.751   6.663  19.668  1.00  0.00     0.035 H 
HETATM   78 2H44         0      32.398   7.624  20.302  1.00  0.00     0.035 H 
BRANCH  76  79
HETATM   79  C45         0      34.192   8.731  19.973  1.00  2.53     0.080 C 
HETATM   80 3H45         0      34.528   9.229  19.063  1.00  0.00     0.075 H 
HETATM   81 2H45         0      35.055   8.296  20.479  1.00  0.00     0.075 H 
BRANCH  79  82
HETATM   82  N46         0      33.567   9.731  20.869  1.00  2.61    -0.079 N 
HETATM   83 1H46         0      34.221  10.480  21.046  1.00  0.00     0.274 HD
HETATM   84 2H46         0      32.738  10.104  20.430  1.00  0.00     0.274 HD
HETATM   85 3H46         0      33.316   9.290  21.742  1.00  0.00     0.274 HD
ENDBRANCH  79  82
ENDBRANCH  76  79
ENDBRANCH  73  76
ENDBRANCH  70  73
ENDBRANCH  67  70
ENDBRANCH   2  67
BRANCH  11  86
HETATM   86  C71         0      34.845  15.223  12.514  1.00  3.08    -0.013 C 
HETATM   87 3H71         0      35.731  14.882  11.978  1.00  0.00     0.038 H 
HETATM   88 1H71         0      34.916  16.296  12.690  1.00  0.00     0.038 H 
HETATM   89 2H71         0      33.956  15.011  11.920  1.00  0.00     0.038 H 
ENDBRANCH  11  86
TORSDOF 7
ENDMDL
MODEL 3
REMARK VINA RESULT:      -8.6     13.413     15.894
REMARK  7 active torsions:
REMARK  status: ('A' for Active; 'I' for Inactive)
REMARK    1  A    between atoms: C41_13  and  N12_2 
REMARK    2  A    between atoms: C33_11  and  C71_39 
REMARK    3  A    between atoms: C41_13  and  C42_14 
REMARK    4  A    between atoms: C42_14  and  C43_15 
REMARK    5  A    between atoms: C43_15  and  C44_16 
REMARK    6  A    between atoms: C44_16  and  C45_17 
REMARK    7  A    between atoms: C45_17  and  N46_18 
ROOT
HETATM    1  O11         0      29.648  13.141  37.237  1.00  1.41     0.000 OA
HETATM    2  N12         0      29.184  12.017  37.890  1.00  1.40    -0.268 N 
HETATM    3  C13         0      28.213  11.361  37.313  1.00  1.42     0.172 C 
HETATM    4  O14         0      27.759  11.813  36.190  1.00  1.50    -0.175 OA
HETATM    5  O21         0      27.253  14.655  37.042  1.00  1.59     0.000 OA
HETATM    6  N22         0      26.087  15.095  36.463  1.00  1.32    -0.268 N 
HETATM    7  C23         0      25.886  14.738  35.218  1.00  1.34     0.172 A 
HETATM    8  O24         0      26.801  14.071  34.615  1.00  1.69    -0.175 OA
HETATM    9  O31         0      29.518  15.315  35.405  1.00  1.75     0.000 OA
HETATM   10  N32         0      30.227  15.205  34.234  1.00  1.74    -0.269 N 
HETATM   11  C33         0      30.102  14.055  33.580  1.00  1.89     0.168 A 
HETATM   12  O34         0      29.375  13.133  34.077  1.00  1.90    -0.176 OA
HETATM   13  C51         0      27.607  10.122  37.886  1.00  1.58     0.006 C 
HETATM   14  C52         0      26.089  10.200  37.971  1.00  1.82     0.016 C 
HETATM   15  C53         0      25.609  11.244  38.969  1.00  1.74     0.217 C 
HETATM   16  N54         0      24.310  11.366  39.064  1.00  1.89    -0.361 N 
HETATM   17  C55         0      23.668  12.412  39.853  1.00  2.21    -0.005 C 
HETATM   18  C56         0      22.794  13.304  38.979  1.00  2.13    -0.050 C 
HETATM   19  C57         0      23.539  14.048  37.896  1.00  2.05    -0.062 C 
HETATM   20  C58         0      24.584  15.003  38.436  1.00  2.05    -0.048 C 
HETATM   21  C59         0      25.248  15.870  37.361  1.00  1.82     0.017 C 
HETATM   22  O60         0      26.438  11.911  39.621  1.00  2.39    -0.274 OA
HETATM   23  C61         0      24.608  15.017  34.501  1.00  1.74     0.006 C 
HETATM   24  C62         0      24.795  15.194  32.990  1.00  1.50     0.016 C 
HETATM   25  C63         0      25.336  16.572  32.667  1.00  1.50     0.217 C 
HETATM   26  N64         0      26.475  16.613  31.967  1.00  1.89    -0.361 N 
HETATM   27  C65         0      27.119  17.853  31.545  1.00  2.13    -0.005 C 
HETATM   28  C66         0      27.817  18.582  32.658  1.00  2.61    -0.050 C 
HETATM   29  C67         0      28.724  17.800  33.588  1.00  3.47    -0.062 C 
HETATM   30  C68         0      29.912  17.278  32.894  1.00  4.26    -0.048 C 
HETATM   31  C69         0      30.880  16.440  33.788  1.00  2.61     0.017 C 
HETATM   32  O70         0      24.736  17.585  33.019  1.00  2.45    -0.274 OA
HETATM   33 Fe1          0      28.429  13.699  35.780  1.00  1.37     0.000 Fe
HETATM   34 2H51         0      28.006   9.968  38.888  1.00  0.00     0.046 H 
HETATM   35 3H51         0      27.883   9.271  37.260  1.00  0.00     0.046 H 
HETATM   36 2H52         0      25.698  10.455  36.986  1.00  0.00     0.047 H 
HETATM   37 3H52         0      25.701   9.226  38.264  1.00  0.00     0.047 H 
HETATM   38  H54         0      23.727  10.708  38.569  1.00  0.00     0.162 HD
HETATM   39 2H55         0      23.047  11.947  40.618  1.00  0.00     0.064 H 
HETATM   40 3H55         0      24.434  13.020  40.333  1.00  0.00     0.064 H 
HETATM   41 2H56         0      22.038  12.679  38.504  1.00  0.00     0.035 H 
HETATM   42 3H56         0      22.292  14.030  39.618  1.00  0.00     0.035 H 
HETATM   43 2H57         0      24.035  13.320  37.254  1.00  0.00     0.033 H 
HETATM   44 3H57         0      22.823  14.612  37.300  1.00  0.00     0.033 H 
HETATM   45 2H58         0      25.359  14.419  38.933  1.00  0.00     0.035 H 
HETATM   46 3H58         0      24.114  15.656  39.171  1.00  0.00     0.035 H 
HETATM   47 2H59         0      24.469  16.360  36.778  1.00  0.00     0.067 H 
HETATM   48 3H59         0      25.858  16.631  37.847  1.00  0.00     0.067 H 
HETATM   49 2H61         0      24.176  15.933  34.906  1.00  0.00     0.046 H 
HETATM   50 3H61         0      23.917  14.194  34.676  1.00  0.00     0.046 H 
HETATM   51 2H62         0      25.497  14.443  32.628  1.00  0.00     0.047 H 
HETATM   52 3H62         0      23.836  15.059  32.491  1.00  0.00     0.047 H 
HETATM   53  H64         0      26.913  15.738  31.717  1.00  0.00     0.162 HD
HETATM   54 2H65         0      26.358  18.510  31.126  1.00  0.00     0.064 H 
HETATM   55 3H65         0      27.848  17.621  30.768  1.00  0.00     0.064 H 
HETATM   56 2H66         0      27.043  19.039  33.276  1.00  0.00     0.035 H 
HETATM   57 3H66         0      28.406  19.384  32.214  1.00  0.00     0.035 H 
HETATM   58 2H67         0      29.050  18.455  34.396  1.00  0.00     0.033 H 
HETATM   59 3H67         0      28.165  16.965  34.011  1.00  0.00     0.033 H 
HETATM   60 2H68         0      29.574  16.643  32.075  1.00  0.00     0.035 H 
HETATM   61 3H68         0      30.467  18.118  32.475  1.00  0.00     0.035 H 
HETATM   62 2H69         0      31.164  17.032  34.659  1.00  0.00     0.067 H 
HETATM   63 3H69         0      31.773  16.190  33.215  1.00  0.00     0.067 H 
HETATM   64  H21         0      27.046  14.051  37.760  1.00  0.00     0.000 HD
HETATM   65  H11         0      30.509  12.955  36.854  1.00  0.00     0.000 HD
HETATM   66  H31         0      30.127  15.440  36.137  1.00  0.00     0.000 HD
ENDROOT
BRANCH   2  67
HETATM   67  C41         0      29.936  11.697  39.113  1.00  1.74     0.017 C 
HETATM   68 2H41         0      30.440  12.597  39.465  1.00  0.00     0.067 H 
HETATM   69 3H41         0      29.242  11.353  39.881  1.00  0.00     0.067 H 
BRANCH  67  70
HETATM   70  C42         0      30.972  10.620  38.862  1.00  2.29    -0.048 C 
HETATM   71 3H42         0      31.307  10.231  39.823  1.00  0.00     0.035 H 
HETATM   72 2H42         0      30.492   9.811  38.310  1.00  0.00     0.035 H 
BRANCH  70  73
HETATM   73  C43         0      32.203  11.076  38.065  1.00  2.37    -0.062 C 
HETATM   74 2H43         0      32.053  12.116  37.772  1.00  0.00     0.033 H 
HETATM   75 3H43         0      33.078  11.019  38.712  1.00  0.00     0.033 H 
BRANCH  73  76
HETATM   76  C44         0      32.472  10.262  36.810  1.00  2.13    -0.043 C 
HETATM   77 3H44         0      31.819   9.389  36.803  1.00  0.00     0.035 H 
HETATM   78 2H44         0      33.511   9.930  36.818  1.00  0.00     0.035 H 
BRANCH  76  79
HETATM   79  C45         0      32.226  11.075  35.556  1.00  2.53     0.080 C 
HETATM   80 3H45         0      32.902  10.733  34.772  1.00  0.00     0.075 H 
HETATM   81 2H45         0      32.433  12.123  35.771  1.00  0.00     0.075 H 
BRANCH  79  82
HETATM   82  N46         0      30.830  10.952  35.078  1.00  2.61    -0.079 N 
HETATM   83 1H46         0      30.470  10.040  35.321  1.00  0.00     0.274 HD
HETATM   84 2H46         0      30.262  11.665  35.513  1.00  0.00     0.274 HD
HETATM   85 3H46         0      30.805  11.067  34.075  1.00  0.00     0.274 HD
ENDBRANCH  79  82
ENDBRANCH  76  79
ENDBRANCH  73  76
ENDBRANCH  70  73
ENDBRANCH  67  70
ENDBRANCH   2  67
BRANCH  11  86
HETATM   86  C71         0      30.777  13.840  32.259  1.00  3.08    -0.013 C 
HETATM   87 3H71         0      30.227  13.091  31.689  1.00  0.00     0.038 H 
HETATM   88 1H71         0      31.798  13.496  32.423  1.00  0.00     0.038 H 
HETATM   89 2H71         0      30.795  14.778  31.704  1.00  0.00     0.038 H 
ENDBRANCH  11  86
TORSDOF 7
ENDMDL
MODEL 4
REMARK VINA RESULT:      -8.6     14.194     17.822
REMARK  7 active torsions:
REMARK  status: ('A' for Active; 'I' for Inactive)
REMARK    1  A    between atoms: C41_13  and  N12_2 
REMARK    2  A    between atoms: C33_11  and  C71_39 
REMARK    3  A    between atoms: C41_13  and  C42_14 
REMARK    4  A    between atoms: C42_14  and  C43_15 
REMARK    5  A    between atoms: C43_15  and  C44_16 
REMARK    6  A    between atoms: C44_16  and  C45_17 
REMARK    7  A    between atoms: C45_17  and  N46_18 
ROOT
HETATM    1  O11         0      30.066  16.734  35.227  1.00  1.41     0.000 OA
HETATM    2  N12         0      29.889  18.008  34.725  1.00  1.40    -0.268 N 
HETATM    3  C13         0      28.736  18.576  34.955  1.00  1.42     0.172 C 
HETATM    4  O14         0      27.854  17.908  35.624  1.00  1.50    -0.175 OA
HETATM    5  O21         0      27.897  15.382  33.988  1.00  1.59     0.000 OA
HETATM    6  N22         0      26.615  14.900  33.876  1.00  1.32    -0.268 N 
HETATM    7  C23         0      25.871  14.971  34.952  1.00  1.34     0.172 A 
HETATM    8  O24         0      26.397  15.417  36.034  1.00  1.69    -0.175 OA
HETATM    9  O31         0      29.235  14.209  36.242  1.00  1.75     0.000 OA
HETATM   10  N32         0      29.350  13.996  37.594  1.00  1.74    -0.269 N 
HETATM   11  C33         0      28.901  14.969  38.380  1.00  1.89     0.168 A 
HETATM   12  O34         0      28.429  16.028  37.850  1.00  1.90    -0.176 OA
HETATM   13  C51         0      28.392  19.953  34.488  1.00  1.58     0.006 C 
HETATM   14  C52         0      27.072  19.999  33.732  1.00  1.82     0.016 C 
HETATM   15  C53         0      27.125  19.249  32.408  1.00  1.74     0.217 C 
HETATM   16  N54         0      26.008  19.241  31.729  1.00  1.89    -0.361 N 
HETATM   17  C55         0      25.824  18.452  30.515  1.00  2.21    -0.005 C 
HETATM   18  C56         0      24.694  17.443  30.679  1.00  2.13    -0.050 C 
HETATM   19  C57         0      24.917  16.420  31.768  1.00  2.05    -0.062 C 
HETATM   20  C58         0      26.132  15.547  31.530  1.00  2.05    -0.048 C 
HETATM   21  C59         0      26.292  14.412  32.546  1.00  1.82     0.017 C 
HETATM   22  O60         0      28.185  18.698  32.047  1.00  2.39    -0.274 OA
HETATM   23  C61         0      24.421  14.620  34.949  1.00  1.74     0.006 C 
HETATM   24  C62         0      23.931  14.086  36.300  1.00  1.50     0.016 C 
HETATM   25  C63         0      24.332  12.637  36.489  1.00  1.50     0.217 C 
HETATM   26  N64         0      25.048  12.359  37.585  1.00  1.89    -0.361 N 
HETATM   27  C65         0      25.492  11.014  37.938  1.00  2.13    -0.005 C 
HETATM   28  C66         0      26.639  10.517  37.104  1.00  2.61    -0.050 C 
HETATM   29  C67         0      27.829  11.430  36.881  1.00  3.47    -0.062 C 
HETATM   30  C68         0      28.566  11.696  38.126  1.00  4.26    -0.048 C 
HETATM   31  C69         0      29.792  12.650  37.974  1.00  2.61     0.017 C 
HETATM   32  O70         0      23.993  11.777  35.681  1.00  2.45    -0.274 OA
HETATM   33 Fe1          0      28.354  15.938  35.824  1.00  1.37     0.000 Fe
HETATM   34 2H51         0      29.185  20.307  33.830  1.00  0.00     0.046 H 
HETATM   35 3H51         0      28.328  20.614  35.353  1.00  0.00     0.046 H 
HETATM   36 2H52         0      26.297  19.550  34.354  1.00  0.00     0.047 H 
HETATM   37 3H52         0      26.811  21.039  33.539  1.00  0.00     0.047 H 
HETATM   38  H54         0      25.238  19.805  32.059  1.00  0.00     0.162 HD
HETATM   39 2H55         0      25.585  19.123  29.690  1.00  0.00     0.064 H 
HETATM   40 3H55         0      26.748  17.922  30.290  1.00  0.00     0.064 H 
HETATM   41 2H56         0      23.780  17.991  30.909  1.00  0.00     0.035 H 
HETATM   42 3H56         0      24.557  16.920  29.732  1.00  0.00     0.035 H 
HETATM   43 2H57         0      25.048  16.944  32.714  1.00  0.00     0.033 H 
HETATM   44 3H57         0      24.036  15.783  31.837  1.00  0.00     0.033 H 
HETATM   45 2H58         0      27.021  16.177  31.576  1.00  0.00     0.035 H 
HETATM   46 3H58         0      26.063  15.116  30.531  1.00  0.00     0.035 H 
HETATM   47 2H59         0      25.357  13.854  32.595  1.00  0.00     0.067 H 
HETATM   48 3H59         0      27.085  13.745  32.210  1.00  0.00     0.067 H 
HETATM   49 2H61         0      24.251  13.855  34.191  1.00  0.00     0.046 H 
HETATM   50 3H61         0      23.843  15.507  34.691  1.00  0.00     0.046 H 
HETATM   51 2H62         0      24.368  14.683  37.099  1.00  0.00     0.047 H 
HETATM   52 3H62         0      22.845  14.166  36.345  1.00  0.00     0.047 H 
HETATM   53  H64         0      25.292  13.120  38.201  1.00  0.00     0.162 HD
HETATM   54 2H65         0      24.653  10.330  37.812  1.00  0.00     0.064 H 
HETATM   55 3H65         0      25.793  11.010  38.986  1.00  0.00     0.064 H 
HETATM   56 2H66         0      26.237  10.269  36.121  1.00  0.00     0.035 H 
HETATM   57 3H66         0      27.007   9.596  37.557  1.00  0.00     0.035 H 
HETATM   58 2H67         0      28.505  10.960  36.167  1.00  0.00     0.033 H 
HETATM   59 3H67         0      27.478  12.376  36.467  1.00  0.00     0.033 H 
HETATM   60 2H68         0      27.875  12.145  38.839  1.00  0.00     0.035 H 
HETATM   61 3H68         0      28.915  10.746  38.533  1.00  0.00     0.035 H 
HETATM   62 2H69         0      30.456  12.259  37.201  1.00  0.00     0.067 H 
HETATM   63 3H69         0      30.330  12.700  38.920  1.00  0.00     0.067 H 
HETATM   64  H21         0      28.001  16.148  33.418  1.00  0.00     0.000 HD
HETATM   65  H11         0      30.661  16.768  35.979  1.00  0.00     0.000 HD
HETATM   66  H31         0      30.109  14.217  35.844  1.00  0.00     0.000 HD
ENDROOT
BRANCH   2  67
HETATM   67  C41         0      31.089  18.551  34.068  1.00  1.74     0.017 C 
HETATM   68 2H41         0      31.768  17.731  33.836  1.00  0.00     0.067 H 
HETATM   69 3H41         0      30.797  19.046  33.141  1.00  0.00     0.067 H 
BRANCH  67  70
HETATM   70  C42         0      31.805  19.546  34.958  1.00  2.29    -0.048 C 
HETATM   71 3H42         0      31.161  19.779  35.806  1.00  0.00     0.035 H 
HETATM   72 2H42         0      32.713  19.072  35.334  1.00  0.00     0.035 H 
BRANCH  70  73
HETATM   73  C43         0      32.203  20.861  34.272  1.00  2.37    -0.062 C 
HETATM   74 2H43         0      33.261  21.039  34.464  1.00  0.00     0.033 H 
HETATM   75 3H43         0      32.057  20.752  33.198  1.00  0.00     0.033 H 
BRANCH  73  76
HETATM   76  C44         0      31.422  22.076  34.748  1.00  2.13    -0.043 C 
HETATM   77 3H44         0      31.356  22.054  35.836  1.00  0.00     0.035 H 
HETATM   78 2H44         0      30.417  22.038  34.328  1.00  0.00     0.035 H 
BRANCH  76  79
HETATM   79  C45         0      32.087  23.367  34.318  1.00  2.53     0.080 C 
HETATM   80 3H45         0      31.671  24.191  34.898  1.00  0.00     0.075 H 
HETATM   81 2H45         0      31.878  23.535  33.261  1.00  0.00     0.075 H 
BRANCH  79  82
HETATM   82  N46         0      33.554  23.330  34.514  1.00  2.61    -0.079 N 
HETATM   83 1H46         0      33.781  22.651  35.228  1.00  0.00     0.274 HD
HETATM   84 2H46         0      34.003  23.070  33.648  1.00  0.00     0.274 HD
HETATM   85 3H46         0      33.880  24.242  34.802  1.00  0.00     0.274 HD
ENDBRANCH  79  82
ENDBRANCH  76  79
ENDBRANCH  73  76
ENDBRANCH  70  73
ENDBRANCH  67  70
ENDBRANCH   2  67
BRANCH  11  86
HETATM   86  C71         0      28.915  14.827  39.871  1.00  3.08    -0.013 C 
HETATM   87 3H71         0      29.917  14.553  40.201  1.00  0.00     0.038 H 
HETATM   88 1H71         0      28.210  14.051  40.170  1.00  0.00     0.038 H 
HETATM   89 2H71         0      28.627  15.773  40.329  1.00  0.00     0.038 H 
ENDBRANCH  11  86
TORSDOF 7
ENDMDL
MODEL 5
REMARK VINA RESULT:      -8.5     12.572     13.984
REMARK  7 active torsions:
REMARK  status: ('A' for Active; 'I' for Inactive)
REMARK    1  A    between atoms: C41_13  and  N12_2 
REMARK    2  A    between atoms: C33_11  and  C71_39 
REMARK    3  A    between atoms: C41_13  and  C42_14 
REMARK    4  A    between atoms: C42_14  and  C43_15 
REMARK    5  A    between atoms: C43_15  and  C44_16 
REMARK    6  A    between atoms: C44_16  and  C45_17 
REMARK    7  A    between atoms: C45_17  and  N46_18 
ROOT
HETATM    1  O11         0      25.383  12.811  35.042  1.00  1.41     0.000 OA
HETATM    2  N12         0      25.359  12.490  36.384  1.00  1.40    -0.268 N 
HETATM    3  C13         0      26.012  13.284  37.190  1.00  1.42     0.172 C 
HETATM    4  O14         0      26.631  14.295  36.675  1.00  1.50    -0.175 OA
HETATM    5  O21         0      28.182  12.819  34.560  1.00  1.59     0.000 OA
HETATM    6  N22         0      29.440  13.365  34.466  1.00  1.32    -0.268 N 
HETATM    7  C23         0      29.515  14.671  34.542  1.00  1.34     0.172 A 
HETATM    8  O24         0      28.426  15.344  34.633  1.00  1.69    -0.175 OA
HETATM    9  O31         0      26.389  14.062  32.692  1.00  1.75     0.000 OA
HETATM   10  N32         0      25.720  15.165  32.221  1.00  1.74    -0.269 N 
HETATM   11  C33         0      25.402  16.087  33.124  1.00  1.89     0.168 A 
HETATM   12  O34         0      25.703  15.888  34.347  1.00  1.90    -0.176 OA
HETATM   13  C51         0      26.075  13.080  38.669  1.00  1.58     0.006 C 
HETATM   14  C52         0      27.501  13.099  39.200  1.00  1.82     0.016 C 
HETATM   15  C53         0      28.328  11.918  38.709  1.00  1.74     0.217 C 
HETATM   16  N54         0      29.569  11.899  39.121  1.00  1.89    -0.361 N 
HETATM   17  C55         0      30.550  10.933  38.637  1.00  2.21    -0.005 C 
HETATM   18  C56         0      31.721  11.629  37.955  1.00  2.13    -0.050 C 
HETATM   19  C57         0      31.348  12.436  36.733  1.00  2.05    -0.062 C 
HETATM   20  C58         0      30.744  11.599  35.624  1.00  2.05    -0.048 C 
HETATM   21  C59         0      30.494  12.374  34.326  1.00  1.82     0.017 C 
HETATM   22  O60         0      27.808  11.059  37.967  1.00  2.39    -0.274 OA
HETATM   23  C61         0      30.817  15.397  34.598  1.00  1.74     0.006 C 
HETATM   24  C62         0      30.747  16.800  33.985  1.00  1.50     0.016 C 
HETATM   25  C63         0      30.792  16.733  32.472  1.00  1.50     0.217 C 
HETATM   26  N64         0      29.774  17.310  31.822  1.00  1.89    -0.361 N 
HETATM   27  C65         0      29.672  17.365  30.367  1.00  2.13    -0.005 C 
HETATM   28  C66         0      29.288  16.056  29.737  1.00  2.61    -0.050 C 
HETATM   29  C67         0      28.127  15.276  30.324  1.00  3.47    -0.062 C 
HETATM   30  C68         0      26.845  15.980  30.158  1.00  4.26    -0.048 C 
HETATM   31  C69         0      25.608  15.244  30.761  1.00  2.61     0.017 C 
HETATM   32  O70         0      31.730  16.194  31.890  1.00  2.45    -0.274 OA
HETATM   33 Fe1          0      26.756  14.179  34.639  1.00  1.37     0.000 Fe
HETATM   34 2H51         0      25.625  12.117  38.909  1.00  0.00     0.046 H 
HETATM   35 3H51         0      25.504  13.870  39.160  1.00  0.00     0.046 H 
HETATM   36 2H52         0      27.984  14.020  38.871  1.00  0.00     0.047 H 
HETATM   37 3H52         0      27.474  13.084  40.288  1.00  0.00     0.047 H 
HETATM   38  H54         0      29.862  12.584  39.802  1.00  0.00     0.162 HD
HETATM   39 2H55         0      30.923  10.355  39.482  1.00  0.00     0.064 H 
HETATM   40 3H55         0      30.069  10.260  37.927  1.00  0.00     0.064 H 
HETATM   41 2H56         0      32.185  12.301  38.677  1.00  0.00     0.035 H 
HETATM   42 3H56         0      32.451  10.874  37.663  1.00  0.00     0.035 H 
HETATM   43 2H57         0      30.622  13.195  37.027  1.00  0.00     0.033 H 
HETATM   44 3H57         0      32.241  12.932  36.353  1.00  0.00     0.033 H 
HETATM   45 2H58         0      29.793  11.199  35.974  1.00  0.00     0.035 H 
HETATM   46 3H58         0      31.415  10.766  35.410  1.00  0.00     0.035 H 
HETATM   47 2H59         0      31.415  12.880  34.039  1.00  0.00     0.067 H 
HETATM   48 3H59         0      30.217  11.670  33.541  1.00  0.00     0.067 H 
HETATM   49 2H61         0      31.561  14.817  34.053  1.00  0.00     0.046 H 
HETATM   50 3H61         0      31.129  15.483  35.638  1.00  0.00     0.046 H 
HETATM   51 2H62         0      29.817  17.278  34.292  1.00  0.00     0.047 H 
HETATM   52 3H62         0      31.589  17.391  34.343  1.00  0.00     0.047 H 
HETATM   53  H64         0      29.036  17.731  32.369  1.00  0.00     0.162 HD
HETATM   54 2H65         0      30.638  17.670  29.966  1.00  0.00     0.064 H 
HETATM   55 3H65         0      28.928  18.116  30.098  1.00  0.00     0.064 H 
HETATM   56 2H66         0      30.164  15.409  29.783  1.00  0.00     0.035 H 
HETATM   57 3H66         0      29.066  16.244  28.687  1.00  0.00     0.035 H 
HETATM   58 2H67         0      28.064  14.310  29.824  1.00  0.00     0.033 H 
HETATM   59 3H67         0      28.308  15.115  31.387  1.00  0.00     0.033 H 
HETATM   60 2H68         0      26.929  16.953  30.642  1.00  0.00     0.035 H 
HETATM   61 3H68         0      26.670  16.137  29.093  1.00  0.00     0.035 H 
HETATM   62 2H69         0      25.557  14.235  30.349  1.00  0.00     0.067 H 
HETATM   63 3H69         0      24.702  15.788  30.497  1.00  0.00     0.067 H 
HETATM   64  H21         0      28.122  12.289  35.359  1.00  0.00     0.000 HD
HETATM   65  H11         0      24.526  13.158  34.782  1.00  0.00     0.000 HD
HETATM   66  H31         0      25.861  13.276  32.537  1.00  0.00     0.000 HD
ENDROOT
BRANCH   2  67
HETATM   67  C41         0      24.514  11.326  36.694  1.00  1.74     0.017 C 
HETATM   68 2H41         0      24.591  11.105  37.759  1.00  0.00     0.067 H 
HETATM   69 3H41         0      23.477  11.561  36.452  1.00  0.00     0.067 H 
BRANCH  67  70
HETATM   70  C42         0      24.943  10.105  35.906  1.00  2.29    -0.048 C 
HETATM   71 3H42         0      24.155   9.858  35.194  1.00  0.00     0.035 H 
HETATM   72 2H42         0      25.844  10.360  35.349  1.00  0.00     0.035 H 
BRANCH  70  73
HETATM   73  C43         0      25.243   8.859  36.753  1.00  2.37    -0.062 C 
HETATM   74 2H43         0      24.734   8.008  36.300  1.00  0.00     0.033 H 
HETATM   75 3H43         0      26.317   8.673  36.732  1.00  0.00     0.033 H 
BRANCH  73  76
HETATM   76  C44         0      24.797   8.965  38.202  1.00  2.13    -0.043 C 
HETATM   77 3H44         0      23.794   8.550  38.298  1.00  0.00     0.035 H 
HETATM   78 2H44         0      24.778  10.016  38.491  1.00  0.00     0.035 H 
BRANCH  76  79
HETATM   79  C45         0      25.734   8.217  39.128  1.00  2.53     0.080 C 
HETATM   80 3H45         0      26.327   8.938  39.691  1.00  0.00     0.075 H 
HETATM   81 2H45         0      26.401   7.598  38.528  1.00  0.00     0.075 H 
BRANCH  79  82
HETATM   82  N46         0      25.001   7.347  40.077  1.00  2.61    -0.079 N 
HETATM   83 1H46         0      24.334   6.783  39.570  1.00  0.00     0.274 HD
HETATM   84 2H46         0      25.656   6.746  40.557  1.00  0.00     0.274 HD
HETATM   85 3H46         0      24.513   7.920  40.752  1.00  0.00     0.274 HD
ENDBRANCH  79  82
ENDBRANCH  76  79
ENDBRANCH  73  76
ENDBRANCH  70  73
ENDBRANCH  67  70
ENDBRANCH   2  67
BRANCH  11  86
HETATM   86  C71         0      24.727  17.363  32.721  1.00  3.08    -0.013 C 
HETATM   87 3H71         0      24.683  18.036  33.578  1.00  0.00     0.038 H 
HETATM   88 1H71         0      23.717  17.147  32.375  1.00  0.00     0.038 H 
HETATM   89 2H71         0      25.293  17.834  31.918  1.00  0.00     0.038 H 
ENDBRANCH  11  86
TORSDOF 7
ENDMDL
MODEL 6
REMARK VINA RESULT:      -8.4     13.793     16.909
REMARK  7 active torsions:
REMARK  status: ('A' for Active; 'I' for Inactive)
REMARK    1  A    between atoms: C41_13  and  N12_2 
REMARK    2  A    between atoms: C33_11  and  C71_39 
REMARK    3  A    between atoms: C41_13  and  C42_14 
REMARK    4  A    between atoms: C42_14  and  C43_15 
REMARK    5  A    between atoms: C43_15  and  C44_16 
REMARK    6  A    between atoms: C44_16  and  C45_17 
REMARK    7  A    between atoms: C45_17  and  N46_18 
ROOT
HETATM    1  O11         0      29.625  11.497  35.806  1.00  1.41     0.000 OA
HETATM    2  N12         0      30.650  12.394  35.586  1.00  1.40    -0.268 N 
HETATM    3  C13         0      30.689  13.443  36.364  1.00  1.42     0.172 C 
HETATM    4  O14         0      29.771  13.564  37.266  1.00  1.50    -0.175 OA
HETATM    5  O21         0      27.370  13.194  35.490  1.00  1.59     0.000 OA
HETATM    6  N22         0      26.378  14.056  35.894  1.00  1.32    -0.268 N 
HETATM    7  C23         0      26.222  14.197  37.187  1.00  1.34     0.172 A 
HETATM    8  O24         0      26.945  13.487  37.974  1.00  1.69    -0.175 OA
HETATM    9  O31         0      27.089  10.641  36.775  1.00  1.75     0.000 OA
HETATM   10  N32         0      27.069   9.861  37.905  1.00  1.74    -0.269 N 
HETATM   11  C33         0      27.823  10.276  38.917  1.00  1.89     0.168 A 
HETATM   12  O34         0      28.526  11.330  38.776  1.00  1.90    -0.176 OA
HETATM   13  C51         0      31.738  14.501  36.261  1.00  1.58     0.006 C 
HETATM   14  C52         0      31.148  15.901  36.170  1.00  1.82     0.016 C 
HETATM   15  C53         0      30.377  16.132  34.877  1.00  1.74     0.217 C 
HETATM   16  N54         0      29.831  17.314  34.759  1.00  1.89    -0.361 N 
HETATM   17  C55         0      28.934  17.667  33.664  1.00  2.21    -0.005 C 
HETATM   18  C56         0      27.558  18.065  34.185  1.00  2.13    -0.050 C 
HETATM   19  C57         0      26.831  16.975  34.937  1.00  2.05    -0.062 C 
HETATM   20  C58         0      26.543  15.752  34.089  1.00  2.05    -0.048 C 
HETATM   21  C59         0      25.682  14.698  34.792  1.00  1.82     0.017 C 
HETATM   22  O60         0      30.301  15.222  34.026  1.00  2.39    -0.274 OA
HETATM   23  C61         0      25.286  15.198  37.777  1.00  1.74     0.006 C 
HETATM   24  C62         0      24.718  14.762  39.132  1.00  1.50     0.016 C 
HETATM   25  C63         0      23.603  13.751  38.953  1.00  1.50     0.217 C 
HETATM   26  N64         0      23.756  12.582  39.584  1.00  1.89    -0.361 N 
HETATM   27  C65         0      22.768  11.508  39.545  1.00  2.13    -0.005 C 
HETATM   28  C66         0      22.736  10.762  38.242  1.00  2.61    -0.050 C 
HETATM   29  C67         0      24.046  10.303  37.630  1.00  3.47    -0.062 C 
HETATM   30  C68         0      24.712   9.278  38.450  1.00  4.26    -0.048 C 
HETATM   31  C69         0      26.081   8.777  37.890  1.00  2.61     0.017 C 
HETATM   32  O70         0      22.611  14.017  38.279  1.00  2.45    -0.274 OA
HETATM   33 Fe1          0      28.231  12.251  36.993  1.00  1.37     0.000 Fe
HETATM   34 2H51         0      32.337  14.315  35.369  1.00  0.00     0.046 H 
HETATM   35 3H51         0      32.384  14.446  37.138  1.00  0.00     0.046 H 
HETATM   36 2H52         0      30.469  16.049  37.010  1.00  0.00     0.047 H 
HETATM   37 3H52         0      31.955  16.630  36.235  1.00  0.00     0.047 H 
HETATM   38  H54         0      30.039  18.013  35.457  1.00  0.00     0.162 HD
HETATM   39 2H55         0      29.361  18.504  33.113  1.00  0.00     0.064 H 
HETATM   40 3H55         0      28.831  16.813  32.996  1.00  0.00     0.064 H 
HETATM   41 2H56         0      27.681  18.916  34.855  1.00  0.00     0.035 H 
HETATM   42 3H56         0      26.944  18.374  33.339  1.00  0.00     0.035 H 
HETATM   43 2H57         0      27.443  16.671  35.786  1.00  0.00     0.033 H 
HETATM   44 3H57         0      25.887  17.374  35.308  1.00  0.00     0.033 H 
HETATM   45 2H58         0      27.493  15.293  33.817  1.00  0.00     0.035 H 
HETATM   46 3H58         0      26.035  16.069  33.179  1.00  0.00     0.035 H 
HETATM   47 2H59         0      24.784  15.181  35.178  1.00  0.00     0.067 H 
HETATM   48 3H59         0      25.390  13.938  34.066  1.00  0.00     0.067 H 
HETATM   49 2H61         0      24.457  15.348  37.085  1.00  0.00     0.046 H 
HETATM   50 3H61         0      25.814  16.143  37.904  1.00  0.00     0.046 H 
HETATM   51 2H62         0      25.514  14.312  39.724  1.00  0.00     0.047 H 
HETATM   52 3H62         0      24.330  15.635  39.656  1.00  0.00     0.047 H 
HETATM   53  H64         0      24.602  12.435  40.117  1.00  0.00     0.162 HD
HETATM   54 2H65         0      21.784  11.940  39.719  1.00  0.00     0.064 H 
HETATM   55 3H65         0      22.987  10.803  40.348  1.00  0.00     0.064 H 
HETATM   56 2H66         0      22.253  11.412  37.512  1.00  0.00     0.035 H 
HETATM   57 3H66         0      22.105   9.883  38.376  1.00  0.00     0.035 H 
HETATM   58 2H67         0      23.847   9.888  36.643  1.00  0.00     0.033 H 
HETATM   59 3H67         0      24.710  11.162  37.527  1.00  0.00     0.033 H 
HETATM   60 2H68         0      24.885   9.697  39.441  1.00  0.00     0.035 H 
HETATM   61 3H68         0      24.043   8.423  38.547  1.00  0.00     0.035 H 
HETATM   62 2H69         0      25.943   8.430  36.865  1.00  0.00     0.067 H 
HETATM   63 3H69         0      26.440   7.952  38.505  1.00  0.00     0.067 H 
HETATM   64  H21         0      28.053  13.687  35.027  1.00  0.00     0.000 HD
HETATM   65  H11         0      29.977  10.705  36.220  1.00  0.00     0.000 HD
HETATM   66  H31         0      27.433  10.131  36.039  1.00  0.00     0.000 HD
ENDROOT
BRANCH   2  67
HETATM   67  C41         0      31.592  11.964  34.541  1.00  1.74     0.017 C 
HETATM   68 2H41         0      31.128  12.107  33.565  1.00  0.00     0.067 H 
HETATM   69 3H41         0      32.494  12.574  34.600  1.00  0.00     0.067 H 
BRANCH  67  70
HETATM   70  C42         0      31.967  10.505  34.699  1.00  2.29    -0.048 C 
HETATM   71 3H42         0      31.098   9.963  35.070  1.00  0.00     0.035 H 
HETATM   72 2H42         0      32.224  10.113  33.714  1.00  0.00     0.035 H 
BRANCH  70  73
HETATM   73  C43         0      33.149  10.237  35.642  1.00  2.37    -0.062 C 
HETATM   74 2H43         0      33.840   9.561  35.139  1.00  0.00     0.033 H 
HETATM   75 3H43         0      33.663  11.180  35.834  1.00  0.00     0.033 H 
BRANCH  73  76
HETATM   76  C44         0      32.759   9.617  36.974  1.00  2.13    -0.043 C 
HETATM   77 3H44         0      33.485   8.848  37.236  1.00  0.00     0.035 H 
HETATM   78 2H44         0      31.773   9.161  36.878  1.00  0.00     0.035 H 
BRANCH  76  79
HETATM   79  C45         0      32.715  10.654  38.077  1.00  2.53     0.080 C 
HETATM   80 3H45         0      32.832  11.645  37.639  1.00  0.00     0.075 H 
HETATM   81 2H45         0      33.540  10.470  38.766  1.00  0.00     0.075 H 
BRANCH  79  82
HETATM   82  N46         0      31.442  10.607  38.834  1.00  2.61    -0.079 N 
HETATM   83 1H46         0      30.783  10.017  38.348  1.00  0.00     0.274 HD
HETATM   84 2H46         0      31.613  10.232  39.756  1.00  0.00     0.274 HD
HETATM   85 3H46         0      31.063  11.540  38.915  1.00  0.00     0.274 HD
ENDBRANCH  79  82
ENDBRANCH  76  79
ENDBRANCH  73  76
ENDBRANCH  70  73
ENDBRANCH  67  70
ENDBRANCH   2  67
BRANCH  11  86
HETATM   86  C71         0      27.835   9.543  40.224  1.00  3.08    -0.013 C 
HETATM   87 3H71         0      27.917   8.472  40.039  1.00  0.00     0.038 H 
HETATM   88 1H71         0      26.911   9.749  40.765  1.00  0.00     0.038 H 
HETATM   89 2H71         0      28.685   9.876  40.819  1.00  0.00     0.038 H 
ENDBRANCH  11  86
TORSDOF 7
ENDMDL
MODEL 7
REMARK VINA RESULT:      -8.3     12.833     14.213
REMARK  7 active torsions:
REMARK  status: ('A' for Active; 'I' for Inactive)
REMARK    1  A    between atoms: C41_13  and  N12_2 
REMARK    2  A    between atoms: C33_11  and  C71_39 
REMARK    3  A    between atoms: C41_13  and  C42_14 
REMARK    4  A    between atoms: C42_14  and  C43_15 
REMARK    5  A    between atoms: C43_15  and  C44_16 
REMARK    6  A    between atoms: C44_16  and  C45_17 
REMARK    7  A    between atoms: C45_17  and  N46_18 
ROOT
HETATM    1  O11         0      25.893  12.878  35.519  1.00  1.41     0.000 OA
HETATM    2  N12         0      26.100  12.599  36.855  1.00  1.40    -0.268 N 
HETATM    3  C13         0      26.913  13.390  37.502  1.00  1.42     0.172 C 
HETATM    4  O14         0      27.463  14.360  36.848  1.00  1.50    -0.175 OA
HETATM    5  O21         0      28.558  12.763  34.545  1.00  1.59     0.000 OA
HETATM    6  N22         0      29.797  13.256  34.208  1.00  1.32    -0.268 N 
HETATM    7  C23         0      29.927  14.559  34.223  1.00  1.34     0.172 A 
HETATM    8  O24         0      28.896  15.277  34.482  1.00  1.69    -0.175 OA
HETATM    9  O31         0      26.501  14.019  32.984  1.00  1.75     0.000 OA
HETATM   10  N32         0      25.796  15.133  32.600  1.00  1.74    -0.269 N 
HETATM   11  C33         0      25.676  16.094  33.511  1.00  1.89     0.168 A 
HETATM   12  O34         0      26.185  15.919  34.668  1.00  1.90    -0.176 OA
HETATM   13  C51         0      27.234  13.228  38.952  1.00  1.58     0.006 C 
HETATM   14  C52         0      28.733  13.206  39.218  1.00  1.82     0.016 C 
HETATM   15  C53         0      29.418  11.979  38.632  1.00  1.74     0.217 C 
HETATM   16  N54         0      30.711  11.924  38.815  1.00  1.89    -0.361 N 
HETATM   17  C55         0      31.556  10.906  38.200  1.00  2.21    -0.005 C 
HETATM   18  C56         0      32.608  11.536  37.294  1.00  2.13    -0.050 C 
HETATM   19  C57         0      32.049  12.320  36.131  1.00  2.05    -0.062 C 
HETATM   20  C58         0      31.228  11.475  35.178  1.00  2.05    -0.048 C 
HETATM   21  C59         0      30.775  12.221  33.919  1.00  1.82     0.017 C 
HETATM   22  O60         0      28.744  11.121  38.025  1.00  2.39    -0.274 OA
HETATM   23  C61         0      31.242  15.236  34.019  1.00  1.74     0.006 C 
HETATM   24  C62         0      31.109  16.621  33.378  1.00  1.50     0.016 C 
HETATM   25  C63         0      30.879  16.508  31.884  1.00  1.50     0.217 C 
HETATM   26  N64         0      29.781  17.105  31.407  1.00  1.89    -0.361 N 
HETATM   27  C65         0      29.422  17.121  29.993  1.00  2.13    -0.005 C 
HETATM   28  C66         0      28.887  15.810  29.489  1.00  2.61    -0.050 C 
HETATM   29  C67         0      27.825  15.094  30.301  1.00  3.47    -0.062 C 
HETATM   30  C68         0      26.559  15.843  30.341  1.00  4.26    -0.048 C 
HETATM   31  C69         0      25.426  15.173  31.181  1.00  2.61     0.017 C 
HETATM   32  O70         0      31.679  15.916  31.165  1.00  2.45    -0.274 OA
HETATM   33 Fe1          0      27.216  14.180  34.829  1.00  1.37     0.000 Fe
HETATM   34 2H51         0      26.803  12.290  39.303  1.00  0.00     0.046 H 
HETATM   35 3H51         0      26.788  14.053  39.508  1.00  0.00     0.046 H 
HETATM   36 2H52         0      29.178  14.097  38.776  1.00  0.00     0.047 H 
HETATM   37 3H52         0      28.901  13.224  40.294  1.00  0.00     0.047 H 
HETATM   38  H54         0      31.144  12.617  39.408  1.00  0.00     0.162 HD
HETATM   39 2H55         0      32.056  10.340  38.985  1.00  0.00     0.064 H 
HETATM   40 3H55         0      30.934  10.232  37.611  1.00  0.00     0.064 H 
HETATM   41 2H56         0      33.216  12.210  37.897  1.00  0.00     0.035 H 
HETATM   42 3H56         0      33.248  10.744  36.905  1.00  0.00     0.035 H 
HETATM   43 2H57         0      31.414  13.115  36.521  1.00  0.00     0.033 H 
HETATM   44 3H57         0      32.875  12.769  35.580  1.00  0.00     0.033 H 
HETATM   45 2H58         0      30.342  11.124  35.706  1.00  0.00     0.035 H 
HETATM   46 3H58         0      31.821  10.611  34.878  1.00  0.00     0.035 H 
HETATM   47 2H59         0      31.646  12.682  33.453  1.00  0.00     0.067 H 
HETATM   48 3H59         0      30.338  11.506  33.222  1.00  0.00     0.067 H 
HETATM   49 2H61         0      31.856  14.611  33.371  1.00  0.00     0.046 H 
HETATM   50 3H61         0      31.738  15.340  34.983  1.00  0.00     0.046 H 
HETATM   51 2H62         0      30.266  17.144  33.829  1.00  0.00     0.047 H 
HETATM   52 3H62         0      32.022  17.189  33.559  1.00  0.00     0.047 H 
HETATM   53  H64         0      29.168  17.570  32.061  1.00  0.00     0.162 HD
HETATM   54 2H65         0      30.309  17.376  29.415  1.00  0.00     0.064 H 
HETATM   55 3H65         0      28.667  17.892  29.833  1.00  0.00     0.064 H 
HETATM   56 2H66         0      29.735  15.131  29.401  1.00  0.00     0.035 H 
HETATM   57 3H66         0      28.486  15.975  28.489  1.00  0.00     0.035 H 
HETATM   58 2H67         0      27.640  14.117  29.855  1.00  0.00     0.033 H 
HETATM   59 3H67         0      28.189  14.957  31.319  1.00  0.00     0.033 H 
HETATM   60 2H68         0      26.760  16.825  30.767  1.00  0.00     0.035 H 
HETATM   61 3H68         0      26.200  15.974  29.320  1.00  0.00     0.035 H 
HETATM   62 2H69         0      25.268  14.155  30.822  1.00  0.00     0.067 H 
HETATM   63 3H69         0      24.506  15.744  31.064  1.00  0.00     0.067 H 
HETATM   64  H21         0      28.626  12.259  35.360  1.00  0.00     0.000 HD
HETATM   65  H11         0      25.015  13.251  35.403  1.00  0.00     0.000 HD
HETATM   66  H31         0      25.928  13.251  32.954  1.00  0.00     0.000 HD
ENDROOT
BRANCH   2  67
HETATM   67  C41         0      25.286  11.478  37.352  1.00  1.74     0.017 C 
HETATM   68 2H41         0      25.320  10.666  36.626  1.00  0.00     0.067 H 
HETATM   69 3H41         0      25.700  11.128  38.299  1.00  0.00     0.067 H 
BRANCH  67  70
HETATM   70  C42         0      23.844  11.891  37.563  1.00  2.29    -0.048 C 
HETATM   71 3H42         0      23.540  12.524  36.729  1.00  0.00     0.035 H 
HETATM   72 2H42         0      23.229  10.990  37.555  1.00  0.00     0.035 H 
BRANCH  70  73
HETATM   73  C43         0      23.569  12.644  38.873  1.00  2.37    -0.062 C 
HETATM   74 2H43         0      22.617  12.295  39.273  1.00  0.00     0.033 H 
HETATM   75 3H43         0      24.356  12.401  39.586  1.00  0.00     0.033 H 
BRANCH  73  76
HETATM   76  C44         0      23.498  14.155  38.722  1.00  2.13    -0.043 C 
HETATM   77 3H44         0      24.473  14.583  38.957  1.00  0.00     0.035 H 
HETATM   78 2H44         0      22.758  14.547  39.420  1.00  0.00     0.035 H 
BRANCH  76  79
HETATM   79  C45         0      23.108  14.556  37.315  1.00  2.53     0.080 C 
HETATM   80 3H45         0      22.129  15.035  37.341  1.00  0.00     0.075 H 
HETATM   81 2H45         0      23.048  13.659  36.698  1.00  0.00     0.075 H 
BRANCH  79  82
HETATM   82  N46         0      24.086  15.488  36.710  1.00  2.61    -0.079 N 
HETATM   83 1H46         0      25.019  15.116  36.821  1.00  0.00     0.274 HD
HETATM   84 2H46         0      23.883  15.597  35.727  1.00  0.00     0.274 HD
HETATM   85 3H46         0      24.025  16.386  37.168  1.00  0.00     0.274 HD
ENDBRANCH  79  82
ENDBRANCH  76  79
ENDBRANCH  73  76
ENDBRANCH  70  73
ENDBRANCH  67  70
ENDBRANCH   2  67
BRANCH  11  86
HETATM   86  C71         0      24.983  17.382  33.190  1.00  3.08    -0.013 C 
HETATM   87 3H71         0      23.904  17.239  33.252  1.00  0.00     0.038 H 
HETATM   88 1H71         0      25.251  17.698  32.182  1.00  0.00     0.038 H 
HETATM   89 2H71         0      25.290  18.147  33.903  1.00  0.00     0.038 H 
ENDBRANCH  11  86
TORSDOF 7
ENDMDL
MODEL 8
REMARK VINA RESULT:      -8.1     13.489     14.971
REMARK  7 active torsions:
REMARK  status: ('A' for Active; 'I' for Inactive)
REMARK    1  A    between atoms: C41_13  and  N12_2 
REMARK    2  A    between atoms: C33_11  and  C71_39 
REMARK    3  A    between atoms: C41_13  and  C42_14 
REMARK    4  A    between atoms: C42_14  and  C43_15 
REMARK    5  A    between atoms: C43_15  and  C44_16 
REMARK    6  A    between atoms: C44_16  and  C45_17 
REMARK    7  A    between atoms: C45_17  and  N46_18 
ROOT
HETATM    1  O11         0      25.232  15.653  35.382  1.00  1.41     0.000 OA
HETATM    2  N12         0      25.364  15.501  36.747  1.00  1.40    -0.268 N 
HETATM    3  C13         0      26.432  16.014  37.296  1.00  1.42     0.172 C 
HETATM    4  O14         0      27.280  16.614  36.526  1.00  1.50    -0.175 OA
HETATM    5  O21         0      27.634  14.427  34.489  1.00  1.59     0.000 OA
HETATM    6  N22         0      28.955  14.376  34.113  1.00  1.32    -0.268 N 
HETATM    7  C23         0      29.558  15.527  33.950  1.00  1.34     0.172 A 
HETATM    8  O24         0      28.874  16.604  34.086  1.00  1.69    -0.175 OA
HETATM    9  O31         0      26.138  16.131  32.726  1.00  1.75     0.000 OA
HETATM   10  N32         0      25.882  17.364  32.178  1.00  1.74    -0.269 N 
HETATM   11  C33         0      26.155  18.415  32.945  1.00  1.89     0.168 A 
HETATM   12  O34         0      26.600  18.223  34.125  1.00  1.90    -0.176 OA
HETATM   13  C51         0      26.717  15.943  38.760  1.00  1.58     0.006 C 
HETATM   14  C52         0      28.109  15.405  39.059  1.00  1.82     0.016 C 
HETATM   15  C53         0      28.273  13.944  38.661  1.00  1.74     0.217 C 
HETATM   16  N54         0      29.460  13.439  38.877  1.00  1.89    -0.361 N 
HETATM   17  C55         0      29.848  12.107  38.426  1.00  2.21    -0.005 C 
HETATM   18  C56         0      31.029  12.173  37.464  1.00  2.13    -0.050 C 
HETATM   19  C57         0      30.762  12.943  36.192  1.00  2.05    -0.062 C 
HETATM   20  C58         0      29.657  12.341  35.348  1.00  2.05    -0.048 C 
HETATM   21  C59         0      29.471  13.023  33.989  1.00  1.82     0.017 C 
HETATM   22  O60         0      27.311  13.322  38.165  1.00  2.39    -0.274 OA
HETATM   23  C61         0      31.023  15.634  33.683  1.00  1.74     0.006 C 
HETATM   24  C62         0      31.391  16.869  32.853  1.00  1.50     0.016 C 
HETATM   25  C63         0      31.088  16.648  31.385  1.00  1.50     0.217 C 
HETATM   26  N64         0      30.273  17.538  30.807  1.00  1.89    -0.361 N 
HETATM   27  C65         0      29.900  17.494  29.397  1.00  2.13    -0.005 C 
HETATM   28  C66         0      28.903  16.419  29.068  1.00  2.61    -0.050 C 
HETATM   29  C67         0      27.678  16.265  29.949  1.00  3.47    -0.062 C 
HETATM   30  C68         0      26.780  17.427  29.859  1.00  4.26    -0.048 C 
HETATM   31  C69         0      25.508  17.346  30.760  1.00  2.61     0.017 C 
HETATM   32  O70         0      31.589  15.710  30.771  1.00  2.45    -0.274 OA
HETATM   33 Fe1          0      26.920  16.265  34.546  1.00  1.37     0.000 Fe
HETATM   34 2H51         0      25.981  15.289  39.228  1.00  0.00     0.046 H 
HETATM   35 3H51         0      26.625  16.943  39.188  1.00  0.00     0.046 H 
HETATM   36 2H52         0      28.838  15.998  38.507  1.00  0.00     0.047 H 
HETATM   37 3H52         0      28.306  15.505  40.125  1.00  0.00     0.047 H 
HETATM   38  H54         0      30.137  13.996  39.377  1.00  0.00     0.162 HD
HETATM   39 2H55         0      30.128  11.508  39.292  1.00  0.00     0.064 H 
HETATM   40 3H55         0      29.002  11.639  37.923  1.00  0.00     0.064 H 
HETATM   41 2H56         0      31.862  12.649  37.981  1.00  0.00     0.035 H 
HETATM   42 3H56         0      31.318  11.156  37.201  1.00  0.00     0.035 H 
HETATM   43 2H57         0      30.478  13.962  36.456  1.00  0.00     0.033 H 
HETATM   44 3H57         0      31.677  12.974  35.602  1.00  0.00     0.033 H 
HETATM   45 2H58         0      28.721  12.418  35.902  1.00  0.00     0.035 H 
HETATM   46 3H58         0      29.879  11.286  35.183  1.00  0.00     0.035 H 
HETATM   47 2H59         0      30.436  13.061  33.482  1.00  0.00     0.067 H 
HETATM   48 3H59         0      28.779  12.433  33.388  1.00  0.00     0.067 H 
HETATM   49 2H61         0      31.342  14.744  33.139  1.00  0.00     0.046 H 
HETATM   50 3H61         0      31.553  15.677  34.633  1.00  0.00     0.046 H 
HETATM   51 2H62         0      30.816  17.723  33.210  1.00  0.00     0.047 H 
HETATM   52 3H62         0      32.454  17.078  32.973  1.00  0.00     0.047 H 
HETATM   53  H64         0      29.897  18.281  31.378  1.00  0.00     0.162 HD
HETATM   54 2H65         0      30.800  17.321  28.808  1.00  0.00     0.064 H 
HETATM   55 3H65         0      29.479  18.460  29.117  1.00  0.00     0.064 H 
HETATM   56 2H66         0      29.437  15.468  29.093  1.00  0.00     0.035 H 
HETATM   57 3H66         0      28.560  16.583  28.046  1.00  0.00     0.035 H 
HETATM   58 2H67         0      27.132  15.374  29.639  1.00  0.00     0.033 H 
HETATM   59 3H67         0      27.998  16.142  30.984  1.00  0.00     0.033 H 
HETATM   60 2H68         0      27.344  18.313  30.150  1.00  0.00     0.035 H 
HETATM   61 3H68         0      26.464  17.542  28.822  1.00  0.00     0.035 H 
HETATM   62 2H69         0      24.973  16.420  30.542  1.00  0.00     0.067 H 
HETATM   63 3H69         0      24.860  18.195  30.546  1.00  0.00     0.067 H 
HETATM   64  H21         0      27.536  14.050  35.367  1.00  0.00     0.000 HD
HETATM   65  H11         0      24.551  16.304  35.197  1.00  0.00     0.000 HD
HETATM   66  H31         0      25.320  15.633  32.791  1.00  0.00     0.000 HD
ENDROOT
BRANCH   2  67
HETATM   67  C41         0      24.210  14.840  37.377  1.00  1.74     0.017 C 
HETATM   68 2H41         0      24.386  14.765  38.450  1.00  0.00     0.067 H 
HETATM   69 3H41         0      23.315  15.439  37.203  1.00  0.00     0.067 H 
BRANCH  67  70
HETATM   70  C42         0      23.993  13.449  36.816  1.00  2.29    -0.048 C 
HETATM   71 3H42         0      23.056  13.443  36.259  1.00  0.00     0.035 H 
HETATM   72 2H42         0      24.808  13.232  36.125  1.00  0.00     0.035 H 
BRANCH  70  73
HETATM   73  C43         0      23.945  12.327  37.864  1.00  2.37    -0.062 C 
HETATM   74 2H43         0      23.090  11.689  37.641  1.00  0.00     0.033 H 
HETATM   75 3H43         0      24.855  11.733  37.781  1.00  0.00     0.033 H 
BRANCH  73  76
HETATM   76  C44         0      23.814  12.816  39.298  1.00  2.13    -0.043 C 
HETATM   77 3H44         0      24.071  13.874  39.339  1.00  0.00     0.035 H 
HETATM   78 2H44         0      24.505  12.256  39.928  1.00  0.00     0.035 H 
BRANCH  76  79
HETATM   79  C45         0      22.406  12.626  39.823  1.00  2.53     0.080 C 
HETATM   80 3H45         0      22.455  12.221  40.834  1.00  0.00     0.075 H 
HETATM   81 2H45         0      21.883  11.918  39.181  1.00  0.00     0.075 H 
BRANCH  79  82
HETATM   82  N46         0      21.646  13.898  39.849  1.00  2.61    -0.079 N 
HETATM   83 1H46         0      21.135  13.966  40.718  1.00  0.00     0.274 HD
HETATM   84 2H46         0      22.287  14.674  39.773  1.00  0.00     0.274 HD
HETATM   85 3H46         0      20.998  13.919  39.075  1.00  0.00     0.274 HD
ENDBRANCH  79  82
ENDBRANCH  76  79
ENDBRANCH  73  76
ENDBRANCH  70  73
ENDBRANCH  67  70
ENDBRANCH   2  67
BRANCH  11  86
HETATM   86  C71         0      25.977  19.812  32.435  1.00  3.08    -0.013 C 
HETATM   87 3H71         0      24.948  19.949  32.103  1.00  0.00     0.038 H 
HETATM   88 1H71         0      26.655  19.983  31.598  1.00  0.00     0.038 H 
HETATM   89 2H71         0      26.200  20.521  33.233  1.00  0.00     0.038 H 
ENDBRANCH  11  86
TORSDOF 7
ENDMDL
MODEL 9
REMARK VINA RESULT:      -8.1     13.958     17.238
REMARK  7 active torsions:
REMARK  status: ('A' for Active; 'I' for Inactive)
REMARK    1  A    between atoms: C41_13  and  N12_2 
REMARK    2  A    between atoms: C33_11  and  C71_39 
REMARK    3  A    between atoms: C41_13  and  C42_14 
REMARK    4  A    between atoms: C42_14  and  C43_15 
REMARK    5  A    between atoms: C43_15  and  C44_16 
REMARK    6  A    between atoms: C44_16  and  C45_17 
REMARK    7  A    between atoms: C45_17  and  N46_18 
ROOT
HETATM    1  O11         0      30.091  16.097  35.779  1.00  1.41     0.000 OA
HETATM    2  N12         0      29.970  17.393  35.319  1.00  1.40    -0.268 N 
HETATM    3  C13         0      28.828  17.989  35.535  1.00  1.42     0.172 C 
HETATM    4  O14         0      27.905  17.325  36.150  1.00  1.50    -0.175 OA
HETATM    5  O21         0      27.923  14.861  34.423  1.00  1.59     0.000 OA
HETATM    6  N22         0      26.631  14.424  34.254  1.00  1.32    -0.268 N 
HETATM    7  C23         0      25.856  14.479  35.308  1.00  1.34     0.172 A 
HETATM    8  O24         0      26.360  14.869  36.422  1.00  1.69    -0.175 OA
HETATM    9  O31         0      29.152  13.564  36.672  1.00  1.75     0.000 OA
HETATM   10  N32         0      29.216  13.298  38.018  1.00  1.74    -0.269 N 
HETATM   11  C33         0      28.772  14.256  38.826  1.00  1.89     0.168 A 
HETATM   12  O34         0      28.350  15.348  38.321  1.00  1.90    -0.176 OA
HETATM   13  C51         0      28.542  19.392  35.110  1.00  1.58     0.006 C 
HETATM   14  C52         0      27.249  19.508  34.316  1.00  1.82     0.016 C 
HETATM   15  C53         0      27.322  18.806  32.966  1.00  1.74     0.217 C 
HETATM   16  N54         0      26.227  18.858  32.253  1.00  1.89    -0.361 N 
HETATM   17  C55         0      26.058  18.120  31.005  1.00  2.21    -0.005 C 
HETATM   18  C56         0      24.893  17.142  31.096  1.00  2.13    -0.050 C 
HETATM   19  C57         0      25.049  16.073  32.152  1.00  2.05    -0.062 C 
HETATM   20  C58         0      26.245  15.172  31.919  1.00  2.05    -0.048 C 
HETATM   21  C59         0      26.336  13.996  32.897  1.00  1.82     0.017 C 
HETATM   22  O60         0      28.375  18.234  32.618  1.00  2.39    -0.274 OA
HETATM   23  C61         0      24.396  14.175  35.247  1.00  1.74     0.006 C 
HETATM   24  C62         0      23.847  13.608  36.560  1.00  1.50     0.016 C 
HETATM   25  C63         0      24.197  12.141  36.707  1.00  1.50     0.217 C 
HETATM   26  N64         0      24.868  11.800  37.813  1.00  1.89    -0.361 N 
HETATM   27  C65         0      25.259  10.430  38.130  1.00  2.13    -0.005 C 
HETATM   28  C66         0      26.417   9.927  37.314  1.00  2.61    -0.050 C 
HETATM   29  C67         0      27.641  10.810  37.162  1.00  3.47    -0.062 C 
HETATM   30  C68         0      28.345  11.006  38.439  1.00  4.26    -0.048 C 
HETATM   31  C69         0      29.604  11.926  38.360  1.00  2.61     0.017 C 
HETATM   32  O70         0      23.858  11.322  35.857  1.00  2.45    -0.274 OA
HETATM   33 Fe1          0      28.338  15.334  36.292  1.00  1.37     0.000 Fe
HETATM   34 2H51         0      29.366  19.744  34.491  1.00  0.00     0.046 H 
HETATM   35 3H51         0      28.470  20.023  35.997  1.00  0.00     0.046 H 
HETATM   36 2H52         0      26.441  19.061  34.896  1.00  0.00     0.047 H 
HETATM   37 3H52         0      27.026  20.562  34.154  1.00  0.00     0.047 H 
HETATM   38  H54         0      25.465  19.433  32.580  1.00  0.00     0.162 HD
HETATM   39 2H55         0      25.867  18.828  30.199  1.00  0.00     0.064 H 
HETATM   40 3H55         0      26.973  17.569  30.789  1.00  0.00     0.064 H 
HETATM   41 2H56         0      23.990  17.710  31.318  1.00  0.00     0.035 H 
HETATM   42 3H56         0      24.771  16.659  30.127  1.00  0.00     0.035 H 
HETATM   43 2H57         0      25.166  16.558  33.121  1.00  0.00     0.033 H 
HETATM   44 3H57         0      24.147  15.463  32.170  1.00  0.00     0.033 H 
HETATM   45 2H58         0      27.150  15.770  32.017  1.00  0.00     0.035 H 
HETATM   46 3H58         0      26.194  14.779  30.903  1.00  0.00     0.035 H 
HETATM   47 2H59         0      25.383  13.466  32.895  1.00  0.00     0.067 H 
HETATM   48 3H59         0      27.119  13.316  32.561  1.00  0.00     0.067 H 
HETATM   49 2H61         0      24.227  13.444  34.456  1.00  0.00     0.046 H 
HETATM   50 3H61         0      23.855  15.089  35.004  1.00  0.00     0.046 H 
HETATM   51 2H62         0      24.276  14.162  37.395  1.00  0.00     0.047 H 
HETATM   52 3H62         0      22.763  13.721  36.574  1.00  0.00     0.047 H 
HETATM   53  H64         0      25.116  12.530  38.465  1.00  0.00     0.162 HD
HETATM   54 2H65         0      24.404   9.778  37.952  1.00  0.00     0.064 H 
HETATM   55 3H65         0      25.526  10.378  39.186  1.00  0.00     0.064 H 
HETATM   56 2H66         0      26.039   9.728  36.310  1.00  0.00     0.035 H 
HETATM   57 3H66         0      26.741   8.979  37.743  1.00  0.00     0.035 H 
HETATM   58 2H67         0      28.324  10.344  36.452  1.00  0.00     0.033 H 
HETATM   59 3H67         0      27.333  11.781  36.774  1.00  0.00     0.033 H 
HETATM   60 2H68         0      27.646  11.451  39.147  1.00  0.00     0.035 H 
HETATM   61 3H68         0      28.651  10.032  38.820  1.00  0.00     0.035 H 
HETATM   62 2H69         0      30.280  11.542  37.595  1.00  0.00     0.067 H 
HETATM   63 3H69         0      30.112  11.924  39.324  1.00  0.00     0.067 H 
HETATM   64  H21         0      28.070  15.643  33.886  1.00  0.00     0.000 HD
HETATM   65  H11         0      30.663  16.084  36.550  1.00  0.00     0.000 HD
HETATM   66  H31         0      30.037  13.558  36.302  1.00  0.00     0.000 HD
ENDROOT
BRANCH   2  67
HETATM   67  C41         0      31.207  17.921  34.722  1.00  1.74     0.017 C 
HETATM   68 2H41         0      31.352  17.463  33.744  1.00  0.00     0.067 H 
HETATM   69 3H41         0      31.112  19.001  34.599  1.00  0.00     0.067 H 
BRANCH  67  70
HETATM   70  C42         0      32.413  17.623  35.589  1.00  2.29    -0.048 C 
HETATM   71 3H42         0      32.795  18.564  35.985  1.00  0.00     0.035 H 
HETATM   72 2H42         0      32.085  17.004  36.424  1.00  0.00     0.035 H 
BRANCH  70  73
HETATM   73  C43         0      33.560  16.893  34.875  1.00  2.37    -0.062 C 
HETATM   74 2H43         0      33.623  17.271  33.855  1.00  0.00     0.033 H 
HETATM   75 3H43         0      34.493  17.122  35.390  1.00  0.00     0.033 H 
BRANCH  73  76
HETATM   76  C44         0      33.398  15.382  34.815  1.00  2.13    -0.043 C 
HETATM   77 3H44         0      34.175  14.965  34.174  1.00  0.00     0.035 H 
HETATM   78 2H44         0      32.421  15.147  34.391  1.00  0.00     0.035 H 
BRANCH  76  79
HETATM   79  C45         0      33.501  14.757  36.190  1.00  2.53     0.080 C 
HETATM   80 3H45         0      33.782  15.526  36.910  1.00  0.00     0.075 H 
HETATM   81 2H45         0      34.274  13.989  36.170  1.00  0.00     0.075 H 
BRANCH  79  82
HETATM   82  N46         0      32.224  14.138  36.618  1.00  2.61    -0.079 N 
HETATM   83 1H46         0      31.508  14.848  36.671  1.00  0.00     0.274 HD
HETATM   84 2H46         0      31.951  13.434  35.947  1.00  0.00     0.274 HD
HETATM   85 3H46         0      32.344  13.711  37.525  1.00  0.00     0.274 HD
ENDBRANCH  79  82
ENDBRANCH  76  79
ENDBRANCH  73  76
ENDBRANCH  70  73
ENDBRANCH  67  70
ENDBRANCH   2  67
BRANCH  11  86
HETATM   86  C71         0      28.733  14.058  40.310  1.00  3.08    -0.013 C 
HETATM   87 3H71         0      27.999  14.736  40.748  1.00  0.00     0.038 H 
HETATM   88 1H71         0      29.717  14.266  40.732  1.00  0.00     0.038 H 
HETATM   89 2H71         0      28.454  13.028  40.532  1.00  0.00     0.038 H 
ENDBRANCH  11  86
TORSDOF 7
ENDMDL
MODEL 10
REMARK VINA RESULT:      -8.0      5.001      7.154
REMARK  7 active torsions:
REMARK  status: ('A' for Active; 'I' for Inactive)
REMARK    1  A    between atoms: C41_13  and  N12_2 
REMARK    2  A    between atoms: C33_11  and  C71_39 
REMARK    3  A    between atoms: C41_13  and  C42_14 
REMARK    4  A    between atoms: C42_14  and  C43_15 
REMARK    5  A    between atoms: C43_15  and  C44_16 
REMARK    6  A    between atoms: C44_16  and  C45_17 
REMARK    7  A    between atoms: C45_17  and  N46_18 
ROOT
HETATM    1  O11         0      31.395   9.783  19.576  1.00  1.41     0.000 OA
HETATM    2  N12         0      32.267   8.717  19.480  1.00  1.40    -0.268 N 
HETATM    3  C13         0      32.731   8.234  20.601  1.00  1.42     0.172 C 
HETATM    4  O14         0      32.347   8.788  21.705  1.00  1.50    -0.175 OA
HETATM    5  O21         0      33.000  11.641  21.003  1.00  1.59     0.000 OA
HETATM    6  N22         0      33.510  12.269  22.115  1.00  1.32    -0.268 N 
HETATM    7  C23         0      32.931  11.991  23.256  1.00  1.34     0.172 A 
HETATM    8  O24         0      31.908  11.217  23.254  1.00  1.69    -0.175 OA
HETATM    9  O31         0      30.158  12.016  20.833  1.00  1.75     0.000 OA
HETATM   10  N32         0      28.892  11.845  21.335  1.00  1.74    -0.269 N 
HETATM   11  C33         0      28.693  10.750  22.062  1.00  1.89     0.168 A 
HETATM   12  O34         0      29.655   9.929  22.224  1.00  1.90    -0.176 OA
HETATM   13  C51         0      33.674   7.078  20.668  1.00  1.58     0.006 C 
HETATM   14  C52         0      34.904   7.377  21.514  1.00  1.82     0.016 C 
HETATM   15  C53         0      35.797   8.445  20.898  1.00  1.74     0.217 C 
HETATM   16  N54         0      36.858   8.754  21.598  1.00  1.89    -0.361 N 
HETATM   17  C55         0      37.748   9.854  21.244  1.00  2.21    -0.005 C 
HETATM   18  C56         0      37.805  10.897  22.354  1.00  2.13    -0.050 C 
HETATM   19  C57         0      36.483  11.560  22.663  1.00  2.05    -0.062 C 
HETATM   20  C58         0      35.911  12.330  21.490  1.00  2.05    -0.048 C 
HETATM   21  C59         0      34.647  13.127  21.826  1.00  1.82     0.017 C 
HETATM   22  O60         0      35.490   8.957  19.802  1.00  2.39    -0.274 OA
HETATM   23  C61         0      33.459  12.482  24.563  1.00  1.74     0.006 C 
HETATM   24  C62         0      32.361  12.682  25.614  1.00  1.50     0.016 C 
HETATM   25  C63         0      31.610  13.976  25.375  1.00  1.50     0.217 C 
HETATM   26  N64         0      30.284  13.873  25.227  1.00  1.89    -0.361 N 
HETATM   27  C65         0      29.403  15.018  25.019  1.00  2.13    -0.005 C 
HETATM   28  C66         0      29.478  15.595  23.634  1.00  2.61    -0.050 C 
HETATM   29  C67         0      29.419  14.655  22.446  1.00  3.47    -0.062 C 
HETATM   30  C68         0      28.113  13.987  22.331  1.00  4.26    -0.048 C 
HETATM   31  C69         0      27.989  12.984  21.141  1.00  2.61     0.017 C 
HETATM   32  O70         0      32.199  15.053  25.342  1.00  2.45    -0.274 OA
HETATM   33 Fe1          0      31.393  10.567  21.394  1.00  1.37     0.000 Fe
HETATM   34 2H51         0      33.997   6.831  19.657  1.00  0.00     0.046 H 
HETATM   35 3H51         0      33.153   6.219  21.093  1.00  0.00     0.046 H 
HETATM   36 2H52         0      34.576   7.722  22.495  1.00  0.00     0.047 H 
HETATM   37 3H52         0      35.480   6.461  21.637  1.00  0.00     0.047 H 
HETATM   38  H54         0      37.069   8.207  22.420  1.00  0.00     0.162 HD
HETATM   39 2H55         0      38.749   9.459  21.076  1.00  0.00     0.064 H 
HETATM   40 3H55         0      37.389  10.325  20.329  1.00  0.00     0.064 H 
HETATM   41 2H56         0      38.160  10.408  23.262  1.00  0.00     0.035 H 
HETATM   42 3H56         0      38.523  11.666  22.070  1.00  0.00     0.035 H 
HETATM   43 2H57         0      35.768  10.791  22.953  1.00  0.00     0.033 H 
HETATM   44 3H57         0      36.621  12.245  23.499  1.00  0.00     0.033 H 
HETATM   45 2H58         0      35.669  11.621  20.699  1.00  0.00     0.035 H 
HETATM   46 3H58         0      36.671  13.019  21.120  1.00  0.00     0.035 H 
HETATM   47 2H59         0      34.848  13.748  22.700  1.00  0.00     0.067 H 
HETATM   48 3H59         0      34.400  13.772  20.983  1.00  0.00     0.067 H 
HETATM   49 2H61         0      33.960  13.436  24.398  1.00  0.00     0.046 H 
HETATM   50 3H61         0      34.184  11.764  24.944  1.00  0.00     0.046 H 
HETATM   51 2H62         0      31.661  11.849  25.562  1.00  0.00     0.047 H 
HETATM   52 3H62         0      32.815  12.709  26.605  1.00  0.00     0.047 H 
HETATM   53  H64         0      29.871  12.952  25.262  1.00  0.00     0.162 HD
HETATM   54 2H65         0      29.676  15.795  25.731  1.00  0.00     0.064 H 
HETATM   55 3H65         0      28.376  14.708  25.214  1.00  0.00     0.064 H 
HETATM   56 2H66         0      30.421  16.140  23.564  1.00  0.00     0.035 H 
HETATM   57 3H66         0      28.668  16.316  23.528  1.00  0.00     0.035 H 
HETATM   58 2H67         0      29.603  15.225  21.536  1.00  0.00     0.033 H 
HETATM   59 3H67         0      30.196  13.897  22.553  1.00  0.00     0.033 H 
HETATM   60 2H68         0      27.930  13.439  23.255  1.00  0.00     0.035 H 
HETATM   61 3H68         0      27.341  14.750  22.223  1.00  0.00     0.035 H 
HETATM   62 2H69         0      28.250  13.496  20.214  1.00  0.00     0.067 H 
HETATM   63 3H69         0      26.962  12.625  21.078  1.00  0.00     0.067 H 
HETATM   64  H21         0      33.663  11.049  20.638  1.00  0.00     0.000 HD
HETATM   65  H11         0      30.504   9.485  19.376  1.00  0.00     0.000 HD
HETATM   66  H31         0      30.124  12.023  19.874  1.00  0.00     0.000 HD
ENDROOT
BRANCH   2  67
HETATM   67  C41         0      32.467   8.246  18.100  1.00  1.74     0.017 C 
HETATM   68 2H41         0      32.966   7.277  18.126  1.00  0.00     0.067 H 
HETATM   69 3H41         0      31.496   8.135  17.616  1.00  0.00     0.067 H 
BRANCH  67  70
HETATM   70  C42         0      33.313   9.215  17.301  1.00  2.29    -0.048 C 
HETATM   71 3H42         0      33.592  10.047  17.947  1.00  0.00     0.035 H 
HETATM   72 2H42         0      34.223   8.697  16.993  1.00  0.00     0.035 H 
BRANCH  70  73
HETATM   73  C43         0      32.638   9.780  16.042  1.00  2.37    -0.062 C 
HETATM   74 2H43         0      33.417  10.047  15.328  1.00  0.00     0.033 H 
HETATM   75 3H43         0      32.015   9.002  15.602  1.00  0.00     0.033 H 
BRANCH  73  76
HETATM   76  C44         0      31.778  11.009  16.292  1.00  2.13    -0.043 C 
HETATM   77 3H44         0      32.138  11.828  15.670  1.00  0.00     0.035 H 
HETATM   78 2H44         0      31.862  11.293  17.341  1.00  0.00     0.035 H 
BRANCH  76  79
HETATM   79  C45         0      30.323  10.743  15.969  1.00  2.53     0.080 C 
HETATM   80 3H45         0      30.257   9.873  15.314  1.00  0.00     0.075 H 
HETATM   81 2H45         0      29.913  11.609  15.450  1.00  0.00     0.075 H 
BRANCH  79  82
HETATM   82  N46         0      29.519  10.493  17.187  1.00  2.61    -0.079 N 
HETATM   83 1H46         0      29.183  11.372  17.555  1.00  0.00     0.274 HD
HETATM   84 2H46         0      28.733   9.903  16.956  1.00  0.00     0.274 HD
HETATM   85 3H46         0      30.091  10.034  17.881  1.00  0.00     0.274 HD
ENDBRANCH  79  82
ENDBRANCH  76  79
ENDBRANCH  73  76
ENDBRANCH  70  73
ENDBRANCH  67  70
ENDBRANCH   2  67
BRANCH  11  86
HETATM   86  C71         0      27.371  10.484  22.715  1.00  3.08    -0.013 C 
HETATM   87 3H71         0      27.429   9.561  23.292  1.00  0.00     0.038 H 
HETATM   88 1H71         0      26.600  10.387  21.951  1.00  0.00     0.038 H 
HETATM   89 2H71         0      27.121  11.312  23.378  1.00  0.00     0.038 H 
ENDBRANCH  11  86
TORSDOF 7
ENDMDL
