# Supplementary material for: Determination of the molecular basis for coprogen import by Gram-negative bacteria
Source: IUCrJ. 2019 Apr 5;6(Pt 3):401–11. doi: 10.1107/S2052252519002926 (PMC6503915; doi:10.1107/S2052252519002926)
Supplement: Supplementary file 10 [file m-06-00401-sup10.txt]

ATOM      1  N   ASN A  58      -9.080  11.402  22.679  1.00 45.45    -0.066 N 
ATOM      2  CA  ASN A  58      -9.134  11.868  21.290  1.00 45.40     0.283 C 
ATOM      3  C   ASN A  58      -8.696  13.348  21.075  1.00 48.01     0.249 C 
ATOM      4  O   ASN A  58      -8.396  13.744  19.943  1.00 48.56    -0.271 OA
ATOM      5  CB  ASN A  58     -10.508  11.618  20.698  1.00 48.61     0.145 C 
ATOM      6  CG  ASN A  58     -10.784  10.146  20.494  1.00 76.15     0.217 C 
ATOM      7  ND2 ASN A  58     -11.308   9.484  21.518  1.00 67.09    -0.370 N 
ATOM      8  OD1 ASN A  58     -10.510   9.581  19.431  1.00 73.07    -0.274 OA
ATOM      9 1HD2 ASN A  58     -11.513   9.968  22.380  1.00  0.00     0.159 HD
ATOM     10 2HD2 ASN A  58     -11.501   8.496  21.435  1.00  0.00     0.159 HD
ATOM     11  H1  ASN A  58      -8.160  11.576  23.057  1.00  0.00     0.275 HD
ATOM     12  H2  ASN A  58      -9.768  11.898  23.227  1.00  0.00     0.275 HD
ATOM     13  H3  ASN A  58      -9.275  10.411  22.710  1.00  0.00     0.275 HD
ATOM     14  N   ASP A  59      -8.646  14.147  22.148  1.00 41.77    -0.345 N 
ATOM     15  CA  ASP A  59      -8.244  15.555  22.076  1.00 40.24     0.186 C 
ATOM     16  C   ASP A  59      -6.722  15.712  22.193  1.00 40.57     0.241 C 
ATOM     17  O   ASP A  59      -6.098  14.963  22.939  1.00 39.44    -0.271 OA
ATOM     18  CB  ASP A  59      -8.953  16.355  23.177  1.00 41.96     0.147 C 
ATOM     19  CG  ASP A  59     -10.226  17.077  22.738  1.00 52.14     0.175 C 
ATOM     20  OD1 ASP A  59     -10.660  16.881  21.576  1.00 51.92    -0.648 OA
ATOM     21  OD2 ASP A  59     -10.771  17.861  23.546  1.00 57.55    -0.648 OA
ATOM     22  H   ASP A  59      -8.897  13.762  23.048  1.00  0.00     0.163 HD
ATOM     23  N   TYR A  60      -6.131  16.691  21.467  1.00 35.37    -0.346 N 
ATOM     24  CA  TYR A  60      -4.695  16.996  21.511  1.00 33.51     0.180 C 
ATOM     25  C   TYR A  60      -4.381  17.820  22.759  1.00 38.73     0.241 C 
ATOM     26  O   TYR A  60      -3.255  17.782  23.253  1.00 36.95    -0.271 OA
ATOM     27  CB  TYR A  60      -4.256  17.786  20.264  1.00 33.20     0.073 C 
ATOM     28  CG  TYR A  60      -3.965  16.978  19.013  1.00 31.07    -0.056 A 
ATOM     29  CD1 TYR A  60      -4.379  15.649  18.899  1.00 31.01     0.010 A 
ATOM     30  CD2 TYR A  60      -3.306  17.551  17.928  1.00 31.36     0.010 A 
ATOM     31  CE1 TYR A  60      -4.144  14.916  17.738  1.00 29.00     0.037 A 
ATOM     32  CE2 TYR A  60      -3.097  16.839  16.750  1.00 31.97     0.037 A 
ATOM     33  CZ  TYR A  60      -3.519  15.520  16.660  1.00 36.36     0.065 A 
ATOM     34  OH  TYR A  60      -3.263  14.799  15.525  1.00 37.02    -0.361 OA
ATOM     35  H   TYR A  60      -6.714  17.246  20.857  1.00  0.00     0.163 HD
ATOM     36  HH  TYR A  60      -2.761  14.013  15.752  1.00  0.00     0.217 HD
ATOM     37  N   SER A  61      -5.377  18.576  23.257  1.00 36.80    -0.344 N 
ATOM     38  CA  SER A  61      -5.250  19.398  24.455  1.00 37.73     0.200 C 
ATOM     39  C   SER A  61      -5.583  18.561  25.712  1.00 44.26     0.243 C 
ATOM     40  O   SER A  61      -6.674  18.016  25.799  1.00 43.85    -0.271 OA
ATOM     41  CB  SER A  61      -6.186  20.603  24.355  1.00 42.32     0.199 C 
ATOM     42  OG  SER A  61      -5.847  21.645  25.255  1.00 51.00    -0.398 OA
ATOM     43  H   SER A  61      -6.264  18.574  22.773  1.00  0.00     0.163 HD
ATOM     44  HG  SER A  61      -6.353  22.431  25.039  1.00  0.00     0.209 HD
ATOM     45  N   VAL A  62      -4.638  18.433  26.664  1.00 43.00    -0.346 N 
ATOM     46  CA  VAL A  62      -4.882  17.726  27.932  1.00 43.69     0.180 C 
ATOM     47  C   VAL A  62      -5.213  18.825  28.966  1.00 49.64     0.241 C 
ATOM     48  O   VAL A  62      -4.393  19.720  29.208  1.00 49.23    -0.271 OA
ATOM     49  CB  VAL A  62      -3.717  16.778  28.365  1.00 47.27     0.009 C 
ATOM     50  CG1 VAL A  62      -3.930  16.239  29.779  1.00 47.61     0.012 C 
ATOM     51  CG2 VAL A  62      -3.544  15.619  27.381  1.00 46.51     0.012 C 
ATOM     52  H   VAL A  62      -3.727  18.838  26.501  1.00  0.00     0.163 HD
ATOM     53  N   THR A  63      -6.434  18.763  29.526  1.00 47.22    -0.344 N 
ATOM     54  CA  THR A  63      -7.060  19.719  30.464  1.00 48.01     0.205 C 
ATOM     55  C   THR A  63      -6.184  20.172  31.648  1.00 50.99     0.243 C 
ATOM     56  O   THR A  63      -6.013  21.375  31.829  1.00 52.00    -0.271 OA
ATOM     57  CB  THR A  63      -8.403  19.157  30.996  1.00 57.45     0.146 C 
ATOM     58  CG2 THR A  63      -9.232  20.202  31.723  1.00 59.51     0.042 C 
ATOM     59  OG1 THR A  63      -9.164  18.595  29.929  1.00 58.00    -0.393 OA
ATOM     60  H   THR A  63      -6.995  17.962  29.274  1.00  0.00     0.163 HD
ATOM     61  HG1 THR A  63      -9.955  18.183  30.283  1.00  0.00     0.210 HD
ATOM     62  N   SER A  64      -5.710  19.232  32.496  1.00 44.70    -0.344 N 
ATOM     63  CA  SER A  64      -4.949  19.601  33.684  1.00 43.25     0.200 C 
ATOM     64  C   SER A  64      -3.672  18.805  33.860  1.00 44.72     0.243 C 
ATOM     65  O   SER A  64      -3.491  17.756  33.234  1.00 41.90    -0.271 OA
ATOM     66  CB  SER A  64      -5.819  19.532  34.940  1.00 47.19     0.199 C 
ATOM     67  OG  SER A  64      -6.064  18.193  35.341  1.00 56.21    -0.398 OA
ATOM     68  H   SER A  64      -5.886  18.256  32.303  1.00  0.00     0.163 HD
ATOM     69  HG  SER A  64      -6.746  17.811  34.784  1.00  0.00     0.209 HD
ATOM     70  N   THR A  65      -2.769  19.345  34.700  1.00 41.63    -0.344 N 
ATOM     71  CA  THR A  65      -1.464  18.775  35.018  1.00 41.09     0.205 C 
ATOM     72  C   THR A  65      -0.954  19.251  36.375  1.00 45.46     0.243 C 
ATOM     73  O   THR A  65      -1.360  20.306  36.875  1.00 45.75    -0.271 OA
ATOM     74  CB  THR A  65      -0.436  19.024  33.879  1.00 45.22     0.146 C 
ATOM     75  CG2 THR A  65      -0.228  20.506  33.568  1.00 43.90     0.042 C 
ATOM     76  OG1 THR A  65       0.810  18.442  34.240  1.00 41.61    -0.393 OA
ATOM     77  H   THR A  65      -3.015  20.217  35.147  1.00  0.00     0.163 HD
ATOM     78  HG1 THR A  65       1.064  17.794  33.579  1.00  0.00     0.210 HD
ATOM     79  N   SER A  66      -0.036  18.456  36.932  1.00 41.61    -0.344 N 
ATOM     80  CA  SER A  66       0.681  18.655  38.180  1.00 42.16     0.200 C 
ATOM     81  C   SER A  66       2.116  19.113  37.840  1.00 44.09     0.243 C 
ATOM     82  O   SER A  66       2.911  19.369  38.741  1.00 44.04    -0.271 OA
ATOM     83  CB  SER A  66       0.710  17.341  38.957  1.00 48.06     0.199 C 
ATOM     84  OG  SER A  66       1.278  17.499  40.245  1.00 62.65    -0.398 OA
ATOM     85  H   SER A  66       0.187  17.613  36.423  1.00  0.00     0.163 HD
ATOM     86  HG  SER A  66       1.279  16.654  40.701  1.00  0.00     0.209 HD
ATOM     87  N   ALA A  67       2.435  19.215  36.530  1.00 39.24    -0.346 N 
ATOM     88  CA  ALA A  67       3.747  19.620  36.009  1.00 38.60     0.172 C 
ATOM     89  C   ALA A  67       4.107  21.074  36.336  1.00 41.28     0.240 C 
ATOM     90  O   ALA A  67       3.265  21.958  36.241  1.00 39.84    -0.271 OA
ATOM     91  CB  ALA A  67       3.810  19.388  34.503  1.00 38.53     0.042 C 
ATOM     92  H   ALA A  67       1.715  18.995  35.857  1.00  0.00     0.163 HD
ATOM     93  N   GLY A  68       5.360  21.284  36.725  1.00 38.54    -0.351 N 
ATOM     94  CA  GLY A  68       5.904  22.590  37.063  1.00 38.58     0.225 C 
ATOM     95  C   GLY A  68       5.883  22.914  38.540  1.00 43.29     0.236 C 
ATOM     96  O   GLY A  68       6.932  23.201  39.122  1.00 42.82    -0.272 OA
ATOM     97  H   GLY A  68       5.974  20.485  36.790  1.00  0.00     0.163 HD
ATOM     98  N   THR A  69       4.686  22.874  39.153  1.00 40.73    -0.344 N 
ATOM     99  CA  THR A  69       4.481  23.264  40.554  1.00 41.77     0.205 C 
ATOM    100  C   THR A  69       4.220  22.112  41.527  1.00 46.25     0.243 C 
ATOM    101  O   THR A  69       4.185  22.356  42.734  1.00 46.87    -0.271 OA
ATOM    102  CB  THR A  69       3.311  24.282  40.660  1.00 49.70     0.146 C 
ATOM    103  CG2 THR A  69       3.500  25.532  39.797  1.00 44.41     0.042 C 
ATOM    104  OG1 THR A  69       2.084  23.624  40.328  1.00 52.76    -0.393 OA
ATOM    105  H   THR A  69       3.887  22.559  38.622  1.00  0.00     0.163 HD
ATOM    106  HG1 THR A  69       2.272  22.840  39.807  1.00  0.00     0.210 HD
ATOM    107  N   LYS A  70       3.984  20.882  41.017  1.00 42.69    -0.346 N 
ATOM    108  CA  LYS A  70       3.581  19.687  41.790  1.00 43.49     0.176 C 
ATOM    109  C   LYS A  70       2.132  19.858  42.334  1.00 49.24     0.241 C 
ATOM    110  O   LYS A  70       1.673  19.083  43.181  1.00 50.10    -0.271 OA
ATOM    111  CB  LYS A  70       4.601  19.260  42.874  1.00 46.43     0.035 C 
ATOM    112  CG  LYS A  70       5.942  18.750  42.316  1.00 49.04     0.004 C 
ATOM    113  CD  LYS A  70       6.834  18.080  43.381  1.00 52.43     0.027 C 
ATOM    114  CE  LYS A  70       6.391  16.678  43.785  1.00 51.31     0.229 C 
ATOM    115  NZ  LYS A  70       6.568  15.679  42.699  1.00 47.95    -0.079 N 
ATOM    116  H   LYS A  70       4.093  20.769  40.019  1.00  0.00     0.163 HD
ATOM    117  HZ1 LYS A  70       6.554  16.148  41.804  1.00  0.00     0.274 HD
ATOM    118  HZ2 LYS A  70       7.453  15.206  42.817  1.00  0.00     0.274 HD
ATOM    119  HZ3 LYS A  70       5.818  15.004  42.737  1.00  0.00     0.274 HD
ATOM    120  N   MET A  71       1.410  20.861  41.791  1.00 45.70    -0.346 N 
ATOM    121  CA  MET A  71       0.021  21.189  42.120  1.00 46.33     0.177 C 
ATOM    122  C   MET A  71      -0.851  20.978  40.877  1.00 48.28     0.241 C 
ATOM    123  O   MET A  71      -0.493  21.429  39.785  1.00 46.99    -0.271 OA
ATOM    124  CB  MET A  71      -0.101  22.647  42.616  1.00 49.55     0.045 C 
ATOM    125  CG  MET A  71       0.509  22.889  43.986  1.00 54.10     0.076 C 
ATOM    126  SD  MET A  71       0.373  24.616  44.515  1.00 58.93    -0.173 SA
ATOM    127  CE  MET A  71       1.948  25.197  44.070  1.00 54.98     0.089 C 
ATOM    128  H   MET A  71       1.867  21.435  41.097  1.00  0.00     0.163 HD
ATOM    129  N   GLN A  72      -1.970  20.270  41.044  1.00 45.12    -0.346 N 
ATOM    130  CA  GLN A  72      -2.937  19.982  39.979  1.00 44.87     0.177 C 
ATOM    131  C   GLN A  72      -3.628  21.284  39.529  1.00 50.41     0.241 C 
ATOM    132  O   GLN A  72      -4.363  21.901  40.319  1.00 52.06    -0.271 OA
ATOM    133  CB  GLN A  72      -3.972  18.935  40.462  1.00 46.26     0.044 C 
ATOM    134  CG  GLN A  72      -4.730  18.221  39.335  1.00 55.45     0.105 C 
ATOM    135  CD  GLN A  72      -3.840  17.375  38.450  1.00 70.15     0.215 C 
ATOM    136  NE2 GLN A  72      -4.069  17.446  37.150  1.00 59.46    -0.370 N 
ATOM    137  OE1 GLN A  72      -2.945  16.650  38.911  1.00 65.07    -0.274 OA
ATOM    138  H   GLN A  72      -2.164  19.908  41.967  1.00  0.00     0.163 HD
ATOM    139 1HE2 GLN A  72      -4.804  18.043  36.799  1.00  0.00     0.159 HD
ATOM    140 2HE2 GLN A  72      -3.509  16.904  36.508  1.00  0.00     0.159 HD
ATOM    141  N   MET A  73      -3.350  21.725  38.272  1.00 45.47    -0.346 N 
ATOM    142  CA  MET A  73      -3.915  22.964  37.682  1.00 45.45     0.177 C 
ATOM    143  C   MET A  73      -4.051  22.874  36.155  1.00 44.85     0.241 C 
ATOM    144  O   MET A  73      -3.455  21.995  35.534  1.00 42.86    -0.271 OA
ATOM    145  CB  MET A  73      -2.992  24.173  37.968  1.00 48.48     0.045 C 
ATOM    146  CG  MET A  73      -2.739  24.453  39.426  1.00 53.75     0.076 C 
ATOM    147  SD  MET A  73      -1.809  25.951  39.720  1.00 58.98    -0.173 SA
ATOM    148  CE  MET A  73      -0.283  25.582  38.897  1.00 54.36     0.089 C 
ATOM    149  H   MET A  73      -2.720  21.175  37.706  1.00  0.00     0.163 HD
ATOM    150  N   THR A  74      -4.759  23.849  35.545  1.00 39.32    -0.344 N 
ATOM    151  CA  THR A  74      -4.842  23.991  34.088  1.00 37.99     0.205 C 
ATOM    152  C   THR A  74      -3.522  24.655  33.643  1.00 42.07     0.243 C 
ATOM    153  O   THR A  74      -2.894  25.340  34.459  1.00 40.84    -0.271 OA
ATOM    154  CB  THR A  74      -6.022  24.891  33.684  1.00 45.11     0.146 C 
ATOM    155  CG2 THR A  74      -7.374  24.210  33.843  1.00 40.46     0.042 C 
ATOM    156  OG1 THR A  74      -5.983  26.094  34.448  1.00 47.50    -0.393 OA
ATOM    157  H   THR A  74      -5.256  24.513  36.121  1.00  0.00     0.163 HD
ATOM    158  HG1 THR A  74      -5.157  26.553  34.279  1.00  0.00     0.210 HD
ATOM    159  N   GLN A  75      -3.112  24.471  32.361  1.00 38.60    -0.346 N 
ATOM    160  CA  GLN A  75      -1.899  25.069  31.779  1.00 37.89     0.177 C 
ATOM    161  C   GLN A  75      -1.853  26.611  31.983  1.00 39.52     0.241 C 
ATOM    162  O   GLN A  75      -0.803  27.175  32.310  1.00 37.45    -0.271 OA
ATOM    163  CB  GLN A  75      -1.782  24.717  30.283  1.00 38.75     0.044 C 
ATOM    164  CG  GLN A  75      -0.926  23.482  29.973  1.00 37.75     0.105 C 
ATOM    165  CD  GLN A  75      -0.611  23.300  28.492  1.00 52.36     0.215 C 
ATOM    166  NE2 GLN A  75      -0.628  24.387  27.722  1.00 38.93    -0.370 N 
ATOM    167  OE1 GLN A  75      -0.326  22.182  28.016  1.00 47.29    -0.274 OA
ATOM    168  H   GLN A  75      -3.678  23.883  31.766  1.00  0.00     0.163 HD
ATOM    169 1HE2 GLN A  75      -0.852  25.286  28.123  1.00  0.00     0.159 HD
ATOM    170 2HE2 GLN A  75      -0.417  24.312  26.737  1.00  0.00     0.159 HD
ATOM    171  N   ARG A  76      -3.010  27.262  31.836  1.00 35.41    -0.346 N 
ATOM    172  CA  ARG A  76      -3.207  28.700  32.015  1.00 35.31     0.176 C 
ATOM    173  C   ARG A  76      -2.739  29.215  33.394  1.00 38.28     0.241 C 
ATOM    174  O   ARG A  76      -2.294  30.360  33.493  1.00 38.88    -0.271 OA
ATOM    175  CB  ARG A  76      -4.691  29.009  31.830  1.00 33.66     0.036 C 
ATOM    176  CG  ARG A  76      -4.972  30.435  31.446  1.00 38.82     0.023 C 
ATOM    177  CD  ARG A  76      -6.453  30.634  31.474  1.00 49.84     0.138 C 
ATOM    178  NE  ARG A  76      -6.789  32.049  31.467  1.00 56.89    -0.227 N 
ATOM    179  CZ  ARG A  76      -8.027  32.513  31.479  1.00 52.41     0.665 C 
ATOM    180  NH1 ARG A  76      -9.056  31.676  31.477  1.00 43.56    -0.235 N 
ATOM    181  NH2 ARG A  76      -8.249  33.814  31.484  1.00 34.53    -0.235 N 
ATOM    182  H   ARG A  76      -3.819  26.714  31.579  1.00  0.00     0.163 HD
ATOM    183  HE  ARG A  76      -6.032  32.717  31.452  1.00  0.00     0.177 HD
ATOM    184 1HH1 ARG A  76      -8.896  30.679  31.470  1.00  0.00     0.174 HD
ATOM    185 2HH1 ARG A  76     -10.000  32.036  31.483  1.00  0.00     0.174 HD
ATOM    186 1HH2 ARG A  76      -7.472  34.459  31.482  1.00  0.00     0.174 HD
ATOM    187 2HH2 ARG A  76      -9.196  34.165  31.490  1.00  0.00     0.174 HD
ATOM    188  N   ASP A  77      -2.857  28.374  34.445  1.00 33.65    -0.346 N 
ATOM    189  CA  ASP A  77      -2.482  28.692  35.824  1.00 33.66     0.186 C 
ATOM    190  C   ASP A  77      -1.031  28.438  36.175  1.00 36.59     0.241 C 
ATOM    191  O   ASP A  77      -0.616  28.748  37.294  1.00 36.21    -0.271 OA
ATOM    192  CB  ASP A  77      -3.394  27.956  36.806  1.00 35.88     0.147 C 
ATOM    193  CG  ASP A  77      -4.822  28.437  36.745  1.00 47.30     0.175 C 
ATOM    194  OD1 ASP A  77      -5.036  29.616  36.384  1.00 49.80    -0.648 OA
ATOM    195  OD2 ASP A  77      -5.724  27.639  37.050  1.00 55.84    -0.648 OA
ATOM    196  H   ASP A  77      -3.233  27.454  34.265  1.00  0.00     0.163 HD
ATOM    197  N   ILE A  78      -0.262  27.862  35.244  1.00 32.92    -0.346 N 
ATOM    198  CA  ILE A  78       1.149  27.563  35.483  1.00 31.40     0.180 C 
ATOM    199  C   ILE A  78       2.017  28.694  34.920  1.00 34.76     0.243 C 
ATOM    200  O   ILE A  78       2.001  28.905  33.704  1.00 33.49    -0.271 OA
ATOM    201  CB  ILE A  78       1.572  26.175  34.949  1.00 33.19     0.013 C 
ATOM    202  CG1 ILE A  78       0.455  25.117  35.178  1.00 33.94     0.002 C 
ATOM    203  CG2 ILE A  78       2.923  25.760  35.570  1.00 32.69     0.012 C 
ATOM    204  CD1 ILE A  78       0.783  23.678  34.683  1.00 35.90     0.005 C 
ATOM    205  H   ILE A  78      -0.668  27.627  34.350  1.00  0.00     0.163 HD
ATOM    206  N   PRO A  79       2.811  29.408  35.766  1.00 31.44    -0.337 N 
ATOM    207  CA  PRO A  79       3.647  30.491  35.234  1.00 31.22     0.179 C 
ATOM    208  C   PRO A  79       4.957  30.015  34.600  1.00 34.63     0.241 C 
ATOM    209  O   PRO A  79       6.028  30.575  34.844  1.00 33.23    -0.271 OA
ATOM    210  CB  PRO A  79       3.842  31.410  36.441  1.00 34.37     0.037 C 
ATOM    211  CG  PRO A  79       3.650  30.542  37.632  1.00 38.52     0.022 C 
ATOM    212  CD  PRO A  79       2.961  29.284  37.231  1.00 33.29     0.127 C 
ATOM    213  N   GLN A  80       4.863  28.982  33.747  1.00 31.47    -0.346 N 
ATOM    214  CA  GLN A  80       5.990  28.381  33.028  1.00 29.98     0.177 C 
ATOM    215  C   GLN A  80       5.520  27.915  31.647  1.00 33.99     0.241 C 
ATOM    216  O   GLN A  80       4.327  27.696  31.454  1.00 32.82    -0.271 OA
ATOM    217  CB  GLN A  80       6.545  27.187  33.819  1.00 30.86     0.044 C 
ATOM    218  CG  GLN A  80       7.435  27.563  35.001  1.00 33.37     0.105 C 
ATOM    219  CD  GLN A  80       7.729  26.373  35.880  1.00 41.03     0.215 C 
ATOM    220  NE2 GLN A  80       8.979  25.935  35.882  1.00 33.72    -0.370 N 
ATOM    221  OE1 GLN A  80       6.847  25.834  36.562  1.00 33.24    -0.274 OA
ATOM    222  H   GLN A  80       3.946  28.589  33.589  1.00  0.00     0.163 HD
ATOM    223 1HE2 GLN A  80       9.676  26.395  35.314  1.00  0.00     0.159 HD
ATOM    224 2HE2 GLN A  80       9.235  25.141  36.451  1.00  0.00     0.159 HD
ATOM    225  N   SER A  81       6.448  27.750  30.698  1.00 32.06    -0.344 N 
ATOM    226  CA  SER A  81       6.127  27.261  29.358  1.00 32.11     0.200 C 
ATOM    227  C   SER A  81       5.915  25.726  29.418  1.00 34.39     0.243 C 
ATOM    228  O   SER A  81       6.878  24.955  29.525  1.00 34.39    -0.271 OA
ATOM    229  CB  SER A  81       7.234  27.648  28.378  1.00 37.74     0.199 C 
ATOM    230  OG  SER A  81       6.911  27.256  27.054  1.00 50.35    -0.398 OA
ATOM    231  H   SER A  81       7.409  27.972  30.916  1.00  0.00     0.163 HD
ATOM    232  HG  SER A  81       6.931  28.024  26.479  1.00  0.00     0.209 HD
ATOM    233  N   VAL A  82       4.647  25.293  29.398  1.00 29.29    -0.346 N 
ATOM    234  CA  VAL A  82       4.262  23.871  29.512  1.00 27.58     0.180 C 
ATOM    235  C   VAL A  82       3.686  23.330  28.198  1.00 31.21     0.241 C 
ATOM    236  O   VAL A  82       2.866  24.000  27.572  1.00 31.54    -0.271 OA
ATOM    237  CB  VAL A  82       3.269  23.628  30.710  1.00 31.30     0.009 C 
ATOM    238  CG1 VAL A  82       2.834  22.169  30.801  1.00 30.61     0.012 C 
ATOM    239  CG2 VAL A  82       3.862  24.075  32.045  1.00 31.32     0.012 C 
ATOM    240  H   VAL A  82       3.912  25.978  29.299  1.00  0.00     0.163 HD
ATOM    241  N   THR A  83       4.063  22.091  27.820  1.00 27.66    -0.344 N 
ATOM    242  CA  THR A  83       3.500  21.378  26.664  1.00 27.88     0.205 C 
ATOM    243  C   THR A  83       3.107  19.969  27.113  1.00 31.37     0.243 C 
ATOM    244  O   THR A  83       3.878  19.327  27.809  1.00 30.23    -0.271 OA
ATOM    245  CB  THR A  83       4.508  21.323  25.498  1.00 40.87     0.146 C 
ATOM    246  CG2 THR A  83       4.044  20.424  24.341  1.00 43.49     0.042 C 
ATOM    247  OG1 THR A  83       4.687  22.629  24.997  1.00 43.68    -0.393 OA
ATOM    248  H   THR A  83       4.775  21.625  28.364  1.00  0.00     0.163 HD
ATOM    249  HG1 THR A  83       5.320  23.098  25.546  1.00  0.00     0.210 HD
ATOM    250  N   ILE A  84       1.925  19.496  26.731  1.00 28.41    -0.346 N 
ATOM    251  CA  ILE A  84       1.496  18.136  27.023  1.00 28.74     0.180 C 
ATOM    252  C   ILE A  84       1.206  17.466  25.695  1.00 31.59     0.241 C 
ATOM    253  O   ILE A  84       0.470  18.015  24.872  1.00 32.89    -0.271 OA
ATOM    254  CB  ILE A  84       0.331  17.996  28.054  1.00 32.66     0.013 C 
ATOM    255  CG1 ILE A  84       0.623  18.808  29.342  1.00 33.62     0.002 C 
ATOM    256  CG2 ILE A  84       0.105  16.509  28.398  1.00 32.72     0.012 C 
ATOM    257  CD1 ILE A  84      -0.594  19.120  30.125  1.00 47.11     0.005 C 
ATOM    258  H   ILE A  84       1.301  20.103  26.219  1.00  0.00     0.163 HD
ATOM    259  N   VAL A  85       1.842  16.314  25.482  1.00 25.91    -0.346 N 
ATOM    260  CA  VAL A  85       1.728  15.472  24.296  1.00 25.07     0.180 C 
ATOM    261  C   VAL A  85       0.703  14.379  24.626  1.00 29.81     0.241 C 
ATOM    262  O   VAL A  85       0.943  13.524  25.489  1.00 30.45    -0.271 OA
ATOM    263  CB  VAL A  85       3.076  14.879  23.829  1.00 27.16     0.009 C 
ATOM    264  CG1 VAL A  85       2.888  14.116  22.523  1.00 27.09     0.012 C 
ATOM    265  CG2 VAL A  85       4.170  15.970  23.688  1.00 26.05     0.012 C 
ATOM    266  H   VAL A  85       2.462  15.993  26.212  1.00  0.00     0.163 HD
ATOM    267  N   SER A  86      -0.450  14.448  23.961  1.00 24.27    -0.344 N 
ATOM    268  CA  SER A  86      -1.557  13.545  24.209  1.00 23.70     0.200 C 
ATOM    269  C   SER A  86      -1.372  12.176  23.566  1.00 27.97     0.243 C 
ATOM    270  O   SER A  86      -0.533  11.993  22.679  1.00 26.77    -0.271 OA
ATOM    271  CB  SER A  86      -2.883  14.185  23.801  1.00 26.15     0.199 C 
ATOM    272  OG  SER A  86      -3.104  14.108  22.403  1.00 32.72    -0.398 OA
ATOM    273  H   SER A  86      -0.557  15.161  23.253  1.00  0.00     0.163 HD
ATOM    274  HG  SER A  86      -2.633  14.821  21.965  1.00  0.00     0.209 HD
ATOM    275  N   GLN A  87      -2.196  11.228  24.012  1.00 26.54    -0.346 N 
ATOM    276  CA  GLN A  87      -2.249   9.850  23.547  1.00 26.14     0.177 C 
ATOM    277  C   GLN A  87      -2.604   9.830  22.055  1.00 29.18     0.241 C 
ATOM    278  O   GLN A  87      -1.988   9.080  21.291  1.00 29.28    -0.271 OA
ATOM    279  CB  GLN A  87      -3.306   9.105  24.380  1.00 28.13     0.044 C 
ATOM    280  CG  GLN A  87      -3.554   7.645  23.988  1.00 45.71     0.105 C 
ATOM    281  CD  GLN A  87      -2.302   6.836  24.102  1.00 63.95     0.215 C 
ATOM    282  NE2 GLN A  87      -1.823   6.345  22.970  1.00 56.87    -0.370 N 
ATOM    283  OE1 GLN A  87      -1.741   6.674  25.189  1.00 61.63    -0.274 OA
ATOM    284  H   GLN A  87      -2.844  11.491  24.741  1.00  0.00     0.163 HD
ATOM    285 1HE2 GLN A  87      -2.308   6.514  22.101  1.00  0.00     0.159 HD
ATOM    286 2HE2 GLN A  87      -0.972   5.801  22.976  1.00  0.00     0.159 HD
ATOM    287  N   GLN A  88      -3.560  10.696  21.652  1.00 24.95    -0.346 N 
ATOM    288  CA  GLN A  88      -4.067  10.829  20.289  1.00 25.76     0.177 C 
ATOM    289  C   GLN A  88      -3.011  11.330  19.319  1.00 30.74     0.241 C 
ATOM    290  O   GLN A  88      -2.898  10.770  18.229  1.00 30.60    -0.271 OA
ATOM    291  CB  GLN A  88      -5.345  11.693  20.252  1.00 27.70     0.044 C 
ATOM    292  CG  GLN A  88      -6.150  11.571  18.952  1.00 33.74     0.105 C 
ATOM    293  CD  GLN A  88      -6.642  10.167  18.716  1.00 44.47     0.215 C 
ATOM    294  NE2 GLN A  88      -6.233   9.576  17.607  1.00 33.68    -0.370 N 
ATOM    295  OE1 GLN A  88      -7.369   9.592  19.530  1.00 38.78    -0.274 OA
ATOM    296  H   GLN A  88      -3.958  11.303  22.354  1.00  0.00     0.163 HD
ATOM    297 1HE2 GLN A  88      -5.630  10.070  16.965  1.00  0.00     0.159 HD
ATOM    298 2HE2 GLN A  88      -6.523   8.631  17.402  1.00  0.00     0.159 HD
ATOM    299  N   ARG A  89      -2.214  12.355  19.720  1.00 27.76    -0.346 N 
ATOM    300  CA  ARG A  89      -1.110  12.866  18.922  1.00 27.26     0.176 C 
ATOM    301  C   ARG A  89      -0.071  11.752  18.686  1.00 31.35     0.241 C 
ATOM    302  O   ARG A  89       0.396  11.575  17.551  1.00 31.67    -0.271 OA
ATOM    303  CB  ARG A  89      -0.466  14.098  19.599  1.00 28.03     0.036 C 
ATOM    304  CG  ARG A  89       0.873  14.546  18.995  1.00 30.09     0.023 C 
ATOM    305  CD  ARG A  89       0.756  15.121  17.588  1.00 34.65     0.138 C 
ATOM    306  NE  ARG A  89       2.059  15.359  16.956  1.00 33.03    -0.227 N 
ATOM    307  CZ  ARG A  89       2.825  16.432  17.159  1.00 39.91     0.665 C 
ATOM    308  NH1 ARG A  89       2.444  17.379  18.004  1.00 26.99    -0.235 N 
ATOM    309  NH2 ARG A  89       3.981  16.559  16.521  1.00 23.61    -0.235 N 
ATOM    310  H   ARG A  89      -2.397  12.783  20.616  1.00  0.00     0.163 HD
ATOM    311  HE  ARG A  89       2.402  14.656  16.318  1.00  0.00     0.177 HD
ATOM    312 1HH1 ARG A  89       1.567  17.292  18.498  1.00  0.00     0.174 HD
ATOM    313 2HH1 ARG A  89       3.031  18.187  18.154  1.00  0.00     0.174 HD
ATOM    314 1HH2 ARG A  89       4.283  15.843  15.876  1.00  0.00     0.174 HD
ATOM    315 2HH2 ARG A  89       4.559  17.372  16.680  1.00  0.00     0.174 HD
ATOM    316  N   MET A  90       0.278  11.006  19.757  1.00 26.96    -0.346 N 
ATOM    317  CA  MET A  90       1.222   9.869  19.691  1.00 26.51     0.177 C 
ATOM    318  C   MET A  90       0.701   8.749  18.796  1.00 29.37     0.241 C 
ATOM    319  O   MET A  90       1.512   8.134  18.131  1.00 28.84    -0.271 OA
ATOM    320  CB  MET A  90       1.546   9.298  21.078  1.00 28.35     0.045 C 
ATOM    321  CG  MET A  90       2.154  10.322  21.998  1.00 30.60     0.076 C 
ATOM    322  SD  MET A  90       2.833   9.627  23.504  1.00 33.97    -0.173 SA
ATOM    323  CE  MET A  90       1.364   8.901  24.250  1.00 30.76     0.089 C 
ATOM    324  H   MET A  90      -0.128  11.237  20.652  1.00  0.00     0.163 HD
ATOM    325  N   GLU A  91      -0.637   8.531  18.734  1.00 27.12    -0.346 N 
ATOM    326  CA  GLU A  91      -1.294   7.534  17.858  1.00 27.06     0.177 C 
ATOM    327  C   GLU A  91      -1.276   7.976  16.388  1.00 31.10     0.241 C 
ATOM    328  O   GLU A  91      -0.899   7.196  15.522  1.00 30.39    -0.271 OA
ATOM    329  CB  GLU A  91      -2.751   7.264  18.293  1.00 28.85     0.045 C 
ATOM    330  CG  GLU A  91      -2.877   6.321  19.475  1.00 44.79     0.116 C 
ATOM    331  CD  GLU A  91      -4.265   6.092  20.048  1.00 79.76     0.172 C 
ATOM    332  OE1 GLU A  91      -4.439   5.075  20.762  1.00 71.96    -0.648 OA
ATOM    333  OE2 GLU A  91      -5.171   6.927  19.808  1.00 79.66    -0.648 OA
ATOM    334  H   GLU A  91      -1.229   9.091  19.330  1.00  0.00     0.163 HD
ATOM    335  N   ASP A  92      -1.686   9.227  16.113  1.00 28.44    -0.346 N 
ATOM    336  CA  ASP A  92      -1.772   9.785  14.757  1.00 28.10     0.186 C 
ATOM    337  C   ASP A  92      -0.441   9.830  14.018  1.00 28.91     0.241 C 
ATOM    338  O   ASP A  92      -0.386   9.522  12.824  1.00 26.79    -0.271 OA
ATOM    339  CB  ASP A  92      -2.407  11.190  14.783  1.00 29.31     0.147 C 
ATOM    340  CG  ASP A  92      -3.851  11.253  15.244  1.00 37.65     0.175 C 
ATOM    341  OD1 ASP A  92      -4.544  10.206  15.196  1.00 37.89    -0.648 OA
ATOM    342  OD2 ASP A  92      -4.293  12.347  15.640  1.00 38.73    -0.648 OA
ATOM    343  H   ASP A  92      -1.951   9.819  16.887  1.00  0.00     0.163 HD
ATOM    344  N   GLN A  93       0.627  10.229  14.729  1.00 26.07    -0.346 N 
ATOM    345  CA  GLN A  93       1.964  10.393  14.165  1.00 24.16     0.177 C 
ATOM    346  C   GLN A  93       2.887   9.180  14.404  1.00 29.72     0.241 C 
ATOM    347  O   GLN A  93       3.980   9.121  13.832  1.00 29.36    -0.271 OA
ATOM    348  CB  GLN A  93       2.589  11.709  14.677  1.00 23.81     0.044 C 
ATOM    349  CG  GLN A  93       3.810  12.129  13.881  1.00 25.90     0.105 C 
ATOM    350  CD  GLN A  93       4.336  13.499  14.179  1.00 38.79     0.215 C 
ATOM    351  NE2 GLN A  93       5.099  14.009  13.236  1.00 29.97    -0.370 N 
ATOM    352  OE1 GLN A  93       4.063  14.109  15.223  1.00 31.72    -0.274 OA
ATOM    353  H   GLN A  93       0.498  10.427  15.711  1.00  0.00     0.163 HD
ATOM    354 1HE2 GLN A  93       5.290  13.478  12.399  1.00  0.00     0.159 HD
ATOM    355 2HE2 GLN A  93       5.493  14.932  13.349  1.00  0.00     0.159 HD
ATOM    356  N   GLN A  94       2.420   8.205  15.204  1.00 26.88    -0.346 N 
ATOM    357  CA  GLN A  94       3.118   6.970  15.598  1.00 26.78     0.177 C 
ATOM    358  C   GLN A  94       4.434   7.303  16.313  1.00 29.82     0.241 C 
ATOM    359  O   GLN A  94       5.526   6.906  15.893  1.00 29.90    -0.271 OA
ATOM    360  CB  GLN A  94       3.268   5.941  14.447  1.00 28.92     0.044 C 
ATOM    361  CG  GLN A  94       1.926   5.516  13.784  1.00 31.78     0.105 C 
ATOM    362  CD  GLN A  94       1.149   4.389  14.454  1.00 59.77     0.215 C 
ATOM    363  NE2 GLN A  94       1.606   3.160  14.270  1.00 61.77    -0.370 N 
ATOM    364  OE1 GLN A  94       0.097   4.590  15.094  1.00 47.79    -0.274 OA
ATOM    365  H   GLN A  94       1.489   8.334  15.575  1.00  0.00     0.163 HD
ATOM    366 1HE2 GLN A  94       2.445   3.009  13.729  1.00  0.00     0.159 HD
ATOM    367 2HE2 GLN A  94       1.115   2.374  14.671  1.00  0.00     0.159 HD
ATOM    368  N   LEU A  95       4.311   8.087  17.400  1.00 25.30    -0.346 N 
ATOM    369  CA  LEU A  95       5.438   8.470  18.263  1.00 23.04     0.177 C 
ATOM    370  C   LEU A  95       5.508   7.313  19.259  1.00 25.51     0.241 C 
ATOM    371  O   LEU A  95       4.689   7.197  20.185  1.00 24.37    -0.271 OA
ATOM    372  CB  LEU A  95       5.171   9.832  18.934  1.00 22.42     0.038 C 
ATOM    373  CG  LEU A  95       4.770  11.012  18.006  1.00 25.18    -0.020 C 
ATOM    374  CD1 LEU A  95       4.431  12.266  18.806  1.00 23.60     0.009 C 
ATOM    375  CD2 LEU A  95       5.840  11.305  16.968  1.00 25.59     0.009 C 
ATOM    376  H   LEU A  95       3.392   8.432  17.636  1.00  0.00     0.163 HD
ATOM    377  N   GLN A  96       6.364   6.350  18.927  1.00 22.40    -0.346 N 
ATOM    378  CA  GLN A  96       6.437   5.077  19.637  1.00 22.01     0.177 C 
ATOM    379  C   GLN A  96       7.518   5.012  20.707  1.00 24.27     0.241 C 
ATOM    380  O   GLN A  96       7.512   4.083  21.521  1.00 23.44    -0.271 OA
ATOM    381  CB  GLN A  96       6.568   3.933  18.622  1.00 23.74     0.044 C 
ATOM    382  CG  GLN A  96       5.297   3.738  17.793  1.00 28.09     0.105 C 
ATOM    383  CD  GLN A  96       5.451   2.915  16.528  1.00 39.56     0.215 C 
ATOM    384  NE2 GLN A  96       4.370   2.806  15.772  1.00 27.12    -0.370 N 
ATOM    385  OE1 GLN A  96       6.513   2.380  16.197  1.00 36.23    -0.274 OA
ATOM    386  H   GLN A  96       6.990   6.507  18.150  1.00  0.00     0.163 HD
ATOM    387 1HE2 GLN A  96       3.509   3.253  16.054  1.00  0.00     0.159 HD
ATOM    388 2HE2 GLN A  96       4.406   2.275  14.913  1.00  0.00     0.159 HD
ATOM    389  N   THR A  97       8.449   5.983  20.697  1.00 21.34    -0.344 N 
ATOM    390  CA  THR A  97       9.540   6.073  21.668  1.00 20.94     0.205 C 
ATOM    391  C   THR A  97       9.504   7.448  22.310  1.00 22.92     0.243 C 
ATOM    392  O   THR A  97       8.964   8.382  21.713  1.00 21.08    -0.271 OA
ATOM    393  CB  THR A  97      10.939   5.766  21.040  1.00 28.19     0.146 C 
ATOM    394  CG2 THR A  97      11.044   4.375  20.414  1.00 23.85     0.042 C 
ATOM    395  OG1 THR A  97      11.311   6.783  20.105  1.00 31.62    -0.393 OA
ATOM    396  H   THR A  97       8.392   6.690  19.978  1.00  0.00     0.163 HD
ATOM    397  HG1 THR A  97      11.885   7.420  20.537  1.00  0.00     0.210 HD
ATOM    398  N   LEU A  98      10.121   7.590  23.502  1.00 21.21    -0.346 N 
ATOM    399  CA  LEU A  98      10.199   8.891  24.169  1.00 21.33     0.177 C 
ATOM    400  C   LEU A  98      10.946   9.882  23.266  1.00 24.00     0.240 C 
ATOM    401  O   LEU A  98      10.541  11.038  23.170  1.00 22.46    -0.271 OA
ATOM    402  CB  LEU A  98      10.836   8.803  25.579  1.00 21.29     0.038 C 
ATOM    403  CG  LEU A  98      10.967  10.162  26.325  1.00 24.78    -0.020 C 
ATOM    404  CD1 LEU A  98       9.612  10.751  26.687  1.00 24.38     0.009 C 
ATOM    405  CD2 LEU A  98      11.914  10.078  27.497  1.00 22.28     0.009 C 
ATOM    406  H   LEU A  98      10.537   6.782  23.943  1.00  0.00     0.163 HD
ATOM    407  N   GLY A  99      11.980   9.380  22.577  1.00 22.31    -0.351 N 
ATOM    408  CA  GLY A  99      12.795  10.113  21.614  1.00 21.33     0.225 C 
ATOM    409  C   GLY A  99      11.994  10.699  20.468  1.00 23.89     0.236 C 
ATOM    410  O   GLY A  99      12.202  11.856  20.126  1.00 22.74    -0.272 OA
ATOM    411  H   GLY A  99      12.215   8.411  22.738  1.00  0.00     0.163 HD
ATOM    412  N   GLU A 100      11.064   9.919  19.868  1.00 23.33    -0.346 N 
ATOM    413  CA  GLU A 100      10.167  10.438  18.806  1.00 23.88     0.177 C 
ATOM    414  C   GLU A 100       9.201  11.500  19.313  1.00 27.05     0.241 C 
ATOM    415  O   GLU A 100       8.911  12.455  18.587  1.00 26.58    -0.271 OA
ATOM    416  CB  GLU A 100       9.408   9.338  18.095  1.00 25.34     0.045 C 
ATOM    417  CG  GLU A 100      10.322   8.420  17.307  1.00 35.64     0.116 C 
ATOM    418  CD  GLU A 100       9.747   7.045  17.046  1.00 41.98     0.172 C 
ATOM    419  OE1 GLU A 100       8.550   6.817  17.342  1.00 28.34    -0.648 OA
ATOM    420  OE2 GLU A 100      10.498   6.192  16.526  1.00 43.64    -0.648 OA
ATOM    421  H   GLU A 100      10.978   8.954  20.152  1.00  0.00     0.163 HD
ATOM    422  N   VAL A 101       8.729  11.352  20.567  1.00 23.70    -0.346 N 
ATOM    423  CA  VAL A 101       7.853  12.327  21.222  1.00 24.03     0.180 C 
ATOM    424  C   VAL A 101       8.646  13.622  21.389  1.00 28.07     0.241 C 
ATOM    425  O   VAL A 101       8.204  14.666  20.897  1.00 28.02    -0.271 OA
ATOM    426  CB  VAL A 101       7.239  11.798  22.561  1.00 28.25     0.009 C 
ATOM    427  CG1 VAL A 101       6.566  12.911  23.361  1.00 28.24     0.012 C 
ATOM    428  CG2 VAL A 101       6.247  10.679  22.301  1.00 28.01     0.012 C 
ATOM    429  H   VAL A 101       8.993  10.525  21.083  1.00  0.00     0.163 HD
ATOM    430  N   MET A 102       9.870  13.536  21.974  1.00 25.40    -0.346 N 
ATOM    431  CA  MET A 102      10.717  14.716  22.201  1.00 25.14     0.177 C 
ATOM    432  C   MET A 102      11.096  15.461  20.924  1.00 28.87     0.241 C 
ATOM    433  O   MET A 102      10.955  16.669  20.911  1.00 29.90    -0.271 OA
ATOM    434  CB  MET A 102      11.953  14.374  23.040  1.00 27.33     0.045 C 
ATOM    435  CG  MET A 102      11.595  14.086  24.503  1.00 30.25     0.076 C 
ATOM    436  SD  MET A 102      13.004  13.901  25.616  1.00 32.92    -0.173 SA
ATOM    437  CE  MET A 102      13.708  12.331  25.011  1.00 29.12     0.089 C 
ATOM    438  H   MET A 102      10.209  12.630  22.263  1.00  0.00     0.163 HD
ATOM    439  N   GLU A 103      11.519  14.772  19.845  1.00 26.30    -0.346 N 
ATOM    440  CA  GLU A 103      11.910  15.458  18.595  1.00 26.82     0.177 C 
ATOM    441  C   GLU A 103      10.755  16.138  17.854  1.00 29.72     0.241 C 
ATOM    442  O   GLU A 103      11.004  16.967  16.980  1.00 28.64    -0.271 OA
ATOM    443  CB  GLU A 103      12.686  14.537  17.643  1.00 29.10     0.045 C 
ATOM    444  CG  GLU A 103      11.929  13.316  17.155  1.00 42.77     0.116 C 
ATOM    445  CD  GLU A 103      12.772  12.387  16.309  1.00 70.66     0.172 C 
ATOM    446  OE1 GLU A 103      12.627  12.434  15.067  1.00 74.63    -0.648 OA
ATOM    447  OE2 GLU A 103      13.582  11.622  16.884  1.00 66.94    -0.648 OA
ATOM    448  H   GLU A 103      11.570  13.764  19.892  1.00  0.00     0.163 HD
ATOM    449  N   ASN A 104       9.500  15.785  18.192  1.00 26.29    -0.346 N 
ATOM    450  CA  ASN A 104       8.315  16.391  17.591  1.00 25.80     0.185 C 
ATOM    451  C   ASN A 104       7.688  17.447  18.514  1.00 30.05     0.241 C 
ATOM    452  O   ASN A 104       6.650  18.020  18.177  1.00 30.07    -0.271 OA
ATOM    453  CB  ASN A 104       7.316  15.304  17.179  1.00 22.72     0.137 C 
ATOM    454  CG  ASN A 104       7.765  14.612  15.921  1.00 40.10     0.217 C 
ATOM    455  ND2 ASN A 104       8.305  13.414  16.051  1.00 31.62    -0.370 N 
ATOM    456  OD1 ASN A 104       7.676  15.157  14.819  1.00 35.39    -0.274 OA
ATOM    457  H   ASN A 104       9.373  15.069  18.893  1.00  0.00     0.163 HD
ATOM    458 1HD2 ASN A 104       8.385  12.993  16.965  1.00  0.00     0.159 HD
ATOM    459 2HD2 ASN A 104       8.638  12.919  15.236  1.00  0.00     0.159 HD
ATOM    460  N   THR A 105       8.354  17.744  19.651  1.00 26.14    -0.344 N 
ATOM    461  CA  THR A 105       7.874  18.704  20.646  1.00 25.60     0.205 C 
ATOM    462  C   THR A 105       8.547  20.053  20.423  1.00 30.05     0.243 C 
ATOM    463  O   THR A 105       9.751  20.119  20.129  1.00 28.23    -0.271 OA
ATOM    464  CB  THR A 105       8.050  18.121  22.080  1.00 31.00     0.146 C 
ATOM    465  CG2 THR A 105       7.562  19.054  23.183  1.00 27.41     0.042 C 
ATOM    466  OG1 THR A 105       7.308  16.903  22.177  1.00 31.78    -0.393 OA
ATOM    467  H   THR A 105       9.233  17.277  19.824  1.00  0.00     0.163 HD
ATOM    468  HG1 THR A 105       7.859  16.224  22.573  1.00  0.00     0.210 HD
ATOM    469  N   LEU A 106       7.760  21.136  20.563  1.00 26.98    -0.346 N 
ATOM    470  CA  LEU A 106       8.262  22.485  20.423  1.00 26.22     0.177 C 
ATOM    471  C   LEU A 106       9.356  22.740  21.468  1.00 29.39     0.240 C 
ATOM    472  O   LEU A 106       9.205  22.356  22.638  1.00 27.96    -0.271 OA
ATOM    473  CB  LEU A 106       7.113  23.516  20.589  1.00 26.49     0.038 C 
ATOM    474  CG  LEU A 106       7.582  24.991  20.646  1.00 30.62    -0.020 C 
ATOM    475  CD1 LEU A 106       8.067  25.470  19.282  1.00 31.15     0.009 C 
ATOM    476  CD2 LEU A 106       6.511  25.902  21.188  1.00 32.83     0.009 C 
ATOM    477  H   LEU A 106       6.781  21.001  20.774  1.00  0.00     0.163 HD
ATOM    478  N   GLY A 107      10.440  23.369  21.018  1.00 27.16    -0.351 N 
ATOM    479  CA  GLY A 107      11.545  23.789  21.864  1.00 27.09     0.225 C 
ATOM    480  C   GLY A 107      12.506  22.705  22.285  1.00 29.96     0.236 C 
ATOM    481  O   GLY A 107      13.386  22.966  23.109  1.00 28.62    -0.272 OA
ATOM    482  H   GLY A 107      10.498  23.566  20.029  1.00  0.00     0.163 HD
ATOM    483  N   ILE A 108      12.331  21.480  21.746  1.00 26.49    -0.346 N 
ATOM    484  CA  ILE A 108      13.226  20.352  22.000  1.00 25.19     0.180 C 
ATOM    485  C   ILE A 108      13.902  19.973  20.686  1.00 28.25     0.241 C 
ATOM    486  O   ILE A 108      13.218  19.737  19.685  1.00 26.78    -0.271 OA
ATOM    487  CB  ILE A 108      12.561  19.115  22.682  1.00 27.54     0.013 C 
ATOM    488  CG1 ILE A 108      11.562  19.500  23.835  1.00 29.10     0.002 C 
ATOM    489  CG2 ILE A 108      13.608  18.109  23.146  1.00 25.71     0.012 C 
ATOM    490  CD1 ILE A 108      12.139  20.052  25.174  1.00 32.47     0.005 C 
ATOM    491  H   ILE A 108      11.540  21.335  21.135  1.00  0.00     0.163 HD
ATOM    492  N   SER A 109      15.249  19.913  20.703  1.00 24.51    -0.344 N 
ATOM    493  CA  SER A 109      16.082  19.530  19.565  1.00 25.27     0.200 C 
ATOM    494  C   SER A 109      16.930  18.313  19.929  1.00 29.73     0.243 C 
ATOM    495  O   SER A 109      17.300  18.153  21.094  1.00 29.19    -0.271 OA
ATOM    496  CB  SER A 109      17.010  20.682  19.175  1.00 31.36     0.199 C 
ATOM    497  OG  SER A 109      16.283  21.686  18.487  1.00 43.63    -0.398 OA
ATOM    498  H   SER A 109      15.717  20.150  21.566  1.00  0.00     0.163 HD
ATOM    499  HG  SER A 109      16.875  22.403  18.248  1.00  0.00     0.209 HD
ATOM    500  N   LYS A 110      17.279  17.490  18.925  1.00 26.65    -0.346 N 
ATOM    501  CA  LYS A 110      18.116  16.312  19.129  1.00 25.86     0.176 C 
ATOM    502  C   LYS A 110      19.458  16.364  18.387  1.00 28.27     0.241 C 
ATOM    503  O   LYS A 110      19.586  17.010  17.339  1.00 26.24    -0.271 OA
ATOM    504  CB  LYS A 110      17.351  15.017  18.781  1.00 27.94     0.035 C 
ATOM    505  CG  LYS A 110      17.444  14.560  17.327  1.00 33.81     0.004 C 
ATOM    506  CD  LYS A 110      16.995  13.125  17.105  1.00 36.57     0.027 C 
ATOM    507  CE  LYS A 110      16.989  12.878  15.617  1.00 38.95     0.229 C 
ATOM    508  NZ  LYS A 110      16.336  11.608  15.245  1.00 39.60    -0.079 N 
ATOM    509  H   LYS A 110      16.949  17.695  17.993  1.00  0.00     0.163 HD
ATOM    510  HZ1 LYS A 110      16.362  11.497  14.241  1.00  0.00     0.274 HD
ATOM    511  HZ2 LYS A 110      16.824  10.839  15.681  1.00  0.00     0.274 HD
ATOM    512  HZ3 LYS A 110      15.376  11.619  15.558  1.00  0.00     0.274 HD
ATOM    513  N   SER A 111      20.441  15.633  18.941  1.00 25.24    -0.344 N 
ATOM    514  CA  SER A 111      21.762  15.402  18.374  1.00 25.60     0.200 C 
ATOM    515  C   SER A 111      21.960  13.876  18.419  1.00 30.56     0.243 C 
ATOM    516  O   SER A 111      22.041  13.293  19.505  1.00 29.98    -0.271 OA
ATOM    517  CB  SER A 111      22.842  16.118  19.176  1.00 27.83     0.199 C 
ATOM    518  OG  SER A 111      24.045  16.057  18.434  1.00 40.38    -0.398 OA
ATOM    519  H   SER A 111      20.245  15.204  19.834  1.00  0.00     0.163 HD
ATOM    520  HG  SER A 111      24.618  15.383  18.808  1.00  0.00     0.209 HD
ATOM    521  N   GLN A 112      22.012  13.255  17.248  1.00 28.27    -0.346 N 
ATOM    522  CA  GLN A 112      22.114  11.775  17.116  1.00 28.23     0.177 C 
ATOM    523  C   GLN A 112      23.567  11.348  16.876  1.00 32.53     0.241 C 
ATOM    524  O   GLN A 112      23.999  11.396  15.718  1.00 33.66    -0.271 OA
ATOM    525  CB  GLN A 112      21.238  11.314  15.949  1.00 29.73     0.044 C 
ATOM    526  CG  GLN A 112      21.018   9.811  15.880  1.00 36.62     0.105 C 
ATOM    527  CD  GLN A 112      19.844   9.362  16.712  1.00 47.79     0.215 C 
ATOM    528  NE2 GLN A 112      19.933   8.155  17.246  1.00 42.92    -0.370 N 
ATOM    529  OE1 GLN A 112      18.866  10.085  16.874  1.00 36.83    -0.274 OA
ATOM    530  H   GLN A 112      21.981  13.812  16.406  1.00  0.00     0.163 HD
ATOM    531 1HE2 GLN A 112      20.756   7.592  17.087  1.00  0.00     0.159 HD
ATOM    532 2HE2 GLN A 112      19.178   7.797  17.813  1.00  0.00     0.159 HD
ATOM    533  N   ALA A 113      24.279  10.941  17.917  1.00 28.47    -0.346 N 
ATOM    534  CA  ALA A 113      25.691  10.505  17.788  1.00 28.01     0.172 C 
ATOM    535  C   ALA A 113      25.785   9.259  16.895  1.00 31.59     0.240 C 
ATOM    536  O   ALA A 113      26.688   9.220  16.040  1.00 30.99    -0.271 OA
ATOM    537  CB  ALA A 113      26.256  10.249  19.161  1.00 28.07     0.042 C 
ATOM    538  H   ALA A 113      23.846  10.927  18.829  1.00  0.00     0.163 HD
ATOM    539  N   ASP A 114      24.882   8.295  17.062  1.00 27.42    -0.346 N 
ATOM    540  CA  ASP A 114      24.877   7.065  16.260  1.00 26.85     0.186 C 
ATOM    541  C   ASP A 114      23.459   6.468  16.151  1.00 30.90     0.241 C 
ATOM    542  O   ASP A 114      22.517   7.069  16.642  1.00 30.61    -0.271 OA
ATOM    543  CB  ASP A 114      25.904   6.040  16.772  1.00 27.99     0.147 C 
ATOM    544  CG  ASP A 114      26.194   6.178  18.251  1.00 32.91     0.175 C 
ATOM    545  OD1 ASP A 114      25.343   5.809  19.069  1.00 33.33    -0.648 OA
ATOM    546  OD2 ASP A 114      27.290   6.654  18.597  1.00 37.05    -0.648 OA
ATOM    547  H   ASP A 114      24.171   8.415  17.769  1.00  0.00     0.163 HD
ATOM    548  N   SER A 115      23.316   5.277  15.557  1.00 27.18    -0.344 N 
ATOM    549  CA  SER A 115      22.007   4.642  15.325  1.00 26.13     0.200 C 
ATOM    550  C   SER A 115      21.046   4.645  16.514  1.00 30.80     0.243 C 
ATOM    551  O   SER A 115      19.838   4.791  16.286  1.00 32.96    -0.271 OA
ATOM    552  CB  SER A 115      22.155   3.221  14.777  1.00 28.32     0.199 C 
ATOM    553  OG  SER A 115      22.822   2.328  15.653  1.00 27.00    -0.398 OA
ATOM    554  H   SER A 115      24.147   4.790  15.253  1.00  0.00     0.163 HD
ATOM    555  HG  SER A 115      23.771   2.407  15.529  1.00  0.00     0.209 HD
ATOM    556  N   ASP A 116      21.520   4.425  17.736  1.00 26.57    -0.345 N 
ATOM    557  CA  ASP A 116      20.628   4.354  18.883  1.00 26.31     0.186 C 
ATOM    558  C   ASP A 116      20.899   5.307  20.047  1.00 27.29     0.241 C 
ATOM    559  O   ASP A 116      20.235   5.220  21.074  1.00 26.82    -0.271 OA
ATOM    560  CB  ASP A 116      20.587   2.906  19.400  1.00 28.56     0.147 C 
ATOM    561  CG  ASP A 116      20.169   1.922  18.332  1.00 34.40     0.175 C 
ATOM    562  OD1 ASP A 116      18.987   1.931  17.943  1.00 35.79    -0.648 OA
ATOM    563  OD2 ASP A 116      21.029   1.159  17.860  1.00 33.49    -0.648 OA
ATOM    564  H   ASP A 116      22.514   4.305  17.870  1.00  0.00     0.163 HD
ATOM    565  N   ARG A 117      21.871   6.202  19.907  1.00 22.04    -0.346 N 
ATOM    566  CA  ARG A 117      22.164   7.151  21.015  1.00 21.65     0.176 C 
ATOM    567  C   ARG A 117      21.879   8.584  20.555  1.00 25.66     0.241 C 
ATOM    568  O   ARG A 117      22.533   9.047  19.607  1.00 25.85    -0.271 OA
ATOM    569  CB  ARG A 117      23.611   7.009  21.498  1.00 21.64     0.036 C 
ATOM    570  CG  ARG A 117      23.964   5.638  22.059  1.00 31.59     0.023 C 
ATOM    571  CD  ARG A 117      25.324   5.629  22.732  1.00 27.75     0.138 C 
ATOM    572  NE  ARG A 117      26.385   6.056  21.833  1.00 34.20    -0.227 N 
ATOM    573  CZ  ARG A 117      27.466   6.729  22.210  1.00 44.80     0.665 C 
ATOM    574  NH1 ARG A 117      28.360   7.100  21.312  1.00 25.34    -0.235 N 
ATOM    575  NH2 ARG A 117      27.641   7.041  23.479  1.00 32.82    -0.235 N 
ATOM    576  H   ARG A 117      22.408   6.238  19.053  1.00  0.00     0.163 HD
ATOM    577  HE  ARG A 117      26.293   5.825  20.854  1.00  0.00     0.177 HD
ATOM    578 1HH1 ARG A 117      28.225   6.867  20.339  1.00  0.00     0.174 HD
ATOM    579 2HH1 ARG A 117      29.179   7.617  21.598  1.00  0.00     0.174 HD
ATOM    580 1HH2 ARG A 117      26.955   6.763  24.167  1.00  0.00     0.174 HD
ATOM    581 2HH2 ARG A 117      28.461   7.558  23.764  1.00  0.00     0.174 HD
ATOM    582  N   ALA A 118      20.961   9.258  21.230  1.00 22.23    -0.346 N 
ATOM    583  CA  ALA A 118      20.598  10.655  20.906  1.00 21.41     0.172 C 
ATOM    584  C   ALA A 118      20.480  11.441  22.213  1.00 25.41     0.240 C 
ATOM    585  O   ALA A 118      20.066  10.849  23.220  1.00 23.84    -0.271 OA
ATOM    586  CB  ALA A 118      19.306  10.682  20.130  1.00 21.39     0.042 C 
ATOM    587  H   ALA A 118      20.490   8.800  21.997  1.00  0.00     0.163 HD
ATOM    588  N   LEU A 119      20.817  12.721  22.192  1.00 23.64    -0.346 N 
ATOM    589  CA  LEU A 119      20.689  13.570  23.402  1.00 23.36     0.177 C 
ATOM    590  C   LEU A 119      19.691  14.690  23.088  1.00 24.75     0.241 C 
ATOM    591  O   LEU A 119      19.620  15.083  21.918  1.00 23.01    -0.271 OA
ATOM    592  CB  LEU A 119      22.063  14.087  23.837  1.00 22.96     0.038 C 
ATOM    593  CG  LEU A 119      22.911  13.080  24.614  1.00 27.63    -0.020 C 
ATOM    594  CD1 LEU A 119      24.318  13.611  24.838  1.00 28.79     0.009 C 
ATOM    595  CD2 LEU A 119      22.258  12.726  25.938  1.00 26.22     0.009 C 
ATOM    596  H   LEU A 119      21.168  13.127  21.336  1.00  0.00     0.163 HD
ATOM    597  N   TYR A 120      18.888  15.101  24.058  1.00 21.90    -0.346 N 
ATOM    598  CA  TYR A 120      17.837  16.120  23.792  1.00 21.31     0.180 C 
ATOM    599  C   TYR A 120      18.156  17.442  24.502  1.00 24.91     0.241 C 
ATOM    600  O   TYR A 120      18.682  17.429  25.624  1.00 22.96    -0.271 OA
ATOM    601  CB  TYR A 120      16.446  15.501  23.965  1.00 21.21     0.073 C 
ATOM    602  CG  TYR A 120      16.224  14.311  23.064  1.00 21.35    -0.056 A 
ATOM    603  CD1 TYR A 120      16.708  13.056  23.398  1.00 23.60     0.010 A 
ATOM    604  CD2 TYR A 120      15.574  14.446  21.850  1.00 21.25     0.010 A 
ATOM    605  CE1 TYR A 120      16.526  11.963  22.568  1.00 22.01     0.037 A 
ATOM    606  CE2 TYR A 120      15.386  13.366  21.006  1.00 21.59     0.037 A 
ATOM    607  CZ  TYR A 120      15.861  12.119  21.366  1.00 26.91     0.065 A 
ATOM    608  OH  TYR A 120      15.684  11.055  20.536  1.00 27.77    -0.361 OA
ATOM    609  H   TYR A 120      18.990  14.719  24.987  1.00  0.00     0.163 HD
ATOM    610  HH  TYR A 120      16.445  10.971  19.956  1.00  0.00     0.217 HD
ATOM    611  N   TYR A 121      17.937  18.547  23.786  1.00 22.22    -0.346 N 
ATOM    612  CA  TYR A 121      18.273  19.880  24.246  1.00 22.90     0.180 C 
ATOM    613  C   TYR A 121      17.056  20.815  24.201  1.00 26.47     0.241 C 
ATOM    614  O   TYR A 121      16.160  20.667  23.353  1.00 22.32    -0.271 OA
ATOM    615  CB  TYR A 121      19.436  20.469  23.387  1.00 24.30     0.073 C 
ATOM    616  CG  TYR A 121      20.723  19.671  23.472  1.00 25.49    -0.056 A 
ATOM    617  CD1 TYR A 121      20.866  18.465  22.789  1.00 27.00     0.010 A 
ATOM    618  CD2 TYR A 121      21.805  20.129  24.221  1.00 26.10     0.010 A 
ATOM    619  CE1 TYR A 121      22.002  17.674  22.945  1.00 25.41     0.037 A 
ATOM    620  CE2 TYR A 121      22.970  19.365  24.348  1.00 27.98     0.037 A 
ATOM    621  CZ  TYR A 121      23.039  18.113  23.744  1.00 34.37     0.065 A 
ATOM    622  OH  TYR A 121      24.144  17.315  23.865  1.00 39.77    -0.361 OA
ATOM    623  H   TYR A 121      17.514  18.449  22.874  1.00  0.00     0.163 HD
ATOM    624  HH  TYR A 121      23.887  16.467  24.235  1.00  0.00     0.217 HD
ATOM    625  N   SER A 122      17.050  21.785  25.123  1.00 24.15    -0.344 N 
ATOM    626  CA  SER A 122      16.024  22.810  25.201  1.00 24.16     0.200 C 
ATOM    627  C   SER A 122      16.642  24.111  25.637  1.00 27.98     0.243 C 
ATOM    628  O   SER A 122      17.368  24.134  26.628  1.00 27.90    -0.271 OA
ATOM    629  CB  SER A 122      14.908  22.402  26.156  1.00 28.04     0.199 C 
ATOM    630  OG  SER A 122      13.887  23.386  26.240  1.00 29.62    -0.398 OA
ATOM    631  H   SER A 122      17.799  21.805  25.801  1.00  0.00     0.163 HD
ATOM    632  HG  SER A 122      13.207  23.091  26.849  1.00  0.00     0.209 HD
ATOM    633  N   ARG A 123      16.379  25.191  24.876  1.00 26.14    -0.346 N 
ATOM    634  CA  ARG A 123      16.801  26.575  25.168  1.00 27.07     0.176 C 
ATOM    635  C   ARG A 123      18.320  26.743  25.311  1.00 33.39     0.240 C 
ATOM    636  O   ARG A 123      18.779  27.587  26.081  1.00 33.52    -0.271 OA
ATOM    637  CB  ARG A 123      16.056  27.115  26.419  1.00 26.24     0.036 C 
ATOM    638  CG  ARG A 123      14.542  27.151  26.293  1.00 26.81     0.023 C 
ATOM    639  CD  ARG A 123      13.839  27.619  27.553  1.00 25.94     0.138 C 
ATOM    640  NE  ARG A 123      12.413  27.858  27.305  1.00 27.64    -0.227 N 
ATOM    641  CZ  ARG A 123      11.599  28.506  28.137  1.00 38.15     0.665 C 
ATOM    642  NH1 ARG A 123      12.050  28.969  29.295  1.00 23.53    -0.235 N 
ATOM    643  NH2 ARG A 123      10.329  28.697  27.814  1.00 27.56    -0.235 N 
ATOM    644  H   ARG A 123      15.846  25.040  24.031  1.00  0.00     0.163 HD
ATOM    645  HE  ARG A 123      12.021  27.507  26.443  1.00  0.00     0.177 HD
ATOM    646 1HH1 ARG A 123      13.017  28.830  29.552  1.00  0.00     0.174 HD
ATOM    647 2HH1 ARG A 123      11.427  29.460  29.920  1.00  0.00     0.174 HD
ATOM    648 1HH2 ARG A 123       9.974  28.350  26.934  1.00  0.00     0.174 HD
ATOM    649 2HH2 ARG A 123       9.715  29.190  28.447  1.00  0.00     0.174 HD
ATOM    650  N   GLY A 124      19.078  25.921  24.585  1.00 31.19    -0.351 N 
ATOM    651  CA  GLY A 124      20.539  25.935  24.608  1.00 31.13     0.225 C 
ATOM    652  C   GLY A 124      21.167  24.959  25.584  1.00 34.06     0.236 C 
ATOM    653  O   GLY A 124      22.388  24.849  25.621  1.00 33.85    -0.272 OA
ATOM    654  H   GLY A 124      18.617  25.251  23.986  1.00  0.00     0.163 HD
ATOM    655  N   PHE A 125      20.355  24.240  26.348  1.00 28.51    -0.346 N 
ATOM    656  CA  PHE A 125      20.893  23.326  27.388  1.00 26.27     0.180 C 
ATOM    657  C   PHE A 125      20.455  21.881  27.123  1.00 28.30     0.241 C 
ATOM    658  O   PHE A 125      19.468  21.652  26.410  1.00 26.79    -0.271 OA
ATOM    659  CB  PHE A 125      20.528  23.824  28.789  1.00 27.30     0.073 C 
ATOM    660  CG  PHE A 125      21.004  25.222  29.093  1.00 27.90    -0.056 A 
ATOM    661  CD1 PHE A 125      20.200  26.319  28.832  1.00 30.57     0.007 A 
ATOM    662  CD2 PHE A 125      22.262  25.442  29.628  1.00 26.91     0.007 A 
ATOM    663  CE1 PHE A 125      20.643  27.606  29.101  1.00 31.16     0.001 A 
ATOM    664  CE2 PHE A 125      22.703  26.728  29.899  1.00 30.47     0.001 A 
ATOM    665  CZ  PHE A 125      21.892  27.807  29.637  1.00 29.05     0.000 A 
ATOM    666  H   PHE A 125      19.356  24.315  26.221  1.00  0.00     0.163 HD
ATOM    667  N   GLN A 126      21.226  20.935  27.635  1.00 25.30    -0.346 N 
ATOM    668  CA  GLN A 126      20.930  19.494  27.430  1.00 23.96     0.177 C 
ATOM    669  C   GLN A 126      20.031  18.975  28.552  1.00 27.42     0.241 C 
ATOM    670  O   GLN A 126      20.240  19.371  29.706  1.00 27.38    -0.271 OA
ATOM    671  CB  GLN A 126      22.223  18.675  27.437  1.00 25.07     0.044 C 
ATOM    672  CG  GLN A 126      21.988  17.199  27.153  1.00 28.13     0.105 C 
ATOM    673  CD  GLN A 126      23.071  16.297  27.687  1.00 39.22     0.215 C 
ATOM    674  NE2 GLN A 126      24.262  16.421  27.131  1.00 30.80    -0.370 N 
ATOM    675  OE1 GLN A 126      22.841  15.490  28.582  1.00 40.40    -0.274 OA
ATOM    676  H   GLN A 126      22.035  21.199  28.178  1.00  0.00     0.163 HD
ATOM    677 1HE2 GLN A 126      24.407  17.096  26.394  1.00  0.00     0.159 HD
ATOM    678 2HE2 GLN A 126      25.028  15.841  27.443  1.00  0.00     0.159 HD
ATOM    679  N   ILE A 127      19.067  18.129  28.225  1.00 24.54    -0.346 N 
ATOM    680  CA  ILE A 127      18.241  17.501  29.293  1.00 24.29     0.180 C 
ATOM    681  C   ILE A 127      19.086  16.338  29.831  1.00 29.10     0.241 C 
ATOM    682  O   ILE A 127      19.501  15.498  29.018  1.00 28.98    -0.271 OA
ATOM    683  CB  ILE A 127      16.883  17.051  28.719  1.00 26.92     0.013 C 
ATOM    684  CG1 ILE A 127      16.118  18.238  28.126  1.00 26.34     0.002 C 
ATOM    685  CG2 ILE A 127      16.065  16.325  29.773  1.00 28.02     0.012 C 
ATOM    686  CD1 ILE A 127      15.340  17.916  26.875  1.00 21.90     0.005 C 
ATOM    687  H   ILE A 127      18.892  17.910  27.255  1.00  0.00     0.163 HD
ATOM    688  N   ASP A 128      19.346  16.300  31.131  1.00 25.67    -0.345 N 
ATOM    689  CA  ASP A 128      20.187  15.254  31.732  1.00 25.11     0.186 C 
ATOM    690  C   ASP A 128      19.408  14.170  32.519  1.00 28.65     0.241 C 
ATOM    691  O   ASP A 128      20.025  13.308  33.147  1.00 27.15    -0.271 OA
ATOM    692  CB  ASP A 128      21.290  15.903  32.602  1.00 27.19     0.147 C 
ATOM    693  CG  ASP A 128      20.854  16.462  33.947  1.00 32.25     0.175 C 
ATOM    694  OD1 ASP A 128      19.645  16.740  34.117  1.00 32.49    -0.648 OA
ATOM    695  OD2 ASP A 128      21.726  16.636  34.825  1.00 36.75    -0.648 OA
ATOM    696  H   ASP A 128      18.953  17.013  31.728  1.00  0.00     0.163 HD
ATOM    697  N   ASN A 129      18.054  14.219  32.489  1.00 26.69    -0.346 N 
ATOM    698  CA  ASN A 129      17.185  13.257  33.171  1.00 26.25     0.185 C 
ATOM    699  C   ASN A 129      15.798  13.222  32.552  1.00 29.71     0.241 C 
ATOM    700  O   ASN A 129      15.321  14.240  32.062  1.00 30.58    -0.271 OA
ATOM    701  CB  ASN A 129      17.066  13.553  34.679  1.00 23.72     0.137 C 
ATOM    702  CG  ASN A 129      16.173  14.717  35.042  1.00 41.34     0.217 C 
ATOM    703  ND2 ASN A 129      16.712  15.937  34.979  1.00 32.40    -0.370 N 
ATOM    704  OD1 ASN A 129      14.995  14.540  35.379  1.00 33.46    -0.274 OA
ATOM    705  H   ASN A 129      17.618  14.964  31.965  1.00  0.00     0.163 HD
ATOM    706 1HD2 ASN A 129      17.676  16.049  34.699  1.00  0.00     0.159 HD
ATOM    707 2HD2 ASN A 129      16.156  16.747  35.211  1.00  0.00     0.159 HD
ATOM    708  N   TYR A 130      15.145  12.057  32.600  1.00 24.45    -0.346 N 
ATOM    709  CA  TYR A 130      13.757  11.894  32.173  1.00 22.63     0.180 C 
ATOM    710  C   TYR A 130      13.059  11.352  33.402  1.00 27.24     0.241 C 
ATOM    711  O   TYR A 130      13.683  10.645  34.200  1.00 27.43    -0.271 OA
ATOM    712  CB  TYR A 130      13.616  10.915  30.986  1.00 22.86     0.073 C 
ATOM    713  CG  TYR A 130      14.527  11.206  29.810  1.00 23.03    -0.056 A 
ATOM    714  CD1 TYR A 130      14.653  12.498  29.300  1.00 23.79     0.010 A 
ATOM    715  CD2 TYR A 130      15.182  10.179  29.146  1.00 23.76     0.010 A 
ATOM    716  CE1 TYR A 130      15.497  12.772  28.226  1.00 22.90     0.037 A 
ATOM    717  CE2 TYR A 130      16.026  10.437  28.067  1.00 25.15     0.037 A 
ATOM    718  CZ  TYR A 130      16.188  11.738  27.613  1.00 31.40     0.065 A 
ATOM    719  OH  TYR A 130      17.050  11.997  26.564  1.00 31.94    -0.361 OA
ATOM    720  H   TYR A 130      15.636  11.247  32.950  1.00  0.00     0.163 HD
ATOM    721  HH  TYR A 130      17.938  11.721  26.803  1.00  0.00     0.217 HD
ATOM    722  N   MET A 131      11.795  11.709  33.582  1.00 24.55    -0.346 N 
ATOM    723  CA  MET A 131      11.021  11.269  34.739  1.00 25.84     0.177 C 
ATOM    724  C   MET A 131       9.892  10.347  34.338  1.00 28.09     0.241 C 
ATOM    725  O   MET A 131       9.398  10.435  33.217  1.00 26.81    -0.271 OA
ATOM    726  CB  MET A 131      10.406  12.472  35.461  1.00 28.97     0.045 C 
ATOM    727  CG  MET A 131      11.406  13.436  35.983  1.00 33.53     0.076 C 
ATOM    728  SD  MET A 131      10.552  14.932  36.449  1.00 39.61    -0.173 SA
ATOM    729  CE  MET A 131      11.032  15.025  38.130  1.00 38.12     0.089 C 
ATOM    730  H   MET A 131      11.353  12.305  32.896  1.00  0.00     0.163 HD
ATOM    731  N   VAL A 132       9.481   9.467  35.260  1.00 25.82    -0.346 N 
ATOM    732  CA  VAL A 132       8.328   8.579  35.108  1.00 26.73     0.180 C 
ATOM    733  C   VAL A 132       7.480   8.838  36.366  1.00 32.74     0.241 C 
ATOM    734  O   VAL A 132       7.973   8.604  37.470  1.00 33.95    -0.271 OA
ATOM    735  CB  VAL A 132       8.692   7.074  34.927  1.00 30.51     0.009 C 
ATOM    736  CG1 VAL A 132       7.430   6.250  34.675  1.00 30.23     0.012 C 
ATOM    737  CG2 VAL A 132       9.695   6.874  33.795  1.00 29.11     0.012 C 
ATOM    738  H   VAL A 132      10.004   9.412  36.122  1.00  0.00     0.163 HD
ATOM    739  N   ASP A 133       6.251   9.398  36.212  1.00 29.61    -0.345 N 
ATOM    740  CA  ASP A 133       5.369   9.775  37.331  1.00 29.55     0.186 C 
ATOM    741  C   ASP A 133       6.110  10.671  38.365  1.00 34.07     0.241 C 
ATOM    742  O   ASP A 133       6.041  10.427  39.575  1.00 35.49    -0.271 OA
ATOM    743  CB  ASP A 133       4.716   8.541  37.990  1.00 32.66     0.147 C 
ATOM    744  CG  ASP A 133       3.757   7.743  37.108  1.00 40.53     0.175 C 
ATOM    745  OD1 ASP A 133       3.008   8.366  36.314  1.00 38.72    -0.648 OA
ATOM    746  OD2 ASP A 133       3.738   6.502  37.230  1.00 47.36    -0.648 OA
ATOM    747  H   ASP A 133       5.922   9.566  35.272  1.00  0.00     0.163 HD
ATOM    748  N   GLY A 134       6.864  11.651  37.847  1.00 28.22    -0.351 N 
ATOM    749  CA  GLY A 134       7.633  12.626  38.615  1.00 27.61     0.225 C 
ATOM    750  C   GLY A 134       8.891  12.138  39.304  1.00 31.85     0.236 C 
ATOM    751  O   GLY A 134       9.479  12.888  40.085  1.00 31.85    -0.272 OA
ATOM    752  H   GLY A 134       6.903  11.721  36.840  1.00  0.00     0.163 HD
ATOM    753  N   ILE A 135       9.316  10.879  39.042  1.00 28.58    -0.346 N 
ATOM    754  CA  ILE A 135      10.527  10.291  39.620  1.00 28.41     0.180 C 
ATOM    755  C   ILE A 135      11.654  10.397  38.573  1.00 30.30     0.243 C 
ATOM    756  O   ILE A 135      11.536   9.757  37.521  1.00 28.28    -0.271 OA
ATOM    757  CB  ILE A 135      10.323   8.811  40.058  1.00 32.39     0.013 C 
ATOM    758  CG1 ILE A 135       9.176   8.622  41.101  1.00 34.96     0.002 C 
ATOM    759  CG2 ILE A 135      11.646   8.218  40.547  1.00 32.66     0.012 C 
ATOM    760  CD1 ILE A 135       9.414   9.121  42.577  1.00 49.24     0.005 C 
ATOM    761  H   ILE A 135       8.766  10.313  38.412  1.00  0.00     0.163 HD
ATOM    762  N   PRO A 136      12.765  11.147  38.827  1.00 26.85    -0.337 N 
ATOM    763  CA  PRO A 136      13.809  11.252  37.793  1.00 25.17     0.179 C 
ATOM    764  C   PRO A 136      14.823  10.135  37.787  1.00 29.01     0.241 C 
ATOM    765  O   PRO A 136      15.113   9.548  38.831  1.00 29.35    -0.271 OA
ATOM    766  CB  PRO A 136      14.495  12.582  38.110  1.00 27.06     0.037 C 
ATOM    767  CG  PRO A 136      14.281  12.790  39.568  1.00 32.82     0.022 C 
ATOM    768  CD  PRO A 136      13.091  11.974  40.012  1.00 28.66     0.127 C 
ATOM    769  N   THR A 137      15.420   9.907  36.601  1.00 25.88    -0.344 N 
ATOM    770  CA  THR A 137      16.568   9.027  36.366  1.00 25.01     0.205 C 
ATOM    771  C   THR A 137      17.595   9.798  35.528  1.00 27.46     0.243 C 
ATOM    772  O   THR A 137      17.310  10.184  34.384  1.00 25.29    -0.271 OA
ATOM    773  CB  THR A 137      16.188   7.674  35.798  1.00 32.73     0.146 C 
ATOM    774  CG2 THR A 137      17.410   6.786  35.606  1.00 31.48     0.042 C 
ATOM    775  OG1 THR A 137      15.293   7.044  36.713  1.00 35.77    -0.393 OA
ATOM    776  H   THR A 137      15.041  10.388  35.798  1.00  0.00     0.163 HD
ATOM    777  HG1 THR A 137      15.039   6.183  36.372  1.00  0.00     0.210 HD
ATOM    778  N   TYR A 138      18.781  10.034  36.123  1.00 24.26    -0.346 N 
ATOM    779  CA  TYR A 138      19.875  10.796  35.529  1.00 24.08     0.180 C 
ATOM    780  C   TYR A 138      20.803   9.978  34.702  1.00 27.71     0.241 C 
ATOM    781  O   TYR A 138      20.948   8.782  34.937  1.00 28.49    -0.271 OA
ATOM    782  CB  TYR A 138      20.662  11.561  36.605  1.00 25.43     0.073 C 
ATOM    783  CG  TYR A 138      19.803  12.623  37.246  1.00 25.32    -0.056 A 
ATOM    784  CD1 TYR A 138      18.919  12.307  38.276  1.00 26.39     0.010 A 
ATOM    785  CD2 TYR A 138      19.838  13.937  36.797  1.00 26.15     0.010 A 
ATOM    786  CE1 TYR A 138      18.087  13.274  38.838  1.00 24.96     0.037 A 
ATOM    787  CE2 TYR A 138      19.020  14.913  37.358  1.00 27.61     0.037 A 
ATOM    788  CZ  TYR A 138      18.139  14.573  38.370  1.00 31.50     0.065 A 
ATOM    789  OH  TYR A 138      17.397  15.554  38.959  1.00 30.97    -0.361 OA
ATOM    790  H   TYR A 138      18.923   9.656  37.049  1.00  0.00     0.163 HD
ATOM    791  HH  TYR A 138      17.650  15.637  39.881  1.00  0.00     0.217 HD
ATOM    792  N   PHE A 139      21.426  10.627  33.717  1.00 24.67    -0.346 N 
ATOM    793  CA  PHE A 139      22.382   9.992  32.807  1.00 25.98     0.180 C 
ATOM    794  C   PHE A 139      23.462  10.986  32.355  1.00 31.77     0.241 C 
ATOM    795  O   PHE A 139      23.241  12.203  32.356  1.00 31.66    -0.271 OA
ATOM    796  CB  PHE A 139      21.674   9.385  31.580  1.00 26.58     0.073 C 
ATOM    797  CG  PHE A 139      20.717  10.329  30.893  1.00 27.04    -0.056 A 
ATOM    798  CD1 PHE A 139      21.177  11.268  29.974  1.00 29.83     0.007 A 
ATOM    799  CD2 PHE A 139      19.356  10.285  31.166  1.00 29.05     0.007 A 
ATOM    800  CE1 PHE A 139      20.288  12.157  29.355  1.00 30.23     0.001 A 
ATOM    801  CE2 PHE A 139      18.472  11.180  30.554  1.00 31.23     0.001 A 
ATOM    802  CZ  PHE A 139      18.944  12.108  29.651  1.00 28.61     0.000 A 
ATOM    803  H   PHE A 139      21.228  11.609  33.592  1.00  0.00     0.163 HD
ATOM    804  N   GLU A 140      24.575  10.401  31.916  1.00 29.14    -0.346 N 
ATOM    805  CA  GLU A 140      25.765  11.099  31.366  1.00 29.63     0.177 C 
ATOM    806  C   GLU A 140      25.680  10.994  29.844  1.00 32.30     0.241 C 
ATOM    807  O   GLU A 140      25.158   9.974  29.371  1.00 30.68    -0.271 OA
ATOM    808  CB  GLU A 140      27.036  10.348  31.762  1.00 31.76     0.045 C 
ATOM    809  CG  GLU A 140      27.493  10.586  33.186  1.00 41.87     0.116 C 
ATOM    810  CD  GLU A 140      28.724   9.774  33.552  1.00 56.29     0.172 C 
ATOM    811  OE1 GLU A 140      29.763   9.951  32.890  1.00 67.29    -0.648 OA
ATOM    812  OE2 GLU A 140      28.637   8.961  34.485  1.00 37.51    -0.648 OA
ATOM    813  H   GLU A 140      24.613   9.393  31.961  1.00  0.00     0.163 HD
ATOM    814  N   SER A 141      26.245  11.938  29.111  1.00 28.71    -0.344 N 
ATOM    815  CA  SER A 141      26.182  11.891  27.628  1.00 28.03     0.200 C 
ATOM    816  C   SER A 141      26.866  10.618  27.120  1.00 33.78     0.243 C 
ATOM    817  O   SER A 141      26.330  10.000  26.189  1.00 33.27    -0.271 OA
ATOM    818  CB  SER A 141      26.854  13.101  27.042  1.00 29.18     0.199 C 
ATOM    819  OG  SER A 141      26.458  14.281  27.719  1.00 38.47    -0.398 OA
ATOM    820  H   SER A 141      26.726  12.701  29.566  1.00  0.00     0.163 HD
ATOM    821  HG  SER A 141      26.988  14.389  28.512  1.00  0.00     0.209 HD
ATOM    822  N   ARG A 142      28.011  10.261  27.689  1.00 32.12    -0.346 N 
ATOM    823  CA  ARG A 142      28.770   9.058  27.250  1.00 31.16     0.176 C 
ATOM    824  C   ARG A 142      28.030   7.750  27.566  1.00 33.85     0.241 C 
ATOM    825  O   ARG A 142      28.202   6.805  26.783  1.00 32.83    -0.271 OA
ATOM    826  CB  ARG A 142      30.249   9.113  27.654  1.00 27.94     0.036 C 
ATOM    827  CG  ARG A 142      30.579   8.574  29.035  1.00 34.08     0.023 C 
ATOM    828  CD  ARG A 142      32.078   8.693  29.250  1.00 34.50     0.138 C 
ATOM    829  NE  ARG A 142      32.839   8.166  28.126  1.00 44.89    -0.227 N 
ATOM    830  CZ  ARG A 142      34.145   8.332  27.950  1.00 56.66     0.665 C 
ATOM    831  NH1 ARG A 142      34.752   7.761  26.925  1.00 42.22    -0.235 N 
ATOM    832  NH2 ARG A 142      34.839   9.069  28.796  1.00 34.94    -0.235 N 
ATOM    833  H   ARG A 142      28.379  10.823  28.443  1.00  0.00     0.163 HD
ATOM    834  HE  ARG A 142      32.337   7.635  27.429  1.00  0.00     0.177 HD
ATOM    835 1HH1 ARG A 142      34.223   7.197  26.275  1.00  0.00     0.174 HD
ATOM    836 2HH1 ARG A 142      35.745   7.888  26.791  1.00  0.00     0.174 HD
ATOM    837 1HH2 ARG A 142      34.377   9.508  29.580  1.00  0.00     0.174 HD
ATOM    838 2HH2 ARG A 142      35.832   9.195  28.660  1.00  0.00     0.174 HD
ATOM    839  N   TRP A 143      27.335   7.633  28.691  1.00 29.84    -0.346 N 
ATOM    840  CA  TRP A 143      26.642   6.346  28.972  1.00 28.78     0.181 C 
ATOM    841  C   TRP A 143      25.140   6.448  28.676  1.00 31.61     0.241 C 
ATOM    842  O   TRP A 143      24.392   6.856  29.578  1.00 30.63    -0.271 OA
ATOM    843  CB  TRP A 143      26.922   5.882  30.405  1.00 27.67     0.075 C 
ATOM    844  CG  TRP A 143      28.349   5.489  30.633  1.00 29.12    -0.028 A 
ATOM    845  CD1 TRP A 143      29.303   6.197  31.302  1.00 32.57     0.096 A 
ATOM    846  CD2 TRP A 143      28.990   4.283  30.182  1.00 29.30    -0.002 A 
ATOM    847  CE2 TRP A 143      30.329   4.339  30.621  1.00 33.71     0.042 A 
ATOM    848  CE3 TRP A 143      28.565   3.166  29.455  1.00 30.56     0.014 A 
ATOM    849  NE1 TRP A 143      30.491   5.517  31.300  1.00 32.41    -0.365 N 
ATOM    850  CZ2 TRP A 143      31.239   3.318  30.354  1.00 33.87     0.030 A 
ATOM    851  CZ3 TRP A 143      29.464   2.157  29.195  1.00 32.44     0.001 A 
ATOM    852  CH2 TRP A 143      30.784   2.237  29.636  1.00 33.90     0.002 A 
ATOM    853  H   TRP A 143      27.278   8.402  29.343  1.00  0.00     0.163 HD
ATOM    854  HE1 TRP A 143      31.349   5.833  31.730  1.00  0.00     0.165 HD
ATOM    855  N   ASN A 144      24.723   6.003  27.496  1.00 28.44    -0.346 N 
ATOM    856  CA  ASN A 144      23.298   6.036  27.076  1.00 28.07     0.185 C 
ATOM    857  C   ASN A 144      22.706   4.655  27.373  1.00 33.09     0.241 C 
ATOM    858  O   ASN A 144      23.101   3.693  26.691  1.00 32.48    -0.271 OA
ATOM    859  CB  ASN A 144      23.175   6.423  25.597  1.00 28.15     0.137 C 
ATOM    860  CG  ASN A 144      21.761   6.706  25.127  1.00 45.07     0.217 C 
ATOM    861  ND2 ASN A 144      21.567   7.839  24.475  1.00 39.57    -0.370 N 
ATOM    862  OD1 ASN A 144      20.857   5.899  25.319  1.00 39.03    -0.274 OA
ATOM    863  H   ASN A 144      25.406   5.625  26.855  1.00  0.00     0.163 HD
ATOM    864 1HD2 ASN A 144      22.338   8.473  24.324  1.00  0.00     0.159 HD
ATOM    865 2HD2 ASN A 144      20.647   8.071  24.128  1.00  0.00     0.159 HD
ATOM    866  N   LEU A 145      21.803   4.567  28.343  1.00 31.56    -0.346 N 
ATOM    867  CA  LEU A 145      21.181   3.275  28.740  1.00 31.54     0.177 C 
ATOM    868  C   LEU A 145      19.856   3.086  27.993  1.00 34.50     0.240 C 
ATOM    869  O   LEU A 145      19.057   2.237  28.421  1.00 35.12    -0.271 OA
ATOM    870  CB  LEU A 145      20.985   3.265  30.258  1.00 31.92     0.038 C 
ATOM    871  CG  LEU A 145      22.253   3.476  31.081  1.00 36.81    -0.020 C 
ATOM    872  CD1 LEU A 145      21.982   3.279  32.560  1.00 37.34     0.009 C 
ATOM    873  CD2 LEU A 145      23.365   2.549  30.620  1.00 39.28     0.009 C 
ATOM    874  H   LEU A 145      21.528   5.409  28.829  1.00  0.00     0.163 HD
ATOM    875  N   GLY A 146      19.648   3.830  26.917  1.00 29.59    -0.351 N 
ATOM    876  CA  GLY A 146      18.444   3.714  26.099  1.00 28.25     0.225 C 
ATOM    877  C   GLY A 146      17.170   4.275  26.705  1.00 29.94     0.236 C 
ATOM    878  O   GLY A 146      16.085   3.807  26.376  1.00 28.97    -0.272 OA
ATOM    879  H   GLY A 146      20.351   4.505  26.652  1.00  0.00     0.163 HD
ATOM    880  N   ASP A 147      17.279   5.300  27.561  1.00 26.09    -0.346 N 
ATOM    881  CA  ASP A 147      16.127   5.899  28.226  1.00 24.81     0.186 C 
ATOM    882  C   ASP A 147      15.138   6.559  27.260  1.00 27.94     0.241 C 
ATOM    883  O   ASP A 147      13.924   6.517  27.502  1.00 24.79    -0.271 OA
ATOM    884  CB  ASP A 147      16.575   6.866  29.323  1.00 25.94     0.147 C 
ATOM    885  CG  ASP A 147      17.316   6.209  30.471  1.00 30.21     0.175 C 
ATOM    886  OD1 ASP A 147      16.996   5.038  30.798  1.00 29.53    -0.648 OA
ATOM    887  OD2 ASP A 147      18.223   6.861  31.042  1.00 28.25    -0.648 OA
ATOM    888  H   ASP A 147      18.197   5.674  27.754  1.00  0.00     0.163 HD
ATOM    889  N   ALA A 148      15.654   7.133  26.140  1.00 24.28    -0.346 N 
ATOM    890  CA  ALA A 148      14.775   7.756  25.143  1.00 23.17     0.172 C 
ATOM    891  C   ALA A 148      14.173   6.693  24.188  1.00 25.89     0.240 C 
ATOM    892  O   ALA A 148      13.337   7.021  23.357  1.00 22.59    -0.271 OA
ATOM    893  CB  ALA A 148      15.507   8.872  24.388  1.00 23.63     0.042 C 
ATOM    894  H   ALA A 148      16.653   7.131  25.993  1.00  0.00     0.163 HD
ATOM    895  N   LEU A 149      14.575   5.403  24.346  1.00 24.55    -0.346 N 
ATOM    896  CA  LEU A 149      14.053   4.302  23.539  1.00 24.51     0.177 C 
ATOM    897  C   LEU A 149      12.817   3.659  24.198  1.00 28.67     0.241 C 
ATOM    898  O   LEU A 149      12.202   2.772  23.603  1.00 28.49    -0.271 OA
ATOM    899  CB  LEU A 149      15.128   3.231  23.227  1.00 24.44     0.038 C 
ATOM    900  CG  LEU A 149      16.535   3.694  22.762  1.00 28.05    -0.020 C 
ATOM    901  CD1 LEU A 149      17.471   2.478  22.622  1.00 27.00     0.009 C 
ATOM    902  CD2 LEU A 149      16.478   4.464  21.446  1.00 27.95     0.009 C 
ATOM    903  H   LEU A 149      15.266   5.197  25.053  1.00  0.00     0.163 HD
ATOM    904  N   SER A 150      12.474   4.102  25.434  1.00 25.38    -0.344 N 
ATOM    905  CA  SER A 150      11.320   3.640  26.229  1.00 24.96     0.200 C 
ATOM    906  C   SER A 150      10.069   3.697  25.349  1.00 27.47     0.243 C 
ATOM    907  O   SER A 150       9.850   4.712  24.672  1.00 23.10    -0.271 OA
ATOM    908  CB  SER A 150      11.131   4.543  27.451  1.00 29.67     0.199 C 
ATOM    909  OG  SER A 150      10.213   3.988  28.380  1.00 38.72    -0.398 OA
ATOM    910  H   SER A 150      13.062   4.812  25.847  1.00  0.00     0.163 HD
ATOM    911  HG  SER A 150       9.740   4.695  28.825  1.00  0.00     0.209 HD
ATOM    912  N   ASP A 151       9.298   2.578  25.303  1.00 24.84    -0.345 N 
ATOM    913  CA  ASP A 151       8.118   2.474  24.452  1.00 24.36     0.186 C 
ATOM    914  C   ASP A 151       6.952   3.253  25.003  1.00 28.66     0.241 C 
ATOM    915  O   ASP A 151       6.632   3.138  26.189  1.00 29.07    -0.271 OA
ATOM    916  CB  ASP A 151       7.751   1.014  24.145  1.00 26.78     0.147 C 
ATOM    917  CG  ASP A 151       7.040   0.901  22.810  1.00 36.84     0.175 C 
ATOM    918  OD1 ASP A 151       5.834   1.220  22.749  1.00 36.53    -0.648 OA
ATOM    919  OD2 ASP A 151       7.702   0.552  21.815  1.00 41.44    -0.648 OA
ATOM    920  H   ASP A 151       9.552   1.789  25.880  1.00  0.00     0.163 HD
ATOM    921  N   MET A 152       6.328   4.075  24.140  1.00 25.52    -0.346 N 
ATOM    922  CA  MET A 152       5.214   4.943  24.514  1.00 25.26     0.177 C 
ATOM    923  C   MET A 152       3.947   4.182  24.813  1.00 30.45     0.241 C 
ATOM    924  O   MET A 152       3.099   4.688  25.550  1.00 31.33    -0.271 OA
ATOM    925  CB  MET A 152       4.966   6.061  23.481  1.00 26.93     0.045 C 
ATOM    926  CG  MET A 152       6.013   7.199  23.533  1.00 29.59     0.076 C 
ATOM    927  SD  MET A 152       6.655   7.710  25.166  1.00 32.99    -0.173 SA
ATOM    928  CE  MET A 152       5.217   8.191  25.982  1.00 30.68     0.089 C 
ATOM    929  H   MET A 152       6.647   4.093  23.182  1.00  0.00     0.163 HD
ATOM    930  N   ALA A 153       3.833   2.950  24.294  1.00 27.49    -0.346 N 
ATOM    931  CA  ALA A 153       2.689   2.073  24.527  1.00 28.41     0.172 C 
ATOM    932  C   ALA A 153       2.396   1.944  26.034  1.00 32.25     0.240 C 
ATOM    933  O   ALA A 153       1.262   1.691  26.404  1.00 31.66    -0.271 OA
ATOM    934  CB  ALA A 153       2.969   0.697  23.931  1.00 29.38     0.042 C 
ATOM    935  H   ALA A 153       4.582   2.609  23.708  1.00  0.00     0.163 HD
ATOM    936  N   LEU A 154       3.415   2.157  26.897  1.00 27.81    -0.346 N 
ATOM    937  CA  LEU A 154       3.278   2.025  28.353  1.00 27.37     0.177 C 
ATOM    938  C   LEU A 154       2.761   3.275  29.043  1.00 28.47     0.241 C 
ATOM    939  O   LEU A 154       2.411   3.232  30.228  1.00 27.34    -0.271 OA
ATOM    940  CB  LEU A 154       4.623   1.584  28.976  1.00 27.69     0.038 C 
ATOM    941  CG  LEU A 154       5.379   0.405  28.304  1.00 32.07    -0.020 C 
ATOM    942  CD1 LEU A 154       6.564  -0.010  29.122  1.00 33.47     0.009 C 
ATOM    943  CD2 LEU A 154       4.483  -0.790  28.061  1.00 30.93     0.009 C 
ATOM    944  H   LEU A 154       4.315   2.420  26.521  1.00  0.00     0.163 HD
ATOM    945  N   PHE A 155       2.698   4.383  28.305  1.00 23.33    -0.346 N 
ATOM    946  CA  PHE A 155       2.343   5.672  28.878  1.00 23.32     0.180 C 
ATOM    947  C   PHE A 155       1.121   6.333  28.232  1.00 29.73     0.241 C 
ATOM    948  O   PHE A 155       0.884   6.199  27.017  1.00 28.65    -0.271 OA
ATOM    949  CB  PHE A 155       3.571   6.618  28.874  1.00 23.52     0.073 C 
ATOM    950  CG  PHE A 155       4.792   5.993  29.513  1.00 23.84    -0.056 A 
ATOM    951  CD1 PHE A 155       4.938   5.969  30.896  1.00 26.64     0.007 A 
ATOM    952  CD2 PHE A 155       5.754   5.350  28.735  1.00 24.90     0.007 A 
ATOM    953  CE1 PHE A 155       6.037   5.336  31.491  1.00 27.39     0.001 A 
ATOM    954  CE2 PHE A 155       6.842   4.698  29.331  1.00 27.24     0.001 A 
ATOM    955  CZ  PHE A 155       6.976   4.697  30.705  1.00 25.86     0.000 A 
ATOM    956  H   PHE A 155       2.903   4.326  27.318  1.00  0.00     0.163 HD
ATOM    957  N   GLU A 156       0.348   7.039  29.085  1.00 27.63    -0.346 N 
ATOM    958  CA  GLU A 156      -0.876   7.760  28.737  1.00 28.15     0.177 C 
ATOM    959  C   GLU A 156      -0.554   9.091  28.049  1.00 32.83     0.241 C 
ATOM    960  O   GLU A 156      -1.250   9.477  27.106  1.00 32.62    -0.271 OA
ATOM    961  CB  GLU A 156      -1.716   8.012  30.009  1.00 30.50     0.045 C 
ATOM    962  CG  GLU A 156      -3.204   7.785  29.823  1.00 44.71     0.116 C 
ATOM    963  CD  GLU A 156      -3.937   7.425  31.104  1.00 79.18     0.172 C 
ATOM    964  OE1 GLU A 156      -3.995   8.291  32.009  1.00 94.15    -0.648 OA
ATOM    965  OE2 GLU A 156      -4.457   6.284  31.204  1.00 55.68    -0.648 OA
ATOM    966  H   GLU A 156       0.642   7.072  30.051  1.00  0.00     0.163 HD
ATOM    967  N   ARG A 157       0.498   9.793  28.535  1.00 29.78    -0.346 N 
ATOM    968  CA  ARG A 157       0.934  11.108  28.038  1.00 29.21     0.176 C 
ATOM    969  C   ARG A 157       2.325  11.462  28.543  1.00 29.26     0.241 C 
ATOM    970  O   ARG A 157       2.818  10.859  29.500  1.00 28.40    -0.271 OA
ATOM    971  CB  ARG A 157      -0.076  12.222  28.451  1.00 28.37     0.036 C 
ATOM    972  CG  ARG A 157      -0.044  12.560  29.947  1.00 37.12     0.023 C 
ATOM    973  CD  ARG A 157      -1.137  13.522  30.370  1.00 45.73     0.138 C 
ATOM    974  NE  ARG A 157      -1.266  13.551  31.828  1.00 55.74    -0.227 N 
ATOM    975  CZ  ARG A 157      -2.171  12.859  32.514  1.00 72.94     0.665 C 
ATOM    976  NH1 ARG A 157      -3.060  12.101  31.879  1.00 61.52    -0.235 N 
ATOM    977  NH2 ARG A 157      -2.204  12.929  33.839  1.00 59.95    -0.235 N 
ATOM    978  H   ARG A 157       1.022   9.383  29.295  1.00  0.00     0.163 HD
ATOM    979  HE  ARG A 157      -0.626  14.135  32.347  1.00  0.00     0.177 HD
ATOM    980 1HH1 ARG A 157      -3.047  12.045  30.871  1.00  0.00     0.174 HD
ATOM    981 2HH1 ARG A 157      -3.748  11.582  32.405  1.00  0.00     0.174 HD
ATOM    982 1HH2 ARG A 157      -1.537  13.506  34.331  1.00  0.00     0.174 HD
ATOM    983 2HH2 ARG A 157      -2.896  12.406  34.355  1.00  0.00     0.174 HD
ATOM    984  N   VAL A 158       2.936  12.468  27.901  1.00 24.64    -0.346 N 
ATOM    985  CA  VAL A 158       4.253  13.018  28.235  1.00 22.34     0.180 C 
ATOM    986  C   VAL A 158       4.056  14.505  28.533  1.00 26.40     0.241 C 
ATOM    987  O   VAL A 158       3.525  15.228  27.689  1.00 27.23    -0.271 OA
ATOM    988  CB  VAL A 158       5.301  12.803  27.111  1.00 24.78     0.009 C 
ATOM    989  CG1 VAL A 158       6.674  13.355  27.526  1.00 23.17     0.012 C 
ATOM    990  CG2 VAL A 158       5.416  11.325  26.743  1.00 24.71     0.012 C 
ATOM    991  H   VAL A 158       2.447  12.882  27.120  1.00  0.00     0.163 HD
ATOM    992  N   GLU A 159       4.470  14.949  29.729  1.00 23.01    -0.346 N 
ATOM    993  CA  GLU A 159       4.402  16.352  30.169  1.00 23.63     0.177 C 
ATOM    994  C   GLU A 159       5.792  17.026  29.971  1.00 25.56     0.241 C 
ATOM    995  O   GLU A 159       6.816  16.491  30.401  1.00 24.31    -0.271 OA
ATOM    996  CB  GLU A 159       3.956  16.442  31.643  1.00 25.72     0.045 C 
ATOM    997  CG  GLU A 159       2.692  15.662  31.957  1.00 35.55     0.116 C 
ATOM    998  CD  GLU A 159       2.174  15.743  33.381  1.00 53.10     0.172 C 
ATOM    999  OE1 GLU A 159       2.989  15.724  34.333  1.00 44.10    -0.648 OA
ATOM   1000  OE2 GLU A 159       0.934  15.810  33.541  1.00 38.18    -0.648 OA
ATOM   1001  H   GLU A 159       4.856  14.273  30.373  1.00  0.00     0.163 HD
ATOM   1002  N   VAL A 160       5.821  18.165  29.285  1.00 21.66    -0.346 N 
ATOM   1003  CA  VAL A 160       7.054  18.898  28.993  1.00 22.00     0.180 C 
ATOM   1004  C   VAL A 160       7.036  20.271  29.633  1.00 25.72     0.241 C 
ATOM   1005  O   VAL A 160       6.155  21.079  29.337  1.00 25.74    -0.271 OA
ATOM   1006  CB  VAL A 160       7.416  18.954  27.470  1.00 24.74     0.009 C 
ATOM   1007  CG1 VAL A 160       8.732  19.700  27.240  1.00 22.73     0.012 C 
ATOM   1008  CG2 VAL A 160       7.478  17.549  26.852  1.00 24.10     0.012 C 
ATOM   1009  H   VAL A 160       4.947  18.544  28.948  1.00  0.00     0.163 HD
ATOM   1010  N   VAL A 161       8.016  20.543  30.503  1.00 23.12    -0.346 N 
ATOM   1011  CA  VAL A 161       8.158  21.870  31.123  1.00 24.04     0.180 C 
ATOM   1012  C   VAL A 161       9.518  22.424  30.664  1.00 27.29     0.241 C 
ATOM   1013  O   VAL A 161      10.535  21.824  30.972  1.00 25.56    -0.271 OA
ATOM   1014  CB  VAL A 161       7.986  21.883  32.675  1.00 28.00     0.009 C 
ATOM   1015  CG1 VAL A 161       8.020  23.320  33.215  1.00 28.65     0.012 C 
ATOM   1016  CG2 VAL A 161       6.688  21.183  33.105  1.00 26.75     0.012 C 
ATOM   1017  H   VAL A 161       8.677  19.817  30.741  1.00  0.00     0.163 HD
ATOM   1018  N   ARG A 162       9.517  23.488  29.845  1.00 24.52    -0.346 N 
ATOM   1019  CA  ARG A 162      10.738  24.119  29.329  1.00 24.04     0.176 C 
ATOM   1020  C   ARG A 162      11.163  25.202  30.291  1.00 29.25     0.240 C 
ATOM   1021  O   ARG A 162      10.324  25.950  30.771  1.00 29.34    -0.271 OA
ATOM   1022  CB  ARG A 162      10.506  24.701  27.923  1.00 24.63     0.036 C 
ATOM   1023  CG  ARG A 162      10.285  23.630  26.843  1.00 33.88     0.023 C 
ATOM   1024  CD  ARG A 162       9.963  24.215  25.476  1.00 39.02     0.138 C 
ATOM   1025  NE  ARG A 162       8.676  24.919  25.453  1.00 42.93    -0.227 N 
ATOM   1026  CZ  ARG A 162       7.505  24.361  25.151  1.00 49.08     0.665 C 
ATOM   1027  NH1 ARG A 162       7.436  23.074  24.825  1.00 28.21    -0.235 N 
ATOM   1028  NH2 ARG A 162       6.396  25.083  25.171  1.00 39.91    -0.235 N 
ATOM   1029  H   ARG A 162       8.626  23.876  29.568  1.00  0.00     0.163 HD
ATOM   1030  HE  ARG A 162       8.678  25.902  25.684  1.00  0.00     0.177 HD
ATOM   1031 1HH1 ARG A 162       8.275  22.512  24.806  1.00  0.00     0.174 HD
ATOM   1032 2HH1 ARG A 162       6.544  22.658  24.597  1.00  0.00     0.174 HD
ATOM   1033 1HH2 ARG A 162       6.435  26.062  25.417  1.00  0.00     0.174 HD
ATOM   1034 2HH2 ARG A 162       5.511  24.655  24.941  1.00  0.00     0.174 HD
ATOM   1035  N   GLY A 163      12.458  25.263  30.578  1.00 29.39    -0.351 N 
ATOM   1036  CA  GLY A 163      13.061  26.221  31.499  1.00 29.65     0.225 C 
ATOM   1037  C   GLY A 163      13.825  25.543  32.623  1.00 33.46     0.236 C 
ATOM   1038  O   GLY A 163      14.384  24.460  32.441  1.00 33.26    -0.272 OA
ATOM   1039  H   GLY A 163      13.070  24.598  30.126  1.00  0.00     0.163 HD
ATOM   1040  N   ALA A 164      13.861  26.194  33.791  1.00 29.76    -0.347 N 
ATOM   1041  CA  ALA A 164      14.499  25.729  35.017  1.00 28.74     0.172 C 
ATOM   1042  C   ALA A 164      13.411  25.038  35.838  1.00 31.33     0.240 C 
ATOM   1043  O   ALA A 164      12.416  25.655  36.197  1.00 30.59    -0.271 OA
ATOM   1044  CB  ALA A 164      15.091  26.909  35.765  1.00 30.45     0.042 C 
ATOM   1045  H   ALA A 164      13.403  27.093  33.827  1.00  0.00     0.163 HD
ATOM   1046  N   THR A 165      13.541  23.719  36.019  1.00 27.82    -0.344 N 
ATOM   1047  CA  THR A 165      12.512  22.894  36.676  1.00 27.22     0.205 C 
ATOM   1048  C   THR A 165      12.977  22.354  38.036  1.00 32.92     0.243 C 
ATOM   1049  O   THR A 165      12.632  21.235  38.412  1.00 30.93    -0.271 OA
ATOM   1050  CB  THR A 165      12.043  21.794  35.703  1.00 28.48     0.146 C 
ATOM   1051  CG2 THR A 165      11.398  22.362  34.444  1.00 25.30     0.042 C 
ATOM   1052  OG1 THR A 165      13.178  21.018  35.319  1.00 30.37    -0.393 OA
ATOM   1053  H   THR A 165      14.383  23.268  35.690  1.00  0.00     0.163 HD
ATOM   1054  HG1 THR A 165      13.804  21.577  34.853  1.00  0.00     0.210 HD
ATOM   1055  N   GLY A 166      13.726  23.190  38.762  1.00 32.88    -0.350 N 
ATOM   1056  CA  GLY A 166      14.283  22.911  40.081  1.00 33.97     0.225 C 
ATOM   1057  C   GLY A 166      13.295  22.627  41.196  1.00 39.13     0.236 C 
ATOM   1058  O   GLY A 166      13.700  22.089  42.227  1.00 39.69    -0.272 OA
ATOM   1059  H   GLY A 166      13.924  24.096  38.361  1.00  0.00     0.163 HD
ATOM   1060  N   LEU A 167      12.001  22.986  41.021  1.00 35.61    -0.346 N 
ATOM   1061  CA  LEU A 167      10.969  22.677  42.012  1.00 36.12     0.177 C 
ATOM   1062  C   LEU A 167      10.506  21.211  41.855  1.00 39.54     0.241 C 
ATOM   1063  O   LEU A 167      10.132  20.586  42.845  1.00 38.84    -0.271 OA
ATOM   1064  CB  LEU A 167       9.773  23.658  41.925  1.00 36.44     0.038 C 
ATOM   1065  CG  LEU A 167       8.779  23.651  43.118  1.00 42.36    -0.020 C 
ATOM   1066  CD1 LEU A 167       9.402  24.247  44.388  1.00 44.04     0.009 C 
ATOM   1067  CD2 LEU A 167       7.484  24.393  42.772  1.00 43.93     0.009 C 
ATOM   1068  H   LEU A 167      11.740  23.482  40.181  1.00  0.00     0.163 HD
ATOM   1069  N   MET A 168      10.524  20.681  40.612  1.00 36.44    -0.346 N 
ATOM   1070  CA  MET A 168      10.110  19.310  40.273  1.00 36.34     0.177 C 
ATOM   1071  C   MET A 168      11.229  18.327  40.604  1.00 38.79     0.241 C 
ATOM   1072  O   MET A 168      10.970  17.241  41.112  1.00 37.32    -0.271 OA
ATOM   1073  CB  MET A 168       9.798  19.186  38.771  1.00 38.43     0.045 C 
ATOM   1074  CG  MET A 168       8.698  20.103  38.266  1.00 43.88     0.076 C 
ATOM   1075  SD  MET A 168       8.449  19.954  36.463  1.00 48.65    -0.173 SA
ATOM   1076  CE  MET A 168       7.768  18.270  36.345  1.00 44.72     0.089 C 
ATOM   1077  H   MET A 168      10.846  21.271  39.858  1.00  0.00     0.163 HD
ATOM   1078  N   THR A 169      12.478  18.707  40.281  1.00 35.20    -0.344 N 
ATOM   1079  CA  THR A 169      13.660  17.884  40.488  1.00 34.85     0.205 C 
ATOM   1080  C   THR A 169      14.797  18.651  41.176  1.00 37.98     0.243 C 
ATOM   1081  O   THR A 169      14.941  19.849  40.965  1.00 38.28    -0.271 OA
ATOM   1082  CB  THR A 169      14.079  17.233  39.157  1.00 45.26     0.146 C 
ATOM   1083  CG2 THR A 169      14.760  18.211  38.168  1.00 41.48     0.042 C 
ATOM   1084  OG1 THR A 169      14.929  16.131  39.449  1.00 45.06    -0.393 OA
ATOM   1085  H   THR A 169      12.603  19.621  39.869  1.00  0.00     0.163 HD
ATOM   1086  HG1 THR A 169      15.447  15.911  38.671  1.00  0.00     0.210 HD
ATOM   1087  N   GLY A 170      15.594  17.944  41.972  1.00 34.16    -0.350 N 
ATOM   1088  CA  GLY A 170      16.734  18.512  42.686  1.00 34.07     0.225 C 
ATOM   1089  C   GLY A 170      17.771  19.132  41.770  1.00 33.84     0.236 C 
ATOM   1090  O   GLY A 170      17.917  20.350  41.742  1.00 31.93    -0.272 OA
ATOM   1091  H   GLY A 170      15.400  16.960  42.089  1.00  0.00     0.163 HD
ATOM   1092  N   THR A 171      18.467  18.302  40.975  1.00 30.59    -0.344 N 
ATOM   1093  CA  THR A 171      19.526  18.779  40.075  1.00 29.72     0.205 C 
ATOM   1094  C   THR A 171      19.149  18.738  38.576  1.00 31.75     0.243 C 
ATOM   1095  O   THR A 171      18.205  18.046  38.181  1.00 29.61    -0.271 OA
ATOM   1096  CB  THR A 171      20.842  18.013  40.341  1.00 32.80     0.146 C 
ATOM   1097  CG2 THR A 171      21.282  18.069  41.788  1.00 32.01     0.042 C 
ATOM   1098  OG1 THR A 171      20.684  16.661  39.931  1.00 27.01    -0.393 OA
ATOM   1099  H   THR A 171      18.255  17.315  40.997  1.00  0.00     0.163 HD
ATOM   1100  HG1 THR A 171      20.478  16.633  38.994  1.00  0.00     0.210 HD
ATOM   1101  N   GLY A 172      19.949  19.426  37.761  1.00 28.47    -0.350 N 
ATOM   1102  CA  GLY A 172      19.772  19.451  36.315  1.00 27.50     0.225 C 
ATOM   1103  C   GLY A 172      20.245  20.738  35.680  1.00 31.79     0.236 C 
ATOM   1104  O   GLY A 172      20.789  21.614  36.359  1.00 31.39    -0.272 OA
ATOM   1105  H   GLY A 172      20.711  19.953  38.164  1.00  0.00     0.163 HD
ATOM   1106  N   ASN A 173      20.023  20.854  34.362  1.00 28.72    -0.346 N 
ATOM   1107  CA  ASN A 173      20.355  22.040  33.562  1.00 28.09     0.185 C 
ATOM   1108  C   ASN A 173      19.063  22.859  33.271  1.00 31.61     0.243 C 
ATOM   1109  O   ASN A 173      17.969  22.276  33.298  1.00 33.02    -0.271 OA
ATOM   1110  CB  ASN A 173      21.020  21.618  32.239  1.00 25.39     0.137 C 
ATOM   1111  CG  ASN A 173      22.276  20.790  32.383  1.00 33.91     0.217 C 
ATOM   1112  ND2 ASN A 173      22.402  19.777  31.553  1.00 21.62    -0.370 N 
ATOM   1113  OD1 ASN A 173      23.155  21.061  33.210  1.00 26.47    -0.274 OA
ATOM   1114  H   ASN A 173      19.598  20.071  33.887  1.00  0.00     0.163 HD
ATOM   1115 1HD2 ASN A 173      21.676  19.584  30.878  1.00  0.00     0.159 HD
ATOM   1116 2HD2 ASN A 173      23.225  19.193  31.590  1.00  0.00     0.159 HD
ATOM   1117  N   PRO A 174      19.145  24.177  32.946  1.00 26.38    -0.337 N 
ATOM   1118  CA  PRO A 174      17.909  24.935  32.632  1.00 26.61     0.179 C 
ATOM   1119  C   PRO A 174      17.353  24.673  31.211  1.00 31.20     0.241 C 
ATOM   1120  O   PRO A 174      17.161  25.585  30.408  1.00 32.53    -0.271 OA
ATOM   1121  CB  PRO A 174      18.337  26.389  32.849  1.00 28.85     0.037 C 
ATOM   1122  CG  PRO A 174      19.805  26.376  32.504  1.00 32.72     0.022 C 
ATOM   1123  CD  PRO A 174      20.346  25.036  32.857  1.00 27.39     0.127 C 
ATOM   1124  N   SER A 175      17.099  23.408  30.905  1.00 27.24    -0.344 N 
ATOM   1125  CA  SER A 175      16.600  22.970  29.614  1.00 25.61     0.200 C 
ATOM   1126  C   SER A 175      15.097  22.694  29.658  1.00 28.65     0.243 C 
ATOM   1127  O   SER A 175      14.268  23.551  29.268  1.00 26.35    -0.271 OA
ATOM   1128  CB  SER A 175      17.369  21.729  29.169  1.00 27.21     0.199 C 
ATOM   1129  OG  SER A 175      17.527  20.817  30.245  1.00 29.78    -0.398 OA
ATOM   1130  H   SER A 175      17.263  22.707  31.613  1.00  0.00     0.163 HD
ATOM   1131  HG  SER A 175      18.459  20.617  30.361  1.00  0.00     0.209 HD
ATOM   1132  N   ALA A 176      14.750  21.479  30.132  1.00 25.61    -0.346 N 
ATOM   1133  CA  ALA A 176      13.391  20.976  30.221  1.00 24.45     0.172 C 
ATOM   1134  C   ALA A 176      13.283  19.799  31.161  1.00 29.92     0.240 C 
ATOM   1135  O   ALA A 176      14.232  19.022  31.299  1.00 29.90    -0.271 OA
ATOM   1136  CB  ALA A 176      12.924  20.529  28.840  1.00 24.41     0.042 C 
ATOM   1137  H   ALA A 176      15.493  20.873  30.449  1.00  0.00     0.163 HD
ATOM   1138  N   ALA A 177      12.103  19.645  31.778  1.00 27.44    -0.346 N 
ATOM   1139  CA  ALA A 177      11.712  18.462  32.556  1.00 26.63     0.172 C 
ATOM   1140  C   ALA A 177      10.751  17.727  31.641  1.00 28.03     0.240 C 
ATOM   1141  O   ALA A 177       9.801  18.333  31.140  1.00 26.88    -0.271 OA
ATOM   1142  CB  ALA A 177      10.991  18.842  33.842  1.00 27.79     0.042 C 
ATOM   1143  H   ALA A 177      11.434  20.398  31.702  1.00  0.00     0.163 HD
ATOM   1144  N   ILE A 178      11.005  16.435  31.423  1.00 25.02    -0.346 N 
ATOM   1145  CA  ILE A 178      10.205  15.521  30.597  1.00 24.00     0.180 C 
ATOM   1146  C   ILE A 178       9.563  14.510  31.552  1.00 27.98     0.241 C 
ATOM   1147  O   ILE A 178      10.291  13.757  32.202  1.00 30.79    -0.271 OA
ATOM   1148  CB  ILE A 178      11.154  14.798  29.573  1.00 26.66     0.013 C 
ATOM   1149  CG1 ILE A 178      11.973  15.811  28.690  1.00 26.33     0.002 C 
ATOM   1150  CG2 ILE A 178      10.413  13.750  28.726  1.00 26.31     0.012 C 
ATOM   1151  CD1 ILE A 178      11.181  16.763  27.790  1.00 25.96     0.005 C 
ATOM   1152  H   ILE A 178      11.825  16.049  31.868  1.00  0.00     0.163 HD
ATOM   1153  N   ASN A 179       8.234  14.459  31.620  1.00 23.51    -0.346 N 
ATOM   1154  CA  ASN A 179       7.575  13.511  32.513  1.00 23.60     0.185 C 
ATOM   1155  C   ASN A 179       6.610  12.557  31.812  1.00 26.94     0.241 C 
ATOM   1156  O   ASN A 179       5.573  12.971  31.309  1.00 26.59    -0.271 OA
ATOM   1157  CB  ASN A 179       6.896  14.225  33.677  1.00 21.60     0.137 C 
ATOM   1158  CG  ASN A 179       6.328  13.290  34.710  1.00 32.05     0.217 C 
ATOM   1159  ND2 ASN A 179       5.117  13.554  35.134  1.00 29.83    -0.370 N 
ATOM   1160  OD1 ASN A 179       6.961  12.317  35.133  1.00 29.59    -0.274 OA
ATOM   1161  H   ASN A 179       7.678  15.080  31.050  1.00  0.00     0.163 HD
ATOM   1162 1HD2 ASN A 179       4.618  14.353  34.770  1.00  0.00     0.159 HD
ATOM   1163 2HD2 ASN A 179       4.683  12.958  35.824  1.00  0.00     0.159 HD
ATOM   1164  N   MET A 180       6.940  11.259  31.828  1.00 24.07    -0.346 N 
ATOM   1165  CA  MET A 180       6.089  10.209  31.265  1.00 22.99     0.177 C 
ATOM   1166  C   MET A 180       5.105   9.774  32.335  1.00 27.38     0.241 C 
ATOM   1167  O   MET A 180       5.512   9.373  33.429  1.00 27.37    -0.271 OA
ATOM   1168  CB  MET A 180       6.925   8.999  30.855  1.00 24.80     0.045 C 
ATOM   1169  CG  MET A 180       7.781   9.217  29.647  1.00 27.13     0.076 C 
ATOM   1170  SD  MET A 180       9.074   7.977  29.659  1.00 31.59    -0.173 SA
ATOM   1171  CE  MET A 180      10.368   8.859  30.558  1.00 28.69     0.089 C 
ATOM   1172  H   MET A 180       7.818  10.992  32.249  1.00  0.00     0.163 HD
ATOM   1173  N   VAL A 181       3.811   9.839  32.015  1.00 23.80    -0.346 N 
ATOM   1174  CA  VAL A 181       2.749   9.456  32.933  1.00 24.53     0.180 C 
ATOM   1175  C   VAL A 181       2.278   8.055  32.548  1.00 29.73     0.241 C 
ATOM   1176  O   VAL A 181       1.925   7.828  31.389  1.00 29.53    -0.271 OA
ATOM   1177  CB  VAL A 181       1.609  10.514  32.933  1.00 27.54     0.009 C 
ATOM   1178  CG1 VAL A 181       0.387  10.047  33.725  1.00 27.60     0.012 C 
ATOM   1179  CG2 VAL A 181       2.119  11.857  33.457  1.00 26.93     0.012 C 
ATOM   1180  H   VAL A 181       3.558  10.169  31.095  1.00  0.00     0.163 HD
ATOM   1181  N   ARG A 182       2.290   7.121  33.513  1.00 27.26    -0.346 N 
ATOM   1182  CA  ARG A 182       1.837   5.741  33.276  1.00 27.92     0.176 C 
ATOM   1183  C   ARG A 182       0.341   5.645  33.044  1.00 32.35     0.241 C 
ATOM   1184  O   ARG A 182      -0.436   6.457  33.558  1.00 32.27    -0.271 OA
ATOM   1185  CB  ARG A 182       2.214   4.814  34.443  1.00 29.13     0.036 C 
ATOM   1186  CG  ARG A 182       3.698   4.519  34.506  1.00 34.71     0.023 C 
ATOM   1187  CD  ARG A 182       4.006   3.464  35.543  1.00 40.16     0.138 C 
ATOM   1188  NE  ARG A 182       5.441   3.368  35.825  1.00 41.58    -0.227 N 
ATOM   1189  CZ  ARG A 182       6.316   2.705  35.071  1.00 49.88     0.665 C 
ATOM   1190  NH1 ARG A 182       5.913   2.059  33.984  1.00 32.50    -0.235 N 
ATOM   1191  NH2 ARG A 182       7.601   2.690  35.394  1.00 36.39    -0.235 N 
ATOM   1192  H   ARG A 182       2.621   7.374  34.433  1.00  0.00     0.163 HD
ATOM   1193  HE  ARG A 182       5.791   3.837  36.648  1.00  0.00     0.177 HD
ATOM   1194 1HH1 ARG A 182       4.937   2.066  33.726  1.00  0.00     0.174 HD
ATOM   1195 2HH1 ARG A 182       6.583   1.561  33.415  1.00  0.00     0.174 HD
ATOM   1196 1HH2 ARG A 182       7.921   3.180  36.217  1.00  0.00     0.174 HD
ATOM   1197 2HH2 ARG A 182       8.261   2.188  34.817  1.00  0.00     0.174 HD
ATOM   1198  N   LYS A 183      -0.043   4.641  32.247  1.00 30.19    -0.346 N 
ATOM   1199  CA  LYS A 183      -1.409   4.220  31.955  1.00 30.00     0.176 C 
ATOM   1200  C   LYS A 183      -1.936   3.555  33.225  1.00 36.45     0.241 C 
ATOM   1201  O   LYS A 183      -1.200   2.809  33.878  1.00 37.02    -0.271 OA
ATOM   1202  CB  LYS A 183      -1.414   3.191  30.802  1.00 30.43     0.035 C 
ATOM   1203  CG  LYS A 183      -1.339   3.840  29.434  1.00 34.63     0.004 C 
ATOM   1204  CD  LYS A 183      -1.333   2.848  28.289  1.00 32.01     0.027 C 
ATOM   1205  CE  LYS A 183      -1.515   3.609  26.994  1.00 37.86     0.229 C 
ATOM   1206  NZ  LYS A 183      -1.234   2.758  25.816  1.00 48.61    -0.079 N 
ATOM   1207  H   LYS A 183       0.694   4.117  31.798  1.00  0.00     0.163 HD
ATOM   1208  HZ1 LYS A 183      -2.006   2.814  25.168  1.00  0.00     0.274 HD
ATOM   1209  HZ2 LYS A 183      -0.390   3.079  25.363  1.00  0.00     0.274 HD
ATOM   1210  HZ3 LYS A 183      -1.113   1.800  26.114  1.00  0.00     0.274 HD
ATOM   1211  N   HIS A 184      -3.196   3.832  33.575  1.00 34.80    -0.346 N 
ATOM   1212  CA  HIS A 184      -3.865   3.255  34.744  1.00 35.80     0.182 C 
ATOM   1213  C   HIS A 184      -5.132   2.543  34.335  1.00 37.52     0.241 C 
ATOM   1214  O   HIS A 184      -5.706   2.857  33.292  1.00 35.16    -0.271 OA
ATOM   1215  CB  HIS A 184      -4.173   4.320  35.812  1.00 37.84     0.095 C 
ATOM   1216  CG  HIS A 184      -2.983   4.678  36.644  1.00 42.25     0.053 A 
ATOM   1217  CD2 HIS A 184      -2.590   4.193  37.844  1.00 45.15     0.116 A 
ATOM   1218  ND1 HIS A 184      -2.054   5.621  36.213  1.00 43.78    -0.247 NA
ATOM   1219  CE1 HIS A 184      -1.125   5.665  37.155  1.00 43.52     0.207 A 
ATOM   1220  NE2 HIS A 184      -1.404   4.828  38.159  1.00 44.88    -0.359 N 
ATOM   1221  H   HIS A 184      -3.718   4.477  32.999  1.00  0.00     0.163 HD
ATOM   1222  HE2 HIS A 184      -0.851   4.686  38.992  1.00  0.00     0.166 HD
ATOM   1223  N   ALA A 185      -5.544   1.562  35.154  1.00 35.23    -0.346 N 
ATOM   1224  CA  ALA A 185      -6.764   0.768  35.009  1.00 35.79     0.172 C 
ATOM   1225  C   ALA A 185      -7.872   1.599  35.615  1.00 43.89     0.240 C 
ATOM   1226  O   ALA A 185      -7.995   1.655  36.843  1.00 44.92    -0.271 OA
ATOM   1227  CB  ALA A 185      -6.617  -0.524  35.774  1.00 36.87     0.042 C 
ATOM   1228  H   ALA A 185      -4.955   1.352  35.947  1.00  0.00     0.163 HD
ATOM   1229  N   THR A 186      -8.633   2.303  34.759  1.00 42.51    -0.344 N 
ATOM   1230  CA  THR A 186      -9.678   3.250  35.168  1.00 43.44     0.205 C 
ATOM   1231  C   THR A 186     -11.093   2.843  34.784  1.00 51.08     0.243 C 
ATOM   1232  O   THR A 186     -12.037   3.280  35.453  1.00 52.69    -0.271 OA
ATOM   1233  CB  THR A 186      -9.364   4.658  34.629  1.00 50.35     0.146 C 
ATOM   1234  CG2 THR A 186      -8.070   5.247  35.212  1.00 46.59     0.042 C 
ATOM   1235  OG1 THR A 186      -9.292   4.612  33.203  1.00 51.20    -0.393 OA
ATOM   1236  H   THR A 186      -8.476   2.172  33.770  1.00  0.00     0.163 HD
ATOM   1237  HG1 THR A 186      -8.598   4.004  32.937  1.00  0.00     0.210 HD
ATOM   1238  N   SER A 187     -11.263   2.050  33.700  1.00 47.88    -0.344 N 
ATOM   1239  CA  SER A 187     -12.601   1.654  33.266  1.00 48.62     0.200 C 
ATOM   1240  C   SER A 187     -13.255   0.668  34.222  1.00 53.37     0.243 C 
ATOM   1241  O   SER A 187     -12.567  -0.017  34.984  1.00 54.05    -0.271 OA
ATOM   1242  CB  SER A 187     -12.613   1.147  31.826  1.00 51.98     0.199 C 
ATOM   1243  OG  SER A 187     -12.110  -0.169  31.700  1.00 65.95    -0.398 OA
ATOM   1244  H   SER A 187     -10.456   1.728  33.185  1.00  0.00     0.163 HD
ATOM   1245  HG  SER A 187     -12.351  -0.523  30.841  1.00  0.00     0.209 HD
ATOM   1246  N   ARG A 188     -14.587   0.654  34.217  1.00 49.85    -0.346 N 
ATOM   1247  CA  ARG A 188     -15.402  -0.222  35.051  1.00 51.03     0.176 C 
ATOM   1248  C   ARG A 188     -15.956  -1.372  34.197  1.00 55.44     0.241 C 
ATOM   1249  O   ARG A 188     -16.819  -2.139  34.647  1.00 56.84    -0.271 OA
ATOM   1250  CB  ARG A 188     -16.508   0.593  35.759  1.00 52.37     0.036 C 
ATOM   1251  CG  ARG A 188     -15.986   1.663  36.739  1.00 62.57     0.023 C 
ATOM   1252  CD  ARG A 188     -15.323   1.040  37.962  1.00 76.38     0.138 C 
ATOM   1253  NE  ARG A 188     -14.788   2.038  38.888  1.00 86.74    -0.227 N 
ATOM   1254  CZ  ARG A 188     -15.194   2.189  40.146  1.00104.67     0.665 C 
ATOM   1255  NH1 ARG A 188     -16.151   1.411  40.642  1.00 92.43    -0.235 N 
ATOM   1256  NH2 ARG A 188     -14.644   3.115  40.920  1.00 94.04    -0.235 N 
ATOM   1257  H   ARG A 188     -15.064   1.291  33.595  1.00  0.00     0.163 HD
ATOM   1258  HE  ARG A 188     -14.062   2.653  38.550  1.00  0.00     0.177 HD
ATOM   1259 1HH1 ARG A 188     -16.576   0.701  40.062  1.00  0.00     0.174 HD
ATOM   1260 2HH1 ARG A 188     -16.453   1.530  41.598  1.00  0.00     0.174 HD
ATOM   1261 1HH2 ARG A 188     -13.915   3.711  40.555  1.00  0.00     0.174 HD
ATOM   1262 2HH2 ARG A 188     -14.954   3.225  41.875  1.00  0.00     0.174 HD
ATOM   1263  N   GLU A 189     -15.402  -1.512  32.971  1.00 50.09    -0.346 N 
ATOM   1264  CA  GLU A 189     -15.763  -2.541  31.993  1.00 50.00     0.177 C 
ATOM   1265  C   GLU A 189     -14.492  -3.117  31.338  1.00 49.93     0.241 C 
ATOM   1266  O   GLU A 189     -13.476  -2.425  31.293  1.00 47.75    -0.271 OA
ATOM   1267  CB  GLU A 189     -16.678  -1.920  30.916  1.00 51.60     0.045 C 
ATOM   1268  CG  GLU A 189     -17.434  -2.938  30.072  1.00 66.03     0.116 C 
ATOM   1269  CD  GLU A 189     -18.319  -2.377  28.973  1.00 91.82     0.172 C 
ATOM   1270  OE1 GLU A 189     -17.847  -1.510  28.200  1.00 75.71    -0.648 OA
ATOM   1271  OE2 GLU A 189     -19.485  -2.823  28.873  1.00 93.18    -0.648 OA
ATOM   1272  H   GLU A 189     -14.682  -0.854  32.709  1.00  0.00     0.163 HD
ATOM   1273  N   PHE A 190     -14.554  -4.371  30.818  1.00 45.13    -0.346 N 
ATOM   1274  CA  PHE A 190     -13.439  -4.966  30.084  1.00 43.27     0.180 C 
ATOM   1275  C   PHE A 190     -13.278  -4.144  28.800  1.00 47.75     0.241 C 
ATOM   1276  O   PHE A 190     -14.200  -4.054  27.983  1.00 48.33    -0.271 OA
ATOM   1277  CB  PHE A 190     -13.652  -6.455  29.782  1.00 44.88     0.073 C 
ATOM   1278  CG  PHE A 190     -12.556  -7.129  28.973  1.00 45.51    -0.056 A 
ATOM   1279  CD1 PHE A 190     -11.222  -7.065  29.377  1.00 48.91     0.007 A 
ATOM   1280  CD2 PHE A 190     -12.861  -7.860  27.831  1.00 46.87     0.007 A 
ATOM   1281  CE1 PHE A 190     -10.212  -7.692  28.631  1.00 48.57     0.001 A 
ATOM   1282  CE2 PHE A 190     -11.857  -8.511  27.104  1.00 48.73     0.001 A 
ATOM   1283  CZ  PHE A 190     -10.538  -8.417  27.504  1.00 46.63     0.000 A 
ATOM   1284  H   PHE A 190     -15.399  -4.910  30.943  1.00  0.00     0.163 HD
ATOM   1285  N   LYS A 191     -12.128  -3.487  28.680  1.00 42.28    -0.346 N 
ATOM   1286  CA  LYS A 191     -11.822  -2.608  27.575  1.00 41.58     0.176 C 
ATOM   1287  C   LYS A 191     -10.388  -2.849  27.085  1.00 47.81     0.240 C 
ATOM   1288  O   LYS A 191      -9.502  -3.232  27.858  1.00 47.27    -0.271 OA
ATOM   1289  CB  LYS A 191     -11.974  -1.149  28.055  1.00 42.07     0.035 C 
ATOM   1290  CG  LYS A 191     -11.862  -0.085  26.967  1.00 51.38     0.004 C 
ATOM   1291  CD  LYS A 191     -11.831   1.322  27.560  1.00 58.26     0.027 C 
ATOM   1292  CE  LYS A 191     -11.339   2.375  26.587  1.00 65.43     0.229 C 
ATOM   1293  NZ  LYS A 191     -12.250   2.542  25.421  1.00 72.36    -0.079 N 
ATOM   1294  H   LYS A 191     -11.431  -3.609  29.400  1.00  0.00     0.163 HD
ATOM   1295  HZ1 LYS A 191     -11.881   3.251  24.804  1.00  0.00     0.274 HD
ATOM   1296  HZ2 LYS A 191     -13.165   2.821  25.746  1.00  0.00     0.274 HD
ATOM   1297  HZ3 LYS A 191     -12.323   1.667  24.922  1.00  0.00     0.274 HD
ATOM   1298  N   GLY A 192     -10.191  -2.762  25.783  1.00 44.69    -0.351 N 
ATOM   1299  CA  GLY A 192      -8.840  -2.973  25.242  1.00 43.78     0.225 C 
ATOM   1300  C   GLY A 192      -8.772  -2.711  23.753  1.00 46.45     0.236 C 
ATOM   1301  O   GLY A 192      -9.819  -2.413  23.153  1.00 44.93    -0.272 OA
ATOM   1302  H   GLY A 192     -10.961  -2.552  25.164  1.00  0.00     0.163 HD
ATOM   1303  N   ASP A 193      -7.574  -2.769  23.200  1.00 41.97    -0.346 N 
ATOM   1304  CA  ASP A 193      -7.373  -2.636  21.778  1.00 41.67     0.186 C 
ATOM   1305  C   ASP A 193      -6.182  -3.509  21.429  1.00 44.51     0.241 C 
ATOM   1306  O   ASP A 193      -5.308  -3.736  22.251  1.00 43.45    -0.271 OA
ATOM   1307  CB  ASP A 193      -7.107  -1.191  21.393  1.00 43.37     0.147 C 
ATOM   1308  CG  ASP A 193      -6.018  -0.576  22.214  1.00 54.06     0.175 C 
ATOM   1309  OD1 ASP A 193      -4.941  -0.325  21.652  1.00 56.92    -0.648 OA
ATOM   1310  OD2 ASP A 193      -6.233  -0.364  23.423  1.00 59.05    -0.648 OA
ATOM   1311  H   ASP A 193      -6.770  -2.912  23.794  1.00  0.00     0.163 HD
ATOM   1312  N   VAL A 194      -6.168  -4.016  20.213  1.00 41.86    -0.346 N 
ATOM   1313  CA  VAL A 194      -5.037  -4.860  19.732  1.00 42.09     0.180 C 
ATOM   1314  C   VAL A 194      -4.638  -4.314  18.364  1.00 43.37     0.241 C 
ATOM   1315  O   VAL A 194      -5.545  -3.953  17.596  1.00 43.56    -0.271 OA
ATOM   1316  CB  VAL A 194      -5.411  -6.352  19.672  1.00 47.62     0.009 C 
ATOM   1317  CG1 VAL A 194      -5.497  -6.959  21.061  1.00 47.81     0.012 C 
ATOM   1318  CG2 VAL A 194      -6.695  -6.581  18.894  1.00 48.85     0.012 C 
ATOM   1319  H   VAL A 194      -6.942  -3.828  19.592  1.00  0.00     0.163 HD
ATOM   1320  N   SER A 195      -3.353  -4.284  18.067  1.00 36.83    -0.344 N 
ATOM   1321  CA  SER A 195      -2.906  -3.721  16.807  1.00 35.84     0.200 C 
ATOM   1322  C   SER A 195      -1.713  -4.456  16.205  1.00 38.43     0.243 C 
ATOM   1323  O   SER A 195      -0.856  -4.973  16.925  1.00 35.41    -0.271 OA
ATOM   1324  CB  SER A 195      -2.591  -2.238  16.966  1.00 37.95     0.199 C 
ATOM   1325  OG  SER A 195      -1.348  -2.042  17.623  1.00 42.02    -0.398 OA
ATOM   1326  H   SER A 195      -2.677  -4.655  18.720  1.00  0.00     0.163 HD
ATOM   1327  HG  SER A 195      -1.176  -1.101  17.709  1.00  0.00     0.209 HD
ATOM   1328  N   ALA A 196      -1.693  -4.502  14.869  1.00 35.57    -0.346 N 
ATOM   1329  CA  ALA A 196      -0.640  -5.087  14.051  1.00 34.69     0.172 C 
ATOM   1330  C   ALA A 196      -0.287  -4.016  13.012  1.00 36.14     0.240 C 
ATOM   1331  O   ALA A 196      -1.172  -3.473  12.333  1.00 34.40    -0.271 OA
ATOM   1332  CB  ALA A 196      -1.128  -6.363  13.380  1.00 36.32     0.042 C 
ATOM   1333  H   ALA A 196      -2.479  -4.094  14.383  1.00  0.00     0.163 HD
ATOM   1334  N   GLU A 197       1.004  -3.667  12.965  1.00 31.06    -0.346 N 
ATOM   1335  CA  GLU A 197       1.566  -2.657  12.081  1.00 30.19     0.177 C 
ATOM   1336  C   GLU A 197       2.725  -3.248  11.286  1.00 32.90     0.241 C 
ATOM   1337  O   GLU A 197       3.569  -3.951  11.844  1.00 30.38    -0.271 OA
ATOM   1338  CB  GLU A 197       2.035  -1.436  12.901  1.00 30.41     0.045 C 
ATOM   1339  CG  GLU A 197       2.707  -0.341  12.089  1.00 40.25     0.116 C 
ATOM   1340  CD  GLU A 197       3.614   0.605  12.854  1.00 54.65     0.172 C 
ATOM   1341  OE1 GLU A 197       3.469   0.721  14.091  1.00 50.27    -0.648 OA
ATOM   1342  OE2 GLU A 197       4.478   1.236  12.206  1.00 46.23    -0.648 OA
ATOM   1343  H   GLU A 197       1.638  -4.142  13.592  1.00  0.00     0.163 HD
ATOM   1344  N   TYR A 198       2.744  -2.952   9.981  1.00 30.87    -0.346 N 
ATOM   1345  CA  TYR A 198       3.787  -3.363   9.048  1.00 31.76     0.180 C 
ATOM   1346  C   TYR A 198       4.287  -2.123   8.385  1.00 33.16     0.241 C 
ATOM   1347  O   TYR A 198       3.491  -1.286   7.953  1.00 32.01    -0.271 OA
ATOM   1348  CB  TYR A 198       3.275  -4.379   8.021  1.00 35.62     0.073 C 
ATOM   1349  CG  TYR A 198       2.716  -5.616   8.681  1.00 39.39    -0.056 A 
ATOM   1350  CD1 TYR A 198       3.559  -6.622   9.150  1.00 41.67     0.010 A 
ATOM   1351  CD2 TYR A 198       1.348  -5.748   8.915  1.00 40.60     0.010 A 
ATOM   1352  CE1 TYR A 198       3.052  -7.741   9.810  1.00 42.69     0.037 A 
ATOM   1353  CE2 TYR A 198       0.830  -6.865   9.570  1.00 42.15     0.037 A 
ATOM   1354  CZ  TYR A 198       1.688  -7.860  10.014  1.00 47.50     0.065 A 
ATOM   1355  OH  TYR A 198       1.193  -8.961  10.671  1.00 50.92    -0.361 OA
ATOM   1356  H   TYR A 198       1.979  -2.403   9.615  1.00  0.00     0.163 HD
ATOM   1357  HH  TYR A 198       1.799  -9.216  11.371  1.00  0.00     0.217 HD
ATOM   1358  N   GLY A 199       5.602  -1.979   8.376  1.00 27.94    -0.351 N 
ATOM   1359  CA  GLY A 199       6.259  -0.813   7.814  1.00 26.74     0.225 C 
ATOM   1360  C   GLY A 199       7.499  -1.120   7.017  1.00 29.66     0.236 C 
ATOM   1361  O   GLY A 199       7.893  -2.282   6.890  1.00 29.20    -0.272 OA
ATOM   1362  H   GLY A 199       6.172  -2.710   8.777  1.00  0.00     0.163 HD
ATOM   1363  N   SER A 200       8.144  -0.040   6.592  1.00 25.55    -0.344 N 
ATOM   1364  CA  SER A 200       9.367  -0.058   5.750  1.00 25.54     0.200 C 
ATOM   1365  C   SER A 200      10.514  -0.723   6.513  1.00 29.74     0.243 C 
ATOM   1366  O   SER A 200      10.465  -0.735   7.754  1.00 28.74    -0.271 OA
ATOM   1367  CB  SER A 200       9.747   1.336   5.319  1.00 26.77     0.199 C 
ATOM   1368  OG  SER A 200       8.778   1.892   4.448  1.00 32.55    -0.398 OA
ATOM   1369  H   SER A 200       7.775   0.861   6.861  1.00  0.00     0.163 HD
ATOM   1370  HG  SER A 200       8.826   1.456   3.594  1.00  0.00     0.209 HD
ATOM   1371  N   TRP A 201      11.465  -1.285   5.777  1.00 26.97    -0.346 N 
ATOM   1372  CA  TRP A 201      12.641  -1.997   6.345  1.00 26.37     0.181 C 
ATOM   1373  C   TRP A 201      12.195  -3.202   7.185  1.00 29.27     0.241 C 
ATOM   1374  O   TRP A 201      12.734  -3.401   8.282  1.00 27.81    -0.271 OA
ATOM   1375  CB  TRP A 201      13.588  -1.028   7.072  1.00 24.74     0.075 C 
ATOM   1376  CG  TRP A 201      13.862   0.208   6.269  1.00 25.64    -0.028 A 
ATOM   1377  CD1 TRP A 201      14.461   0.269   5.045  1.00 29.07     0.096 A 
ATOM   1378  CD2 TRP A 201      13.519   1.564   6.610  1.00 24.76    -0.002 A 
ATOM   1379  CE2 TRP A 201      13.954   2.380   5.545  1.00 28.54     0.042 A 
ATOM   1380  CE3 TRP A 201      12.893   2.168   7.705  1.00 25.00     0.014 A 
ATOM   1381  NE1 TRP A 201      14.522   1.563   4.606  1.00 28.26    -0.365 N 
ATOM   1382  CZ2 TRP A 201      13.782   3.762   5.548  1.00 27.75     0.030 A 
ATOM   1383  CZ3 TRP A 201      12.728   3.535   7.708  1.00 25.73     0.001 A 
ATOM   1384  CH2 TRP A 201      13.167   4.319   6.644  1.00 26.79     0.002 A 
ATOM   1385  H   TRP A 201      11.385  -1.226   4.772  1.00  0.00     0.163 HD
ATOM   1386  HE1 TRP A 201      14.922   1.867   3.730  1.00  0.00     0.165 HD
ATOM   1387  N   ASN A 202      11.194  -3.929   6.696  1.00 25.85    -0.346 N 
ATOM   1388  CA  ASN A 202      10.684  -5.177   7.330  1.00 25.96     0.185 C 
ATOM   1389  C   ASN A 202      10.240  -4.924   8.771  1.00 30.39     0.241 C 
ATOM   1390  O   ASN A 202      10.493  -5.790   9.620  1.00 32.64    -0.271 OA
ATOM   1391  CB  ASN A 202      11.699  -6.319   7.245  1.00 24.63     0.137 C 
ATOM   1392  CG  ASN A 202      12.126  -6.607   5.823  1.00 45.64     0.217 C 
ATOM   1393  ND2 ASN A 202      13.421  -6.755   5.607  1.00 38.93    -0.370 N 
ATOM   1394  OD1 ASN A 202      11.294  -6.689   4.926  1.00 43.59    -0.274 OA
ATOM   1395  H   ASN A 202      10.753  -3.616   5.843  1.00  0.00     0.163 HD
ATOM   1396 1HD2 ASN A 202      14.073  -6.677   6.374  1.00  0.00     0.159 HD
ATOM   1397 2HD2 ASN A 202      13.759  -6.946   4.675  1.00  0.00     0.159 HD
ATOM   1398  N   LYS A 203       9.624  -3.789   9.035  1.00 25.78    -0.346 N 
ATOM   1399  CA  LYS A 203       9.133  -3.476  10.400  1.00 24.96     0.176 C 
ATOM   1400  C   LYS A 203       7.811  -4.202  10.670  1.00 29.80     0.241 C 
ATOM   1401  O   LYS A 203       6.909  -4.130   9.822  1.00 28.44    -0.271 OA
ATOM   1402  CB  LYS A 203       8.890  -1.970  10.538  1.00 26.80     0.035 C 
ATOM   1403  CG  LYS A 203       8.239  -1.545  11.846  1.00 31.46     0.004 C 
ATOM   1404  CD  LYS A 203       7.963  -0.061  11.942  1.00 33.99     0.027 C 
ATOM   1405  CE  LYS A 203       7.585   0.376  13.340  1.00 32.93     0.229 C 
ATOM   1406  NZ  LYS A 203       7.145   1.790  13.374  1.00 41.51    -0.079 N 
ATOM   1407  H   LYS A 203       9.483  -3.118   8.293  1.00  0.00     0.163 HD
ATOM   1408  HZ1 LYS A 203       7.176   2.175  12.441  1.00  0.00     0.274 HD
ATOM   1409  HZ2 LYS A 203       6.200   1.840  13.728  1.00  0.00     0.274 HD
ATOM   1410  HZ3 LYS A 203       7.759   2.319  13.977  1.00  0.00     0.274 HD
ATOM   1411  N   GLU A 204       7.720  -4.871  11.806  1.00 26.90    -0.346 N 
ATOM   1412  CA  GLU A 204       6.466  -5.528  12.248  1.00 27.11     0.177 C 
ATOM   1413  C   GLU A 204       6.237  -5.090  13.695  1.00 30.68     0.241 C 
ATOM   1414  O   GLU A 204       7.170  -5.245  14.500  1.00 29.30    -0.271 OA
ATOM   1415  CB  GLU A 204       6.542  -7.049  12.095  1.00 29.03     0.045 C 
ATOM   1416  CG  GLU A 204       7.908  -7.634  12.409  1.00 44.82     0.116 C 
ATOM   1417  CD  GLU A 204       7.941  -9.153  12.435  1.00 60.62     0.172 C 
ATOM   1418  OE1 GLU A 204       7.366  -9.768  11.521  1.00 53.97    -0.648 OA
ATOM   1419  OE2 GLU A 204       8.533  -9.713  13.373  1.00 51.19    -0.648 OA
ATOM   1420  H   GLU A 204       8.537  -4.938  12.397  1.00  0.00     0.163 HD
ATOM   1421  N   ARG A 205       5.079  -4.532  14.010  1.00 26.62    -0.346 N 
ATOM   1422  CA  ARG A 205       4.810  -4.095  15.403  1.00 25.19     0.176 C 
ATOM   1423  C   ARG A 205       3.469  -4.676  15.868  1.00 29.50     0.241 C 
ATOM   1424  O   ARG A 205       2.474  -4.489  15.159  1.00 29.99    -0.271 OA
ATOM   1425  CB  ARG A 205       4.843  -2.565  15.476  1.00 23.88     0.036 C 
ATOM   1426  CG  ARG A 205       4.628  -1.994  16.868  1.00 29.25     0.023 C 
ATOM   1427  CD  ARG A 205       4.716  -0.480  16.873  1.00 31.01     0.138 C 
ATOM   1428  NE  ARG A 205       4.269   0.079  18.136  1.00 30.18    -0.227 N 
ATOM   1429  CZ  ARG A 205       5.035   0.246  19.201  1.00 41.91     0.665 C 
ATOM   1430  NH1 ARG A 205       6.320  -0.055  19.144  1.00 30.60    -0.235 N 
ATOM   1431  NH2 ARG A 205       4.512   0.705  20.322  1.00 22.87    -0.235 N 
ATOM   1432  H   ARG A 205       4.374  -4.403  13.298  1.00  0.00     0.163 HD
ATOM   1433  HE  ARG A 205       3.302   0.361  18.207  1.00  0.00     0.177 HD
ATOM   1434 1HH1 ARG A 205       6.718  -0.409  18.286  1.00  0.00     0.174 HD
ATOM   1435 2HH1 ARG A 205       6.904   0.069  19.958  1.00  0.00     0.174 HD
ATOM   1436 1HH2 ARG A 205       3.529   0.931  20.365  1.00  0.00     0.174 HD
ATOM   1437 2HH2 ARG A 205       5.095   0.830  21.137  1.00  0.00     0.174 HD
ATOM   1438  N   TYR A 206       3.456  -5.337  17.015  1.00 26.35    -0.346 N 
ATOM   1439  CA  TYR A 206       2.248  -5.919  17.607  1.00 26.24     0.180 C 
ATOM   1440  C   TYR A 206       2.043  -5.390  19.020  1.00 31.89     0.241 C 
ATOM   1441  O   TYR A 206       2.974  -5.420  19.827  1.00 31.79    -0.271 OA
ATOM   1442  CB  TYR A 206       2.366  -7.437  17.637  1.00 27.26     0.073 C 
ATOM   1443  CG  TYR A 206       2.558  -8.050  16.268  1.00 29.28    -0.056 A 
ATOM   1444  CD1 TYR A 206       1.489  -8.188  15.389  1.00 32.30     0.010 A 
ATOM   1445  CD2 TYR A 206       3.809  -8.512  15.857  1.00 29.30     0.010 A 
ATOM   1446  CE1 TYR A 206       1.662  -8.749  14.126  1.00 36.10     0.037 A 
ATOM   1447  CE2 TYR A 206       3.995  -9.060  14.590  1.00 30.47     0.037 A 
ATOM   1448  CZ  TYR A 206       2.914  -9.195  13.735  1.00 41.60     0.065 A 
ATOM   1449  OH  TYR A 206       3.067  -9.768  12.496  1.00 47.49    -0.361 OA
ATOM   1450  H   TYR A 206       4.329  -5.447  17.511  1.00  0.00     0.163 HD
ATOM   1451  HH  TYR A 206       2.998 -10.722  12.574  1.00  0.00     0.217 HD
ATOM   1452  N   VAL A 207       0.847  -4.849  19.305  1.00 29.86    -0.346 N 
ATOM   1453  CA  VAL A 207       0.528  -4.276  20.622  1.00 29.88     0.180 C 
ATOM   1454  C   VAL A 207      -0.854  -4.731  21.120  1.00 34.70     0.241 C 
ATOM   1455  O   VAL A 207      -1.810  -4.763  20.347  1.00 34.39    -0.271 OA
ATOM   1456  CB  VAL A 207       0.642  -2.717  20.665  1.00 32.30     0.009 C 
ATOM   1457  CG1 VAL A 207       0.636  -2.191  22.106  1.00 31.62     0.012 C 
ATOM   1458  CG2 VAL A 207       1.880  -2.214  19.926  1.00 31.24     0.012 C 
ATOM   1459  H   VAL A 207       0.138  -4.835  18.586  1.00  0.00     0.163 HD
ATOM   1460  N   ALA A 208      -0.943  -5.058  22.421  1.00 31.60    -0.346 N 
ATOM   1461  CA  ALA A 208      -2.177  -5.390  23.133  1.00 31.71     0.172 C 
ATOM   1462  C   ALA A 208      -2.205  -4.544  24.405  1.00 34.06     0.240 C 
ATOM   1463  O   ALA A 208      -1.207  -4.438  25.117  1.00 32.36    -0.271 OA
ATOM   1464  CB  ALA A 208      -2.229  -6.863  23.482  1.00 33.34     0.042 C 
ATOM   1465  H   ALA A 208      -0.084  -5.076  22.952  1.00  0.00     0.163 HD
ATOM   1466  N   ASP A 209      -3.322  -3.881  24.633  1.00 30.81    -0.346 N 
ATOM   1467  CA  ASP A 209      -3.584  -3.064  25.809  1.00 30.82     0.186 C 
ATOM   1468  C   ASP A 209      -4.967  -3.546  26.280  1.00 36.89     0.241 C 
ATOM   1469  O   ASP A 209      -5.946  -3.414  25.554  1.00 36.53    -0.271 OA
ATOM   1470  CB  ASP A 209      -3.568  -1.552  25.445  1.00 31.80     0.147 C 
ATOM   1471  CG  ASP A 209      -3.843  -0.532  26.563  1.00 37.17     0.175 C 
ATOM   1472  OD1 ASP A 209      -4.402  -0.934  27.633  1.00 37.17    -0.648 OA
ATOM   1473  OD2 ASP A 209      -3.529   0.676  26.360  1.00 33.79    -0.648 OA
ATOM   1474  H   ASP A 209      -4.052  -3.945  23.938  1.00  0.00     0.163 HD
ATOM   1475  N   LEU A 210      -5.015  -4.209  27.435  1.00 34.14    -0.346 N 
ATOM   1476  CA  LEU A 210      -6.267  -4.704  27.980  1.00 35.50     0.177 C 
ATOM   1477  C   LEU A 210      -6.409  -4.263  29.420  1.00 36.54     0.241 C 
ATOM   1478  O   LEU A 210      -5.439  -4.290  30.171  1.00 34.40    -0.271 OA
ATOM   1479  CB  LEU A 210      -6.379  -6.259  27.900  1.00 37.55     0.038 C 
ATOM   1480  CG  LEU A 210      -5.955  -6.999  26.610  1.00 43.68    -0.020 C 
ATOM   1481  CD1 LEU A 210      -5.943  -8.512  26.828  1.00 45.87     0.009 C 
ATOM   1482  CD2 LEU A 210      -6.890  -6.688  25.450  1.00 47.25     0.009 C 
ATOM   1483  H   LEU A 210      -4.158  -4.372  27.945  1.00  0.00     0.163 HD
ATOM   1484  N   GLN A 211      -7.633  -3.899  29.815  1.00 33.46    -0.346 N 
ATOM   1485  CA  GLN A 211      -7.960  -3.506  31.180  1.00 32.87     0.177 C 
ATOM   1486  C   GLN A 211      -9.337  -4.006  31.590  1.00 37.34     0.241 C 
ATOM   1487  O   GLN A 211     -10.195  -4.240  30.731  1.00 36.76    -0.271 OA
ATOM   1488  CB  GLN A 211      -7.818  -1.994  31.393  1.00 33.37     0.044 C 
ATOM   1489  CG  GLN A 211      -8.914  -1.122  30.790  1.00 34.63     0.105 C 
ATOM   1490  CD  GLN A 211      -8.634   0.326  31.089  1.00 45.34     0.215 C 
ATOM   1491  NE2 GLN A 211      -8.286   1.085  30.058  1.00 28.32    -0.370 N 
ATOM   1492  OE1 GLN A 211      -8.699   0.774  32.239  1.00 41.54    -0.274 OA
ATOM   1493  H   GLN A 211      -8.374  -3.896  29.128  1.00  0.00     0.163 HD
ATOM   1494 1HE2 GLN A 211      -8.232   0.685  29.132  1.00  0.00     0.159 HD
ATOM   1495 2HE2 GLN A 211      -8.075   2.063  30.199  1.00  0.00     0.159 HD
ATOM   1496  N   SER A 212      -9.552  -4.164  32.903  1.00 34.66    -0.344 N 
ATOM   1497  CA  SER A 212     -10.827  -4.618  33.436  1.00 36.63     0.200 C 
ATOM   1498  C   SER A 212     -10.844  -4.521  34.952  1.00 43.53     0.245 C 
ATOM   1499  O   SER A 212      -9.808  -4.801  35.570  1.00 43.18    -0.271 OA
ATOM   1500  CB  SER A 212     -11.036  -6.098  33.070  1.00 39.69     0.199 C 
ATOM   1501  OG  SER A 212     -12.350  -6.552  33.357  1.00 43.61    -0.398 OA
ATOM   1502  H   SER A 212      -8.801  -3.960  33.547  1.00  0.00     0.163 HD
ATOM   1503  HG  SER A 212     -12.481  -7.421  32.970  1.00  0.00     0.209 HD
ATOM   1504  N   PRO A 213     -12.028  -4.318  35.594  1.00 42.39    -0.337 N 
ATOM   1505  CA  PRO A 213     -12.088  -4.506  37.054  1.00 43.03     0.179 C 
ATOM   1506  C   PRO A 213     -11.931  -6.020  37.336  1.00 46.50     0.241 C 
ATOM   1507  O   PRO A 213     -12.213  -6.857  36.470  1.00 44.87    -0.271 OA
ATOM   1508  CB  PRO A 213     -13.490  -4.011  37.417  1.00 45.92     0.037 C 
ATOM   1509  CG  PRO A 213     -14.301  -4.252  36.190  1.00 50.60     0.022 C 
ATOM   1510  CD  PRO A 213     -13.368  -4.016  35.036  1.00 44.85     0.127 C 
ATOM   1511  N   LEU A 214     -11.443  -6.368  38.521  1.00 44.24    -0.346 N 
ATOM   1512  CA  LEU A 214     -11.200  -7.752  38.900  1.00 45.01     0.177 C 
ATOM   1513  C   LEU A 214     -12.156  -8.216  39.974  1.00 52.24     0.241 C 
ATOM   1514  O   LEU A 214     -12.066  -9.358  40.425  1.00 53.15    -0.271 OA
ATOM   1515  CB  LEU A 214      -9.733  -7.941  39.362  1.00 44.59     0.038 C 
ATOM   1516  CG  LEU A 214      -8.597  -7.455  38.457  1.00 46.44    -0.020 C 
ATOM   1517  CD1 LEU A 214      -7.265  -7.827  39.054  1.00 46.63     0.009 C 
ATOM   1518  CD2 LEU A 214      -8.706  -8.018  37.046  1.00 46.92     0.009 C 
ATOM   1519  H   LEU A 214     -11.231  -5.640  39.189  1.00  0.00     0.163 HD
ATOM   1520  N   THR A 215     -13.064  -7.326  40.398  1.00 50.51    -0.344 N 
ATOM   1521  CA  THR A 215     -14.084  -7.591  41.412  1.00 52.09     0.205 C 
ATOM   1522  C   THR A 215     -15.402  -6.977  40.951  1.00 58.26     0.243 C 
ATOM   1523  O   THR A 215     -15.396  -5.933  40.279  1.00 56.14    -0.271 OA
ATOM   1524  CB  THR A 215     -13.687  -6.993  42.777  1.00 55.92     0.146 C 
ATOM   1525  CG2 THR A 215     -12.361  -7.547  43.333  1.00 50.37     0.042 C 
ATOM   1526  OG1 THR A 215     -13.658  -5.571  42.672  1.00 50.83    -0.393 OA
ATOM   1527  H   THR A 215     -13.042  -6.404  39.987  1.00  0.00     0.163 HD
ATOM   1528  HG1 THR A 215     -14.537  -5.248  42.459  1.00  0.00     0.210 HD
ATOM   1529  N   GLU A 216     -16.527  -7.606  41.369  1.00 57.45    -0.346 N 
ATOM   1530  CA  GLU A 216     -17.912  -7.216  41.086  1.00 58.17     0.177 C 
ATOM   1531  C   GLU A 216     -18.185  -5.748  41.420  1.00 61.09     0.241 C 
ATOM   1532  O   GLU A 216     -18.805  -5.057  40.607  1.00 60.32    -0.271 OA
ATOM   1533  CB  GLU A 216     -18.885  -8.168  41.808  1.00 61.67     0.045 C 
ATOM   1534  CG  GLU A 216     -20.357  -7.988  41.446  1.00 74.94     0.116 C 
ATOM   1535  CD  GLU A 216     -21.347  -8.944  42.095  1.00100.51     0.172 C 
ATOM   1536  OE1 GLU A 216     -20.974  -9.631  43.074  1.00 97.80    -0.648 OA
ATOM   1537  OE2 GLU A 216     -22.505  -9.000  41.620  1.00 95.04    -0.648 OA
ATOM   1538  H   GLU A 216     -16.398  -8.432  41.936  1.00  0.00     0.163 HD
ATOM   1539  N   ASP A 217     -17.681  -5.258  42.581  1.00 58.46    -0.346 N 
ATOM   1540  CA  ASP A 217     -17.809  -3.839  42.991  1.00 58.00     0.186 C 
ATOM   1541  C   ASP A 217     -16.976  -2.868  42.121  1.00 59.38     0.241 C 
ATOM   1542  O   ASP A 217     -17.229  -1.661  42.136  1.00 59.71    -0.271 OA
ATOM   1543  CB  ASP A 217     -17.502  -3.632  44.499  1.00 60.97     0.147 C 
ATOM   1544  CG  ASP A 217     -16.151  -4.125  45.009  1.00 73.80     0.175 C 
ATOM   1545  OD1 ASP A 217     -15.157  -4.030  44.258  1.00 72.71    -0.648 OA
ATOM   1546  OD2 ASP A 217     -16.088  -4.593  46.165  1.00 82.50    -0.648 OA
ATOM   1547  H   ASP A 217     -17.194  -5.893  43.197  1.00  0.00     0.163 HD
ATOM   1548  N   GLY A 218     -15.982  -3.395  41.405  1.00 53.42    -0.351 N 
ATOM   1549  CA  GLY A 218     -15.111  -2.614  40.527  1.00 50.69     0.225 C 
ATOM   1550  C   GLY A 218     -14.073  -1.767  41.239  1.00 52.76     0.236 C 
ATOM   1551  O   GLY A 218     -13.481  -0.871  40.626  1.00 49.54    -0.272 OA
ATOM   1552  H   GLY A 218     -15.822  -4.390  41.473  1.00  0.00     0.163 HD
ATOM   1553  N   LYS A 219     -13.853  -2.045  42.543  1.00 51.08    -0.346 N 
ATOM   1554  CA  LYS A 219     -12.885  -1.339  43.387  1.00 50.50     0.176 C 
ATOM   1555  C   LYS A 219     -11.466  -1.780  43.075  1.00 51.87     0.241 C 
ATOM   1556  O   LYS A 219     -10.552  -0.963  43.159  1.00 51.22    -0.271 OA
ATOM   1557  CB  LYS A 219     -13.220  -1.476  44.882  1.00 54.91     0.035 C 
ATOM   1558  CG  LYS A 219     -14.510  -0.748  45.251  1.00 70.05     0.004 C 
ATOM   1559  CD  LYS A 219     -14.659  -0.521  46.748  1.00 82.31     0.027 C 
ATOM   1560  CE  LYS A 219     -16.082  -0.185  47.142  1.00 91.90     0.229 C 
ATOM   1561  NZ  LYS A 219     -16.555   1.089  46.536  1.00100.00    -0.079 N 
ATOM   1562  H   LYS A 219     -14.391  -2.789  42.964  1.00  0.00     0.163 HD
ATOM   1563  HZ1 LYS A 219     -17.505   1.269  46.827  1.00  0.00     0.274 HD
ATOM   1564  HZ2 LYS A 219     -15.961   1.847  46.840  1.00  0.00     0.274 HD
ATOM   1565  HZ3 LYS A 219     -16.520   1.016  45.529  1.00  0.00     0.274 HD
ATOM   1566  N   ILE A 220     -11.280  -3.057  42.685  1.00 46.75    -0.346 N 
ATOM   1567  CA  ILE A 220      -9.969  -3.560  42.273  1.00 44.30     0.180 C 
ATOM   1568  C   ILE A 220      -9.993  -3.681  40.746  1.00 44.67     0.241 C 
ATOM   1569  O   ILE A 220     -10.915  -4.274  40.202  1.00 42.81    -0.271 OA
ATOM   1570  CB  ILE A 220      -9.541  -4.849  43.024  1.00 48.34     0.013 C 
ATOM   1571  CG1 ILE A 220      -9.540  -4.606  44.558  1.00 49.59     0.002 C 
ATOM   1572  CG2 ILE A 220      -8.153  -5.345  42.536  1.00 47.79     0.012 C 
ATOM   1573  CD1 ILE A 220      -9.632  -5.854  45.443  1.00 56.09     0.005 C 
ATOM   1574  H   ILE A 220     -12.070  -3.686  42.677  1.00  0.00     0.163 HD
ATOM   1575  N   ARG A 221      -9.054  -2.997  40.063  1.00 40.17    -0.346 N 
ATOM   1576  CA  ARG A 221      -8.932  -2.960  38.595  1.00 38.09     0.176 C 
ATOM   1577  C   ARG A 221      -7.492  -3.253  38.155  1.00 40.24     0.241 C 
ATOM   1578  O   ARG A 221      -6.558  -2.982  38.908  1.00 39.72    -0.271 OA
ATOM   1579  CB  ARG A 221      -9.372  -1.600  38.032  1.00 34.90     0.036 C 
ATOM   1580  CG  ARG A 221     -10.781  -1.163  38.410  1.00 40.10     0.023 C 
ATOM   1581  CD  ARG A 221     -11.090   0.306  38.135  1.00 45.33     0.138 C 
ATOM   1582  NE  ARG A 221     -10.179   1.250  38.794  1.00 47.15    -0.227 N 
ATOM   1583  CZ  ARG A 221     -10.220   1.595  40.081  1.00 60.04     0.665 C 
ATOM   1584  NH1 ARG A 221     -11.126   1.062  40.891  1.00 52.09    -0.235 N 
ATOM   1585  NH2 ARG A 221      -9.349   2.472  40.568  1.00 42.44    -0.235 N 
ATOM   1586  H   ARG A 221      -8.381  -2.468  40.599  1.00  0.00     0.163 HD
ATOM   1587  HE  ARG A 221      -9.461   1.674  38.224  1.00  0.00     0.177 HD
ATOM   1588 1HH1 ARG A 221     -11.792   0.392  40.533  1.00  0.00     0.174 HD
ATOM   1589 2HH1 ARG A 221     -11.150   1.326  41.866  1.00  0.00     0.174 HD
ATOM   1590 1HH2 ARG A 221      -8.653   2.883  39.962  1.00  0.00     0.174 HD
ATOM   1591 2HH2 ARG A 221      -9.383   2.728  41.544  1.00  0.00     0.174 HD
ATOM   1592  N   ALA A 222      -7.313  -3.799  36.940  1.00 35.32    -0.346 N 
ATOM   1593  CA  ALA A 222      -5.983  -4.096  36.392  1.00 33.97     0.172 C 
ATOM   1594  C   ALA A 222      -5.853  -3.708  34.923  1.00 35.78     0.240 C 
ATOM   1595  O   ALA A 222      -6.841  -3.661  34.197  1.00 34.83    -0.271 OA
ATOM   1596  CB  ALA A 222      -5.623  -5.565  36.589  1.00 35.14     0.042 C 
ATOM   1597  H   ALA A 222      -8.126  -4.014  36.381  1.00  0.00     0.163 HD
ATOM   1598  N   ARG A 223      -4.646  -3.360  34.514  1.00 33.14    -0.346 N 
ATOM   1599  CA  ARG A 223      -4.332  -2.996  33.142  1.00 32.30     0.176 C 
ATOM   1600  C   ARG A 223      -2.992  -3.610  32.762  1.00 36.92     0.241 C 
ATOM   1601  O   ARG A 223      -2.038  -3.531  33.528  1.00 38.19    -0.271 OA
ATOM   1602  CB  ARG A 223      -4.324  -1.480  32.959  1.00 28.88     0.036 C 
ATOM   1603  CG  ARG A 223      -4.178  -1.031  31.514  1.00 31.51     0.023 C 
ATOM   1604  CD  ARG A 223      -4.454   0.457  31.411  1.00 29.73     0.138 C 
ATOM   1605  NE  ARG A 223      -4.494   0.890  30.020  1.00 26.23    -0.227 N 
ATOM   1606  CZ  ARG A 223      -4.868   2.098  29.626  1.00 42.11     0.665 C 
ATOM   1607  NH1 ARG A 223      -5.254   3.005  30.516  1.00 25.60    -0.235 N 
ATOM   1608  NH2 ARG A 223      -4.868   2.410  28.337  1.00 33.45    -0.235 N 
ATOM   1609  H   ARG A 223      -3.899  -3.346  35.193  1.00  0.00     0.163 HD
ATOM   1610  HE  ARG A 223      -4.219   0.226  29.311  1.00  0.00     0.177 HD
ATOM   1611 1HH1 ARG A 223      -5.261   2.776  31.500  1.00  0.00     0.174 HD
ATOM   1612 2HH1 ARG A 223      -5.541   3.923  30.209  1.00  0.00     0.174 HD
ATOM   1613 1HH2 ARG A 223      -4.579   1.726  27.652  1.00  0.00     0.174 HD
ATOM   1614 2HH2 ARG A 223      -5.157   3.331  28.040  1.00  0.00     0.174 HD
ATOM   1615  N   ILE A 224      -2.952  -4.249  31.590  1.00 33.55    -0.346 N 
ATOM   1616  CA  ILE A 224      -1.791  -4.918  31.004  1.00 33.20     0.180 C 
ATOM   1617  C   ILE A 224      -1.567  -4.343  29.606  1.00 36.67     0.241 C 
ATOM   1618  O   ILE A 224      -2.504  -4.264  28.805  1.00 35.84    -0.271 OA
ATOM   1619  CB  ILE A 224      -2.028  -6.453  30.915  1.00 37.29     0.013 C 
ATOM   1620  CG1 ILE A 224      -2.212  -7.106  32.318  1.00 39.85     0.002 C 
ATOM   1621  CG2 ILE A 224      -0.963  -7.177  30.066  1.00 37.83     0.012 C 
ATOM   1622  CD1 ILE A 224      -1.002  -7.524  33.155  1.00 51.27     0.005 C 
ATOM   1623  H   ILE A 224      -3.809  -4.273  31.055  1.00  0.00     0.163 HD
ATOM   1624  N   VAL A 225      -0.318  -3.977  29.309  1.00 33.24    -0.346 N 
ATOM   1625  CA  VAL A 225       0.102  -3.529  27.986  1.00 33.68     0.180 C 
ATOM   1626  C   VAL A 225       1.327  -4.391  27.607  1.00 37.37     0.241 C 
ATOM   1627  O   VAL A 225       2.300  -4.444  28.348  1.00 37.02    -0.271 OA
ATOM   1628  CB  VAL A 225       0.371  -1.996  27.831  1.00 37.88     0.009 C 
ATOM   1629  CG1 VAL A 225       0.629  -1.638  26.367  1.00 37.82     0.012 C 
ATOM   1630  CG2 VAL A 225      -0.780  -1.145  28.380  1.00 37.59     0.012 C 
ATOM   1631  H   VAL A 225       0.376  -4.012  30.042  1.00  0.00     0.163 HD
ATOM   1632  N   GLY A 226       1.224  -5.105  26.499  1.00 33.87    -0.351 N 
ATOM   1633  CA  GLY A 226       2.288  -5.959  25.987  1.00 33.36     0.225 C 
ATOM   1634  C   GLY A 226       2.561  -5.676  24.527  1.00 34.99     0.235 C 
ATOM   1635  O   GLY A 226       1.655  -5.295  23.780  1.00 35.29    -0.272 OA
ATOM   1636  H   GLY A 226       0.360  -5.056  25.979  1.00  0.00     0.163 HD
ATOM   1637  N   GLY A 227       3.801  -5.857  24.108  1.00 28.43    -0.351 N 
ATOM   1638  CA  GLY A 227       4.118  -5.607  22.715  1.00 27.09     0.225 C 
ATOM   1639  C   GLY A 227       5.442  -6.123  22.223  1.00 30.83     0.236 C 
ATOM   1640  O   GLY A 227       6.356  -6.384  23.006  1.00 30.06    -0.272 OA
ATOM   1641  H   GLY A 227       4.518  -6.165  24.749  1.00  0.00     0.163 HD
ATOM   1642  N   TYR A 228       5.541  -6.248  20.899  1.00 26.63    -0.346 N 
ATOM   1643  CA  TYR A 228       6.735  -6.731  20.227  1.00 25.11     0.180 C 
ATOM   1644  C   TYR A 228       6.969  -6.010  18.921  1.00 27.81     0.241 C 
ATOM   1645  O   TYR A 228       6.032  -5.743  18.166  1.00 28.72    -0.271 OA
ATOM   1646  CB  TYR A 228       6.647  -8.244  20.004  1.00 26.55     0.073 C 
ATOM   1647  CG  TYR A 228       7.823  -8.815  19.244  1.00 26.13    -0.056 A 
ATOM   1648  CD1 TYR A 228       9.029  -9.081  19.884  1.00 27.94     0.010 A 
ATOM   1649  CD2 TYR A 228       7.738  -9.068  17.878  1.00 27.01     0.010 A 
ATOM   1650  CE1 TYR A 228      10.127  -9.585  19.180  1.00 27.92     0.037 A 
ATOM   1651  CE2 TYR A 228       8.839  -9.532  17.158  1.00 28.18     0.037 A 
ATOM   1652  CZ  TYR A 228      10.021  -9.815  17.818  1.00 34.53     0.065 A 
ATOM   1653  OH  TYR A 228      11.065 -10.347  17.108  1.00 41.06    -0.361 OA
ATOM   1654  H   TYR A 228       4.744  -5.993  20.334  1.00  0.00     0.163 HD
ATOM   1655  HH  TYR A 228      11.202 -11.259  17.376  1.00  0.00     0.217 HD
ATOM   1656  N   GLN A 229       8.222  -5.686  18.669  1.00 23.83    -0.346 N 
ATOM   1657  CA  GLN A 229       8.639  -5.028  17.449  1.00 24.00     0.177 C 
ATOM   1658  C   GLN A 229       9.931  -5.634  16.950  1.00 29.18     0.241 C 
ATOM   1659  O   GLN A 229      10.842  -5.957  17.726  1.00 29.43    -0.271 OA
ATOM   1660  CB  GLN A 229       8.793  -3.508  17.657  1.00 24.95     0.044 C 
ATOM   1661  CG  GLN A 229       9.048  -2.704  16.376  1.00 27.57     0.105 C 
ATOM   1662  CD  GLN A 229       9.060  -1.233  16.643  1.00 32.07     0.215 C 
ATOM   1663  NE2 GLN A 229      10.084  -0.559  16.176  1.00 24.12    -0.370 N 
ATOM   1664  OE1 GLN A 229       8.167  -0.683  17.282  1.00 30.28    -0.274 OA
ATOM   1665  H   GLN A 229       8.924  -5.907  19.360  1.00  0.00     0.163 HD
ATOM   1666 1HE2 GLN A 229      10.809  -1.036  15.659  1.00  0.00     0.159 HD
ATOM   1667 2HE2 GLN A 229      10.147   0.437  16.333  1.00  0.00     0.159 HD
ATOM   1668  N   ASN A 230       9.994  -5.803  15.637  1.00 25.96    -0.346 N 
ATOM   1669  CA  ASN A 230      11.184  -6.253  14.941  1.00 25.44     0.185 C 
ATOM   1670  C   ASN A 230      11.269  -5.440  13.668  1.00 28.90     0.241 C 
ATOM   1671  O   ASN A 230      10.276  -5.292  12.948  1.00 29.01    -0.271 OA
ATOM   1672  CB  ASN A 230      11.158  -7.749  14.638  1.00 27.36     0.137 C 
ATOM   1673  CG  ASN A 230      12.475  -8.240  14.095  1.00 53.01     0.217 C 
ATOM   1674  ND2 ASN A 230      13.233  -8.929  14.932  1.00 42.61    -0.370 N 
ATOM   1675  OD1 ASN A 230      12.835  -7.991  12.935  1.00 51.00    -0.274 OA
ATOM   1676  H   ASN A 230       9.167  -5.608  15.091  1.00  0.00     0.163 HD
ATOM   1677 1HD2 ASN A 230      12.913  -9.107  15.873  1.00  0.00     0.159 HD
ATOM   1678 2HD2 ASN A 230      14.131  -9.277  14.630  1.00  0.00     0.159 HD
ATOM   1679  N   ASN A 231      12.444  -4.878  13.408  1.00 25.23    -0.346 N 
ATOM   1680  CA  ASN A 231      12.656  -4.088  12.209  1.00 25.61     0.185 C 
ATOM   1681  C   ASN A 231      14.098  -4.047  11.810  1.00 29.87     0.241 C 
ATOM   1682  O   ASN A 231      14.997  -4.217  12.642  1.00 28.53    -0.271 OA
ATOM   1683  CB  ASN A 231      12.140  -2.632  12.397  1.00 25.30     0.137 C 
ATOM   1684  CG  ASN A 231      12.733  -1.886  13.571  1.00 37.85     0.217 C 
ATOM   1685  ND2 ASN A 231      13.758  -1.094  13.316  1.00 28.92    -0.370 N 
ATOM   1686  OD1 ASN A 231      12.266  -1.995  14.709  1.00 28.33    -0.274 OA
ATOM   1687  H   ASN A 231      13.206  -5.003  14.059  1.00  0.00     0.163 HD
ATOM   1688 1HD2 ASN A 231      14.114  -1.017  12.374  1.00  0.00     0.159 HD
ATOM   1689 2HD2 ASN A 231      14.186  -0.565  14.063  1.00  0.00     0.159 HD
ATOM   1690  N   ASP A 232      14.309  -3.755  10.526  1.00 28.00    -0.345 N 
ATOM   1691  CA  ASP A 232      15.617  -3.456   9.964  1.00 28.16     0.186 C 
ATOM   1692  C   ASP A 232      15.637  -1.930   9.872  1.00 30.80     0.241 C 
ATOM   1693  O   ASP A 232      14.784  -1.270  10.474  1.00 30.86    -0.271 OA
ATOM   1694  CB  ASP A 232      15.797  -4.126   8.591  1.00 30.76     0.147 C 
ATOM   1695  CG  ASP A 232      15.805  -5.635   8.661  1.00 37.29     0.175 C 
ATOM   1696  OD1 ASP A 232      16.224  -6.182   9.711  1.00 35.15    -0.648 OA
ATOM   1697  OD2 ASP A 232      15.406  -6.271   7.668  1.00 45.88    -0.648 OA
ATOM   1698  H   ASP A 232      13.512  -3.741   9.906  1.00  0.00     0.163 HD
ATOM   1699  N   SER A 233      16.563  -1.370   9.116  1.00 26.47    -0.344 N 
ATOM   1700  CA  SER A 233      16.701   0.070   8.983  1.00 26.56     0.200 C 
ATOM   1701  C   SER A 233      17.131   0.372   7.557  1.00 30.69     0.243 C 
ATOM   1702  O   SER A 233      17.351  -0.544   6.755  1.00 30.15    -0.271 OA
ATOM   1703  CB  SER A 233      17.780   0.531   9.969  1.00 31.99     0.199 C 
ATOM   1704  OG  SER A 233      18.278   1.844   9.804  1.00 45.13    -0.398 OA
ATOM   1705  H   SER A 233      17.201  -1.967   8.610  1.00  0.00     0.163 HD
ATOM   1706  HG  SER A 233      17.956   2.401  10.517  1.00  0.00     0.209 HD
ATOM   1707  N   TRP A 234      17.296   1.660   7.260  1.00 28.06    -0.346 N 
ATOM   1708  CA  TRP A 234      17.890   2.139   6.024  1.00 28.92     0.181 C 
ATOM   1709  C   TRP A 234      19.379   1.725   6.053  1.00 31.79     0.241 C 
ATOM   1710  O   TRP A 234      19.948   1.512   4.996  1.00 32.40    -0.271 OA
ATOM   1711  CB  TRP A 234      17.761   3.663   5.898  1.00 27.24     0.075 C 
ATOM   1712  CG  TRP A 234      18.237   4.434   7.098  1.00 27.20    -0.028 A 
ATOM   1713  CD1 TRP A 234      19.448   5.042   7.254  1.00 29.49     0.096 A 
ATOM   1714  CD2 TRP A 234      17.502   4.684   8.313  1.00 26.21    -0.002 A 
ATOM   1715  CE2 TRP A 234      18.346   5.431   9.166  1.00 29.20     0.042 A 
ATOM   1716  CE3 TRP A 234      16.215   4.342   8.765  1.00 27.02     0.014 A 
ATOM   1717  NE1 TRP A 234      19.528   5.628   8.496  1.00 27.56    -0.365 N 
ATOM   1718  CZ2 TRP A 234      17.940   5.853  10.443  1.00 27.65     0.030 A 
ATOM   1719  CZ3 TRP A 234      15.824   4.739  10.035  1.00 27.74     0.001 A 
ATOM   1720  CH2 TRP A 234      16.671   5.505  10.850  1.00 27.87     0.002 A 
ATOM   1721  H   TRP A 234      16.989   2.345   7.935  1.00  0.00     0.163 HD
ATOM   1722  HE1 TRP A 234      20.330   6.125   8.858  1.00  0.00     0.165 HD
ATOM   1723  N   LEU A 235      19.977   1.566   7.265  1.00 27.51    -0.346 N 
ATOM   1724  CA  LEU A 235      21.383   1.166   7.471  1.00 28.00     0.177 C 
ATOM   1725  C   LEU A 235      21.590  -0.310   7.167  1.00 30.94     0.241 C 
ATOM   1726  O   LEU A 235      20.855  -1.157   7.687  1.00 27.87    -0.271 OA
ATOM   1727  CB  LEU A 235      21.861   1.420   8.925  1.00 27.14     0.038 C 
ATOM   1728  CG  LEU A 235      21.856   2.830   9.478  1.00 30.88    -0.020 C 
ATOM   1729  CD1 LEU A 235      22.113   2.806  10.969  1.00 30.50     0.009 C 
ATOM   1730  CD2 LEU A 235      22.900   3.708   8.792  1.00 31.59     0.009 C 
ATOM   1731  H   LEU A 235      19.415   1.735   8.087  1.00  0.00     0.163 HD
ATOM   1732  N   ASP A 236      22.653  -0.626   6.398  1.00 30.20    -0.346 N 
ATOM   1733  CA  ASP A 236      23.022  -2.004   6.073  1.00 30.54     0.186 C 
ATOM   1734  C   ASP A 236      23.338  -2.750   7.375  1.00 35.26     0.241 C 
ATOM   1735  O   ASP A 236      23.968  -2.171   8.275  1.00 33.66    -0.271 OA
ATOM   1736  CB  ASP A 236      24.281  -2.039   5.159  1.00 32.51     0.147 C 
ATOM   1737  CG  ASP A 236      24.151  -1.478   3.744  1.00 41.29     0.175 C 
ATOM   1738  OD1 ASP A 236      23.049  -1.581   3.158  1.00 45.00    -0.648 OA
ATOM   1739  OD2 ASP A 236      25.169  -0.961   3.209  1.00 43.32    -0.648 OA
ATOM   1740  H   ASP A 236      23.220   0.124   6.030  1.00  0.00     0.163 HD
ATOM   1741  N   ARG A 237      22.901  -4.039   7.460  1.00 32.99    -0.346 N 
ATOM   1742  CA  ARG A 237      23.121  -5.010   8.556  1.00 31.82     0.176 C 
ATOM   1743  C   ARG A 237      22.382  -4.702   9.895  1.00 34.61     0.241 C 
ATOM   1744  O   ARG A 237      22.396  -5.549  10.780  1.00 33.87    -0.271 OA
ATOM   1745  CB  ARG A 237      24.629  -5.216   8.817  1.00 31.41     0.036 C 
ATOM   1746  CG  ARG A 237      25.422  -5.637   7.573  1.00 37.47     0.023 C 
ATOM   1747  CD  ARG A 237      26.938  -5.687   7.737  1.00 38.12     0.138 C 
ATOM   1748  NE  ARG A 237      27.559  -4.443   8.210  1.00 34.86    -0.227 N 
ATOM   1749  CZ  ARG A 237      27.818  -3.377   7.454  1.00 41.00     0.665 C 
ATOM   1750  NH1 ARG A 237      27.481  -3.364   6.170  1.00 26.10    -0.235 N 
ATOM   1751  NH2 ARG A 237      28.402  -2.311   7.981  1.00 30.16    -0.235 N 
ATOM   1752  H   ARG A 237      22.359  -4.374   6.676  1.00  0.00     0.163 HD
ATOM   1753  HE  ARG A 237      27.810  -4.391   9.187  1.00  0.00     0.177 HD
ATOM   1754 1HH1 ARG A 237      27.030  -4.168   5.758  1.00  0.00     0.174 HD
ATOM   1755 2HH1 ARG A 237      27.676  -2.550   5.605  1.00  0.00     0.174 HD
ATOM   1756 1HH2 ARG A 237      28.658  -2.307   8.958  1.00  0.00     0.174 HD
ATOM   1757 2HH2 ARG A 237      28.591  -1.503   7.406  1.00  0.00     0.174 HD
ATOM   1758  N   TYR A 238      21.751  -3.513  10.046  1.00 30.45    -0.346 N 
ATOM   1759  CA  TYR A 238      21.065  -3.097  11.278  1.00 28.41     0.180 C 
ATOM   1760  C   TYR A 238      19.765  -3.856  11.489  1.00 32.19     0.241 C 
ATOM   1761  O   TYR A 238      18.941  -3.926  10.581  1.00 32.25    -0.271 OA
ATOM   1762  CB  TYR A 238      20.803  -1.566  11.287  1.00 28.14     0.073 C 
ATOM   1763  CG  TYR A 238      20.074  -1.045  12.515  1.00 28.24    -0.056 A 
ATOM   1764  CD1 TYR A 238      18.700  -1.218  12.663  1.00 30.45     0.010 A 
ATOM   1765  CD2 TYR A 238      20.750  -0.343  13.508  1.00 27.92     0.010 A 
ATOM   1766  CE1 TYR A 238      18.025  -0.753  13.790  1.00 31.34     0.037 A 
ATOM   1767  CE2 TYR A 238      20.078   0.155  14.629  1.00 27.65     0.037 A 
ATOM   1768  CZ  TYR A 238      18.722  -0.075  14.777  1.00 34.22     0.065 A 
ATOM   1769  OH  TYR A 238      18.038   0.405  15.870  1.00 34.25    -0.361 OA
ATOM   1770  H   TYR A 238      21.752  -2.873   9.265  1.00  0.00     0.163 HD
ATOM   1771  HH  TYR A 238      18.080   1.364  15.878  1.00  0.00     0.217 HD
ATOM   1772  N   ASN A 239      19.563  -4.362  12.711  1.00 27.68    -0.346 N 
ATOM   1773  CA  ASN A 239      18.332  -5.041  13.113  1.00 27.68     0.185 C 
ATOM   1774  C   ASN A 239      18.056  -4.770  14.592  1.00 30.81     0.241 C 
ATOM   1775  O   ASN A 239      18.954  -4.878  15.423  1.00 31.17    -0.271 OA
ATOM   1776  CB  ASN A 239      18.373  -6.558  12.815  1.00 30.64     0.137 C 
ATOM   1777  CG  ASN A 239      17.162  -7.283  13.338  1.00 48.80     0.217 C 
ATOM   1778  ND2 ASN A 239      16.059  -7.230  12.594  1.00 40.24    -0.370 N 
ATOM   1779  OD1 ASN A 239      17.186  -7.856  14.431  1.00 43.28    -0.274 OA
ATOM   1780  H   ASN A 239      20.302  -4.270  13.394  1.00  0.00     0.163 HD
ATOM   1781 1HD2 ASN A 239      16.067  -6.736  11.713  1.00  0.00     0.159 HD
ATOM   1782 2HD2 ASN A 239      15.214  -7.684  12.911  1.00  0.00     0.159 HD
ATOM   1783  N   SER A 240      16.816  -4.424  14.910  1.00 26.81    -0.344 N 
ATOM   1784  CA  SER A 240      16.379  -4.155  16.274  1.00 26.23     0.200 C 
ATOM   1785  C   SER A 240      15.179  -5.032  16.610  1.00 31.12     0.243 C 
ATOM   1786  O   SER A 240      14.276  -5.235  15.792  1.00 30.92    -0.271 OA
ATOM   1787  CB  SER A 240      16.051  -2.673  16.464  1.00 29.03     0.199 C 
ATOM   1788  OG  SER A 240      15.571  -2.384  17.768  1.00 34.17    -0.398 OA
ATOM   1789  H   SER A 240      16.137  -4.342  14.166  1.00  0.00     0.163 HD
ATOM   1790  HG  SER A 240      15.380  -1.446  17.838  1.00  0.00     0.209 HD
ATOM   1791  N   GLU A 241      15.201  -5.578  17.814  1.00 27.52    -0.346 N 
ATOM   1792  CA  GLU A 241      14.150  -6.426  18.314  1.00 27.31     0.177 C 
ATOM   1793  C   GLU A 241      13.775  -5.957  19.716  1.00 30.63     0.241 C 
ATOM   1794  O   GLU A 241      14.649  -5.800  20.566  1.00 30.41    -0.271 OA
ATOM   1795  CB  GLU A 241      14.604  -7.887  18.304  1.00 29.31     0.045 C 
ATOM   1796  CG  GLU A 241      13.507  -8.844  18.711  1.00 39.01     0.116 C 
ATOM   1797  CD  GLU A 241      13.924 -10.276  18.975  1.00 53.68     0.172 C 
ATOM   1798  OE1 GLU A 241      15.068 -10.497  19.439  1.00 46.43    -0.648 OA
ATOM   1799  OE2 GLU A 241      13.089 -11.178  18.737  1.00 45.82    -0.648 OA
ATOM   1800  H   GLU A 241      15.993  -5.391  18.412  1.00  0.00     0.163 HD
ATOM   1801  N   LYS A 242      12.484  -5.733  19.966  1.00 26.92    -0.346 N 
ATOM   1802  CA  LYS A 242      12.111  -5.282  21.294  1.00 26.49     0.176 C 
ATOM   1803  C   LYS A 242      10.828  -5.857  21.811  1.00 30.58     0.241 C 
ATOM   1804  O   LYS A 242       9.840  -5.984  21.077  1.00 29.20    -0.271 OA
ATOM   1805  CB  LYS A 242      12.098  -3.745  21.425  1.00 28.10     0.035 C 
ATOM   1806  CG  LYS A 242      11.167  -2.999  20.491  1.00 34.61     0.004 C 
ATOM   1807  CD  LYS A 242      11.099  -1.530  20.897  1.00 39.04     0.027 C 
ATOM   1808  CE  LYS A 242      10.120  -0.749  20.061  1.00 40.59     0.229 C 
ATOM   1809  NZ  LYS A 242      10.124   0.720  20.392  1.00 39.36    -0.079 N 
ATOM   1810  H   LYS A 242      11.785  -5.873  19.251  1.00  0.00     0.163 HD
ATOM   1811  HZ1 LYS A 242      10.945   1.153  19.995  1.00  0.00     0.274 HD
ATOM   1812  HZ2 LYS A 242      10.133   0.839  21.395  1.00  0.00     0.274 HD
ATOM   1813  HZ3 LYS A 242       9.296   1.154  20.009  1.00  0.00     0.274 HD
ATOM   1814  N   THR A 243      10.852  -6.163  23.112  1.00 27.95    -0.344 N 
ATOM   1815  CA  THR A 243       9.698  -6.627  23.863  1.00 29.45     0.205 C 
ATOM   1816  C   THR A 243       9.413  -5.599  24.941  1.00 33.48     0.243 C 
ATOM   1817  O   THR A 243      10.342  -5.068  25.562  1.00 30.78    -0.271 OA
ATOM   1818  CB  THR A 243       9.916  -8.038  24.417  1.00 35.49     0.146 C 
ATOM   1819  CG2 THR A 243       8.674  -8.593  25.129  1.00 34.76     0.042 C 
ATOM   1820  OG1 THR A 243      10.218  -8.878  23.314  1.00 34.64    -0.393 OA
ATOM   1821  H   THR A 243      11.728  -6.065  23.604  1.00  0.00     0.163 HD
ATOM   1822  HG1 THR A 243      10.362  -9.775  23.624  1.00  0.00     0.210 HD
ATOM   1823  N   PHE A 244       8.131  -5.303  25.147  1.00 30.34    -0.346 N 
ATOM   1824  CA  PHE A 244       7.726  -4.383  26.194  1.00 30.11     0.180 C 
ATOM   1825  C   PHE A 244       6.492  -4.923  26.905  1.00 36.84     0.241 C 
ATOM   1826  O   PHE A 244       5.662  -5.631  26.301  1.00 35.46    -0.271 OA
ATOM   1827  CB  PHE A 244       7.593  -2.929  25.704  1.00 31.16     0.073 C 
ATOM   1828  CG  PHE A 244       6.870  -2.727  24.392  1.00 32.48    -0.056 A 
ATOM   1829  CD1 PHE A 244       5.496  -2.510  24.362  1.00 34.71     0.007 A 
ATOM   1830  CD2 PHE A 244       7.562  -2.765  23.183  1.00 34.21     0.007 A 
ATOM   1831  CE1 PHE A 244       4.827  -2.331  23.150  1.00 35.42     0.001 A 
ATOM   1832  CE2 PHE A 244       6.889  -2.589  21.969  1.00 36.91     0.001 A 
ATOM   1833  CZ  PHE A 244       5.529  -2.365  21.963  1.00 34.68     0.000 A 
ATOM   1834  H   PHE A 244       7.426  -5.728  24.562  1.00  0.00     0.163 HD
ATOM   1835  N   PHE A 245       6.446  -4.693  28.224  1.00 34.77    -0.346 N 
ATOM   1836  CA  PHE A 245       5.377  -5.177  29.085  1.00 34.98     0.180 C 
ATOM   1837  C   PHE A 245       5.223  -4.309  30.307  1.00 38.40     0.241 C 
ATOM   1838  O   PHE A 245       6.213  -3.933  30.934  1.00 36.12    -0.271 OA
ATOM   1839  CB  PHE A 245       5.614  -6.641  29.501  1.00 37.64     0.073 C 
ATOM   1840  CG  PHE A 245       4.530  -7.231  30.373  1.00 41.36    -0.056 A 
ATOM   1841  CD1 PHE A 245       3.394  -7.801  29.808  1.00 45.68     0.007 A 
ATOM   1842  CD2 PHE A 245       4.623  -7.178  31.762  1.00 44.66     0.007 A 
ATOM   1843  CE1 PHE A 245       2.365  -8.306  30.615  1.00 47.53     0.001 A 
ATOM   1844  CE2 PHE A 245       3.588  -7.675  32.569  1.00 48.39     0.001 A 
ATOM   1845  CZ  PHE A 245       2.466  -8.234  31.989  1.00 46.87     0.000 A 
ATOM   1846  H   PHE A 245       7.192  -4.156  28.643  1.00  0.00     0.163 HD
ATOM   1847  N   SER A 246       3.963  -4.035  30.665  1.00 36.04    -0.344 N 
ATOM   1848  CA  SER A 246       3.571  -3.300  31.862  1.00 36.60     0.200 C 
ATOM   1849  C   SER A 246       2.243  -3.809  32.379  1.00 41.34     0.242 C 
ATOM   1850  O   SER A 246       1.283  -3.955  31.625  1.00 40.85    -0.271 OA
ATOM   1851  CB  SER A 246       3.540  -1.787  31.640  1.00 39.15     0.199 C 
ATOM   1852  OG  SER A 246       2.501  -1.386  30.762  1.00 49.64    -0.398 OA
ATOM   1853  H   SER A 246       3.225  -4.363  30.058  1.00  0.00     0.163 HD
ATOM   1854  HG  SER A 246       2.522  -0.432  30.655  1.00  0.00     0.209 HD
ATOM   1855  N   GLY A 247       2.245  -4.159  33.650  1.00 38.13    -0.350 N 
ATOM   1856  CA  GLY A 247       1.077  -4.630  34.373  1.00 37.24     0.225 C 
ATOM   1857  C   GLY A 247       0.886  -3.733  35.572  1.00 39.15     0.236 C 
ATOM   1858  O   GLY A 247       1.866  -3.374  36.230  1.00 38.51    -0.272 OA
ATOM   1859  H   GLY A 247       3.117  -4.095  34.155  1.00  0.00     0.163 HD
ATOM   1860  N   ILE A 248      -0.356  -3.305  35.825  1.00 34.90    -0.346 N 
ATOM   1861  CA  ILE A 248      -0.682  -2.436  36.958  1.00 34.14     0.180 C 
ATOM   1862  C   ILE A 248      -1.992  -2.884  37.612  1.00 38.38     0.241 C 
ATOM   1863  O   ILE A 248      -2.887  -3.351  36.915  1.00 37.60    -0.271 OA
ATOM   1864  CB  ILE A 248      -0.660  -0.926  36.549  1.00 35.87     0.013 C 
ATOM   1865  CG1 ILE A 248      -0.498   0.008  37.783  1.00 36.46     0.002 C 
ATOM   1866  CG2 ILE A 248      -1.866  -0.528  35.669  1.00 35.40     0.012 C 
ATOM   1867  CD1 ILE A 248      -0.187   1.574  37.447  1.00 37.14     0.005 C 
ATOM   1868  H   ILE A 248      -1.101  -3.594  35.208  1.00  0.00     0.163 HD
ATOM   1869  N   VAL A 249      -2.085  -2.767  38.945  1.00 36.17    -0.346 N 
ATOM   1870  CA  VAL A 249      -3.279  -3.079  39.734  1.00 37.14     0.180 C 
ATOM   1871  C   VAL A 249      -3.662  -1.810  40.535  1.00 42.76     0.241 C 
ATOM   1872  O   VAL A 249      -2.843  -1.286  41.288  1.00 41.64    -0.271 OA
ATOM   1873  CB  VAL A 249      -3.121  -4.371  40.600  1.00 41.97     0.009 C 
ATOM   1874  CG1 VAL A 249      -4.267  -4.550  41.597  1.00 42.80     0.012 C 
ATOM   1875  CG2 VAL A 249      -3.011  -5.608  39.719  1.00 41.90     0.012 C 
ATOM   1876  H   VAL A 249      -1.270  -2.439  39.443  1.00  0.00     0.163 HD
ATOM   1877  N   ASP A 250      -4.881  -1.289  40.296  1.00 40.96    -0.345 N 
ATOM   1878  CA  ASP A 250      -5.473  -0.108  40.946  1.00 41.18     0.186 C 
ATOM   1879  C   ASP A 250      -6.559  -0.547  41.938  1.00 47.18     0.241 C 
ATOM   1880  O   ASP A 250      -7.523  -1.209  41.544  1.00 46.73    -0.271 OA
ATOM   1881  CB  ASP A 250      -6.052   0.851  39.891  1.00 42.26     0.147 C 
ATOM   1882  CG  ASP A 250      -4.986   1.614  39.114  1.00 58.06     0.175 C 
ATOM   1883  OD1 ASP A 250      -4.041   2.129  39.748  1.00 59.98    -0.648 OA
ATOM   1884  OD2 ASP A 250      -5.109   1.714  37.877  1.00 63.37    -0.648 OA
ATOM   1885  H   ASP A 250      -5.446  -1.756  39.601  1.00  0.00     0.163 HD
ATOM   1886  N   ALA A 251      -6.380  -0.229  43.226  1.00 45.38    -0.346 N 
ATOM   1887  CA  ALA A 251      -7.330  -0.632  44.257  1.00 47.75     0.172 C 
ATOM   1888  C   ALA A 251      -7.829   0.528  45.109  1.00 54.44     0.240 C 
ATOM   1889  O   ALA A 251      -7.025   1.253  45.700  1.00 53.87    -0.271 OA
ATOM   1890  CB  ALA A 251      -6.719  -1.707  45.140  1.00 49.50     0.042 C 
ATOM   1891  H   ALA A 251      -5.565   0.305  43.491  1.00  0.00     0.163 HD
ATOM   1892  N   ASP A 252      -9.163   0.697  45.171  1.00 53.34    -0.346 N 
ATOM   1893  CA  ASP A 252      -9.812   1.712  46.001  1.00 54.75     0.186 C 
ATOM   1894  C   ASP A 252      -9.949   1.116  47.403  1.00 61.97     0.241 C 
ATOM   1895  O   ASP A 252     -10.947   0.463  47.696  1.00 62.92    -0.271 OA
ATOM   1896  CB  ASP A 252     -11.180   2.127  45.414  1.00 56.52     0.147 C 
ATOM   1897  CG  ASP A 252     -11.120   2.815  44.055  1.00 69.10     0.175 C 
ATOM   1898  OD1 ASP A 252     -10.092   3.486  43.764  1.00 69.79    -0.648 OA
ATOM   1899  OD2 ASP A 252     -12.106   2.702  43.288  1.00 74.20    -0.648 OA
ATOM   1900  H   ASP A 252      -9.748   0.090  44.614  1.00  0.00     0.163 HD
ATOM   1901  N   LEU A 253      -8.915   1.280  48.216  1.00 60.62    -0.346 N 
ATOM   1902  CA  LEU A 253      -8.897   0.717  49.592  1.00 63.40     0.177 C 
ATOM   1903  C   LEU A 253      -9.957   1.417  50.445  1.00 72.73     0.240 C 
ATOM   1904  O   LEU A 253      -9.604   2.357  51.179  1.00 73.73    -0.271 OA
ATOM   1905  CB  LEU A 253      -7.496   0.891  50.183  1.00 63.25     0.038 C 
ATOM   1906  CG  LEU A 253      -6.380   0.173  49.427  1.00 66.31    -0.020 C 
ATOM   1907  CD1 LEU A 253      -5.126   0.082  50.279  1.00 66.46     0.009 C 
ATOM   1908  CD2 LEU A 253      -6.827  -1.213  48.994  1.00 68.72     0.009 C 
ATOM   1909  H   LEU A 253      -8.115   1.803  47.891  1.00  0.00     0.163 HD
ATOM   1910  N   GLY A 254     -11.185   0.925  50.393  1.00 71.72    -0.351 N 
ATOM   1911  CA  GLY A 254     -12.294   1.512  51.165  1.00 73.38     0.225 C 
ATOM   1912  C   GLY A 254     -12.570   2.947  50.763  1.00 77.53     0.236 C 
ATOM   1913  O   GLY A 254     -12.759   3.197  49.557  1.00 75.58    -0.272 OA
ATOM   1914  H   GLY A 254     -11.367   0.123  49.806  1.00  0.00     0.163 HD
ATOM   1915  N   ASP A 255     -12.614   3.851  51.728  1.00 76.11    -0.346 N 
ATOM   1916  CA  ASP A 255     -12.914   5.241  51.452  1.00 75.49     0.186 C 
ATOM   1917  C   ASP A 255     -11.733   6.143  51.769  1.00 77.15     0.241 C 
ATOM   1918  O   ASP A 255     -11.061   5.950  52.788  1.00 78.05    -0.271 OA
ATOM   1919  CB  ASP A 255     -14.141   5.670  52.253  1.00 79.67     0.147 C 
ATOM   1920  CG  ASP A 255     -15.189   4.577  52.335  1.00 94.62     0.175 C 
ATOM   1921  OD1 ASP A 255     -15.806   4.256  51.297  1.00 94.12    -0.648 OA
ATOM   1922  OD2 ASP A 255     -15.395   4.039  53.442  1.00104.87    -0.648 OA
ATOM   1923  H   ASP A 255     -12.434   3.565  52.680  1.00  0.00     0.163 HD
ATOM   1924  N   LEU A 256     -11.469   7.040  50.813  1.00 69.96    -0.346 N 
ATOM   1925  CA  LEU A 256     -10.420   8.102  50.795  1.00 67.78     0.177 C 
ATOM   1926  C   LEU A 256      -9.028   7.495  50.582  1.00 67.64     0.241 C 
ATOM   1927  O   LEU A 256      -8.051   8.258  50.664  1.00 66.52    -0.271 OA
ATOM   1928  CB  LEU A 256     -10.485   8.999  52.039  1.00 69.20     0.038 C 
ATOM   1929  CG  LEU A 256     -11.881   9.472  52.441  1.00 74.93    -0.020 C 
ATOM   1930  CD1 LEU A 256     -11.849  10.156  53.797  1.00 76.62     0.009 C 
ATOM   1931  CD2 LEU A 256     -12.465  10.397  51.387  1.00 76.09     0.009 C 
ATOM   1932  H   LEU A 256     -12.058   6.993  49.994  1.00  0.00     0.163 HD
ATOM   1933  N   THR A 257      -8.914   6.213  50.265  1.00 62.28    -0.344 N 
ATOM   1934  CA  THR A 257      -7.553   5.652  50.046  1.00 59.79     0.205 C 
ATOM   1935  C   THR A 257      -7.489   4.931  48.697  1.00 59.23     0.243 C 
ATOM   1936  O   THR A 257      -8.370   4.096  48.438  1.00 58.59    -0.271 OA
ATOM   1937  CB  THR A 257      -7.132   4.754  51.214  1.00 68.06     0.146 C 
ATOM   1938  CG2 THR A 257      -5.744   4.178  51.042  1.00 64.19     0.042 C 
ATOM   1939  OG1 THR A 257      -7.168   5.556  52.393  1.00 71.95    -0.393 OA
ATOM   1940  H   THR A 257      -9.733   5.629  50.174  1.00  0.00     0.163 HD
ATOM   1941  HG1 THR A 257      -6.909   5.025  53.150  1.00  0.00     0.210 HD
ATOM   1942  N   THR A 258      -6.486   5.226  47.881  1.00 53.14    -0.344 N 
ATOM   1943  CA  THR A 258      -6.333   4.552  46.564  1.00 51.65     0.205 C 
ATOM   1944  C   THR A 258      -4.918   3.970  46.458  1.00 53.81     0.243 C 
ATOM   1945  O   THR A 258      -3.995   4.563  47.042  1.00 53.33    -0.271 OA
ATOM   1946  CB  THR A 258      -6.695   5.476  45.396  1.00 61.22     0.146 C 
ATOM   1947  CG2 THR A 258      -5.569   6.410  45.010  1.00 58.76     0.042 C 
ATOM   1948  OG1 THR A 258      -7.040   4.647  44.287  1.00 64.79    -0.393 OA
ATOM   1949  H   THR A 258      -5.811   5.924  48.160  1.00  0.00     0.163 HD
ATOM   1950  HG1 THR A 258      -7.273   5.197  43.536  1.00  0.00     0.210 HD
ATOM   1951  N   LEU A 259      -4.758   2.827  45.811  1.00 48.58    -0.346 N 
ATOM   1952  CA  LEU A 259      -3.410   2.215  45.699  1.00 47.88     0.177 C 
ATOM   1953  C   LEU A 259      -3.166   1.726  44.269  1.00 51.13     0.241 C 
ATOM   1954  O   LEU A 259      -4.094   1.168  43.663  1.00 51.64    -0.271 OA
ATOM   1955  CB  LEU A 259      -3.315   1.061  46.700  1.00 49.13     0.038 C 
ATOM   1956  CG  LEU A 259      -1.949   0.387  46.798  1.00 53.61    -0.020 C 
ATOM   1957  CD1 LEU A 259      -0.883   1.383  47.220  1.00 53.85     0.009 C 
ATOM   1958  CD2 LEU A 259      -1.993  -0.783  47.768  1.00 57.63     0.009 C 
ATOM   1959  H   LEU A 259      -5.555   2.370  45.392  1.00  0.00     0.163 HD
ATOM   1960  N   SER A 260      -1.955   1.924  43.773  1.00 46.14    -0.344 N 
ATOM   1961  CA  SER A 260      -1.531   1.453  42.462  1.00 45.18     0.200 C 
ATOM   1962  C   SER A 260      -0.238   0.703  42.689  1.00 48.89     0.243 C 
ATOM   1963  O   SER A 260       0.591   1.139  43.487  1.00 48.95    -0.271 OA
ATOM   1964  CB  SER A 260      -1.283   2.620  41.512  1.00 50.48     0.199 C 
ATOM   1965  OG  SER A 260      -2.400   3.492  41.424  1.00 66.89    -0.398 OA
ATOM   1966  H   SER A 260      -1.287   2.431  44.336  1.00  0.00     0.163 HD
ATOM   1967  HG  SER A 260      -2.242   4.270  41.964  1.00  0.00     0.209 HD
ATOM   1968  N   ALA A 261      -0.081  -0.444  42.036  1.00 45.26    -0.346 N 
ATOM   1969  CA  ALA A 261       1.125  -1.262  42.130  1.00 45.27     0.172 C 
ATOM   1970  C   ALA A 261       1.325  -1.946  40.794  1.00 47.18     0.240 C 
ATOM   1971  O   ALA A 261       0.364  -2.440  40.201  1.00 46.84    -0.271 OA
ATOM   1972  CB  ALA A 261       0.994  -2.288  43.248  1.00 47.71     0.042 C 
ATOM   1973  H   ALA A 261      -0.834  -0.766  41.445  1.00  0.00     0.163 HD
ATOM   1974  N   GLY A 262       2.552  -1.927  40.301  1.00 41.70    -0.351 N 
ATOM   1975  CA  GLY A 262       2.836  -2.520  39.006  1.00 39.52     0.225 C 
ATOM   1976  C   GLY A 262       4.260  -2.934  38.741  1.00 39.77     0.236 C 
ATOM   1977  O   GLY A 262       5.145  -2.762  39.579  1.00 37.84    -0.272 OA
ATOM   1978  H   GLY A 262       3.298  -1.497  40.829  1.00  0.00     0.163 HD
ATOM   1979  N   TYR A 263       4.464  -3.474  37.541  1.00 35.87    -0.346 N 
ATOM   1980  CA  TYR A 263       5.728  -3.997  37.050  1.00 34.88     0.180 C 
ATOM   1981  C   TYR A 263       5.943  -3.640  35.574  1.00 35.39     0.241 C 
ATOM   1982  O   TYR A 263       5.044  -3.810  34.752  1.00 36.14    -0.271 OA
ATOM   1983  CB  TYR A 263       5.754  -5.533  37.255  1.00 36.98     0.073 C 
ATOM   1984  CG  TYR A 263       6.882  -6.242  36.541  1.00 39.06    -0.056 A 
ATOM   1985  CD1 TYR A 263       8.177  -6.228  37.054  1.00 41.29     0.010 A 
ATOM   1986  CD2 TYR A 263       6.649  -6.964  35.372  1.00 39.97     0.010 A 
ATOM   1987  CE1 TYR A 263       9.223  -6.877  36.397  1.00 40.93     0.037 A 
ATOM   1988  CE2 TYR A 263       7.682  -7.648  34.725  1.00 40.66     0.037 A 
ATOM   1989  CZ  TYR A 263       8.970  -7.587  35.234  1.00 46.57     0.065 A 
ATOM   1990  OH  TYR A 263      10.002  -8.214  34.576  1.00 47.70    -0.361 OA
ATOM   1991  H   TYR A 263       3.671  -3.525  36.918  1.00  0.00     0.163 HD
ATOM   1992  HH  TYR A 263      10.366  -7.622  33.914  1.00  0.00     0.217 HD
ATOM   1993  N   GLU A 264       7.147  -3.190  35.241  1.00 29.38    -0.346 N 
ATOM   1994  CA  GLU A 264       7.527  -2.880  33.870  1.00 28.03     0.177 C 
ATOM   1995  C   GLU A 264       8.741  -3.732  33.445  1.00 31.71     0.241 C 
ATOM   1996  O   GLU A 264       9.686  -3.908  34.204  1.00 30.64    -0.271 OA
ATOM   1997  CB  GLU A 264       7.812  -1.382  33.688  1.00 28.39     0.045 C 
ATOM   1998  CG  GLU A 264       8.228  -1.000  32.274  1.00 35.44     0.116 C 
ATOM   1999  CD  GLU A 264       8.858   0.372  32.126  1.00 50.39     0.172 C 
ATOM   2000  OE1 GLU A 264       8.239   1.361  32.582  1.00 52.32    -0.648 OA
ATOM   2001  OE2 GLU A 264       9.965   0.462  31.545  1.00 37.96    -0.648 OA
ATOM   2002  H   GLU A 264       7.831  -3.057  35.972  1.00  0.00     0.163 HD
ATOM   2003  N   TYR A 265       8.681  -4.249  32.226  1.00 28.40    -0.346 N 
ATOM   2004  CA  TYR A 265       9.699  -5.051  31.596  1.00 27.73     0.180 C 
ATOM   2005  C   TYR A 265       9.897  -4.548  30.176  1.00 29.58     0.241 C 
ATOM   2006  O   TYR A 265       8.943  -4.471  29.399  1.00 28.33    -0.271 OA
ATOM   2007  CB  TYR A 265       9.302  -6.547  31.584  1.00 30.05     0.073 C 
ATOM   2008  CG  TYR A 265      10.256  -7.402  30.768  1.00 32.48    -0.056 A 
ATOM   2009  CD1 TYR A 265      11.529  -7.713  31.244  1.00 34.68     0.010 A 
ATOM   2010  CD2 TYR A 265       9.912  -7.840  29.491  1.00 32.44     0.010 A 
ATOM   2011  CE1 TYR A 265      12.419  -8.478  30.487  1.00 34.59     0.037 A 
ATOM   2012  CE2 TYR A 265      10.796  -8.597  28.723  1.00 32.71     0.037 A 
ATOM   2013  CZ  TYR A 265      12.039  -8.932  29.234  1.00 38.54     0.065 A 
ATOM   2014  OH  TYR A 265      12.886  -9.698  28.483  1.00 37.56    -0.361 OA
ATOM   2015  H   TYR A 265       7.845  -4.064  31.690  1.00  0.00     0.163 HD
ATOM   2016  HH  TYR A 265      12.498 -10.566  28.348  1.00  0.00     0.217 HD
ATOM   2017  N   GLN A 266      11.140  -4.220  29.832  1.00 25.48    -0.346 N 
ATOM   2018  CA  GLN A 266      11.490  -3.837  28.476  1.00 24.40     0.177 C 
ATOM   2019  C   GLN A 266      12.797  -4.504  28.089  1.00 29.27     0.241 C 
ATOM   2020  O   GLN A 266      13.706  -4.599  28.911  1.00 28.88    -0.271 OA
ATOM   2021  CB  GLN A 266      11.554  -2.320  28.305  1.00 25.19     0.044 C 
ATOM   2022  CG  GLN A 266      10.204  -1.656  28.231  1.00 31.29     0.105 C 
ATOM   2023  CD  GLN A 266      10.301  -0.213  27.806  1.00 43.30     0.215 C 
ATOM   2024  NE2 GLN A 266      10.110   0.702  28.747  1.00 29.11    -0.370 N 
ATOM   2025  OE1 GLN A 266      10.529   0.094  26.634  1.00 38.48    -0.274 OA
ATOM   2026  H   GLN A 266      11.863  -4.238  30.537  1.00  0.00     0.163 HD
ATOM   2027 1HE2 GLN A 266       9.918   0.417  29.697  1.00  0.00     0.159 HD
ATOM   2028 2HE2 GLN A 266      10.157   1.684  28.514  1.00  0.00     0.159 HD
ATOM   2029  N   ARG A 267      12.869  -5.036  26.870  1.00 26.76    -0.346 N 
ATOM   2030  CA  ARG A 267      14.088  -5.650  26.367  1.00 26.98     0.176 C 
ATOM   2031  C   ARG A 267      14.317  -5.224  24.928  1.00 30.73     0.241 C 
ATOM   2032  O   ARG A 267      13.424  -5.402  24.098  1.00 30.63    -0.271 OA
ATOM   2033  CB  ARG A 267      14.098  -7.179  26.521  1.00 28.33     0.036 C 
ATOM   2034  CG  ARG A 267      15.530  -7.717  26.404  1.00 36.80     0.023 C 
ATOM   2035  CD  ARG A 267      15.673  -9.156  26.830  1.00 56.28     0.138 C 
ATOM   2036  NE  ARG A 267      16.973  -9.408  27.461  1.00 71.28    -0.227 N 
ATOM   2037  CZ  ARG A 267      18.053  -9.851  26.826  1.00 82.02     0.665 C 
ATOM   2038  NH1 ARG A 267      19.181 -10.054  27.489  1.00 72.22    -0.235 N 
ATOM   2039  NH2 ARG A 267      18.014 -10.095  25.523  1.00 68.69    -0.235 N 
ATOM   2040  H   ARG A 267      12.052  -5.012  26.277  1.00  0.00     0.163 HD
ATOM   2041  HE  ARG A 267      17.053  -9.232  28.452  1.00  0.00     0.177 HD
ATOM   2042 1HH1 ARG A 267      19.223  -9.872  28.482  1.00  0.00     0.174 HD
ATOM   2043 2HH1 ARG A 267      19.999 -10.391  27.002  1.00  0.00     0.174 HD
ATOM   2044 1HH2 ARG A 267      17.159  -9.944  25.006  1.00  0.00     0.174 HD
ATOM   2045 2HH2 ARG A 267      18.839 -10.432  25.047  1.00  0.00     0.174 HD
ATOM   2046  N   ILE A 268      15.455  -4.593  24.668  1.00 25.64    -0.346 N 
ATOM   2047  CA  ILE A 268      15.804  -4.159  23.286  1.00 25.74     0.180 C 
ATOM   2048  C   ILE A 268      17.131  -4.818  22.903  1.00 31.68     0.241 C 
ATOM   2049  O   ILE A 268      18.126  -4.573  23.600  1.00 31.20    -0.271 OA
ATOM   2050  CB  ILE A 268      15.905  -2.623  23.210  1.00 29.18     0.013 C 
ATOM   2051  CG1 ILE A 268      14.746  -1.941  23.940  1.00 31.07     0.002 C 
ATOM   2052  CG2 ILE A 268      16.021  -2.161  21.767  1.00 29.51     0.012 C 
ATOM   2053  CD1 ILE A 268      15.050  -0.534  24.389  1.00 41.55     0.005 C 
ATOM   2054  H   ILE A 268      16.098  -4.403  25.423  1.00  0.00     0.163 HD
ATOM   2055  N   ASP A 269      17.149  -5.597  21.834  1.00 27.63    -0.345 N 
ATOM   2056  CA  ASP A 269      18.371  -6.225  21.395  1.00 26.85     0.186 C 
ATOM   2057  C   ASP A 269      18.620  -5.709  20.004  1.00 29.38     0.241 C 
ATOM   2058  O   ASP A 269      17.782  -5.851  19.126  1.00 27.99    -0.271 OA
ATOM   2059  CB  ASP A 269      18.252  -7.749  21.402  1.00 29.59     0.147 C 
ATOM   2060  CG  ASP A 269      18.182  -8.323  22.803  1.00 48.29     0.175 C 
ATOM   2061  OD1 ASP A 269      18.572  -7.635  23.759  1.00 48.25    -0.648 OA
ATOM   2062  OD2 ASP A 269      17.727  -9.469  22.957  1.00 60.94    -0.648 OA
ATOM   2063  H   ASP A 269      16.295  -5.754  21.318  1.00  0.00     0.163 HD
ATOM   2064  N   VAL A 270      19.789  -5.117  19.807  1.00 23.86    -0.346 N 
ATOM   2065  CA  VAL A 270      20.142  -4.544  18.476  1.00 23.26     0.180 C 
ATOM   2066  C   VAL A 270      21.385  -5.245  17.917  1.00 28.64     0.241 C 
ATOM   2067  O   VAL A 270      22.376  -5.379  18.642  1.00 28.46    -0.271 OA
ATOM   2068  CB  VAL A 270      20.348  -3.018  18.539  1.00 24.73     0.009 C 
ATOM   2069  CG1 VAL A 270      20.565  -2.434  17.153  1.00 23.44     0.012 C 
ATOM   2070  CG2 VAL A 270      19.197  -2.318  19.241  1.00 24.25     0.012 C 
ATOM   2071  H   VAL A 270      20.450  -5.053  20.568  1.00  0.00     0.163 HD
ATOM   2072  N   ASN A 271      21.290  -5.662  16.670  1.00 25.75    -0.346 N 
ATOM   2073  CA  ASN A 271      22.360  -6.278  15.894  1.00 26.24     0.185 C 
ATOM   2074  C   ASN A 271      22.896  -5.234  14.938  1.00 29.80     0.241 C 
ATOM   2075  O   ASN A 271      22.119  -4.495  14.330  1.00 29.49    -0.271 OA
ATOM   2076  CB  ASN A 271      21.879  -7.521  15.149  1.00 28.12     0.137 C 
ATOM   2077  CG  ASN A 271      21.570  -8.664  16.065  1.00 41.76     0.217 C 
ATOM   2078  ND2 ASN A 271      20.589  -9.476  15.694  1.00 36.21    -0.370 N 
ATOM   2079  OD1 ASN A 271      22.205  -8.842  17.102  1.00 34.18    -0.274 OA
ATOM   2080  H   ASN A 271      20.398  -5.544  16.212  1.00  0.00     0.163 HD
ATOM   2081 1HD2 ASN A 271      20.090  -9.304  14.833  1.00  0.00     0.159 HD
ATOM   2082 2HD2 ASN A 271      20.341 -10.266  16.272  1.00  0.00     0.159 HD
ATOM   2083  N   SER A 272      24.233  -5.151  14.836  1.00 27.19    -0.344 N 
ATOM   2084  CA  SER A 272      24.982  -4.159  14.057  1.00 27.05     0.200 C 
ATOM   2085  C   SER A 272      24.532  -2.705  14.346  1.00 30.57     0.245 C 
ATOM   2086  O   SER A 272      24.209  -1.946  13.414  1.00 30.60    -0.271 OA
ATOM   2087  CB  SER A 272      24.989  -4.480  12.566  1.00 30.01     0.199 C 
ATOM   2088  OG  SER A 272      25.641  -5.717  12.345  1.00 36.62    -0.398 OA
ATOM   2089  H   SER A 272      24.774  -5.837  15.344  1.00  0.00     0.163 HD
ATOM   2090  HG  SER A 272      25.643  -5.915  11.406  1.00  0.00     0.209 HD
ATOM   2091  N   PRO A 273      24.510  -2.259  15.630  1.00 26.48    -0.337 N 
ATOM   2092  CA  PRO A 273      24.233  -0.835  15.863  1.00 24.72     0.179 C 
ATOM   2093  C   PRO A 273      25.497  -0.048  15.488  1.00 28.66     0.241 C 
ATOM   2094  O   PRO A 273      26.598  -0.598  15.573  1.00 29.16    -0.271 OA
ATOM   2095  CB  PRO A 273      23.977  -0.766  17.369  1.00 25.96     0.037 C 
ATOM   2096  CG  PRO A 273      24.794  -1.864  17.951  1.00 31.32     0.022 C 
ATOM   2097  CD  PRO A 273      24.872  -2.952  16.891  1.00 27.88     0.127 C 
ATOM   2098  N   THR A 274      25.343   1.186  15.039  1.00 25.16    -0.344 N 
ATOM   2099  CA  THR A 274      26.545   1.972  14.664  1.00 25.20     0.205 C 
ATOM   2100  C   THR A 274      27.119   2.670  15.898  1.00 28.72     0.243 C 
ATOM   2101  O   THR A 274      26.381   2.854  16.879  1.00 26.32    -0.271 OA
ATOM   2102  CB  THR A 274      26.267   2.979  13.541  1.00 28.18     0.146 C 
ATOM   2103  CG2 THR A 274      25.827   2.328  12.250  1.00 26.27     0.042 C 
ATOM   2104  OG1 THR A 274      25.283   3.909  13.992  1.00 25.92    -0.393 OA
ATOM   2105  H   THR A 274      24.421   1.588  14.952  1.00  0.00     0.163 HD
ATOM   2106  HG1 THR A 274      25.693   4.548  14.580  1.00  0.00     0.210 HD
ATOM   2107  N   TRP A 275      28.414   2.936  15.864  1.00 25.74    -0.346 N 
ATOM   2108  CA  TRP A 275      29.121   3.689  16.928  1.00 25.43     0.181 C 
ATOM   2109  C   TRP A 275      29.796   4.856  16.207  1.00 27.52     0.241 C 
ATOM   2110  O   TRP A 275      30.553   4.588  15.262  1.00 25.87    -0.271 OA
ATOM   2111  CB  TRP A 275      30.117   2.781  17.656  1.00 24.45     0.075 C 
ATOM   2112  CG  TRP A 275      30.653   3.378  18.917  1.00 24.97    -0.028 A 
ATOM   2113  CD1 TRP A 275      30.269   4.555  19.486  1.00 27.72     0.096 A 
ATOM   2114  CD2 TRP A 275      31.657   2.822  19.783  1.00 24.85    -0.002 A 
ATOM   2115  CE2 TRP A 275      31.827   3.730  20.847  1.00 29.25     0.042 A 
ATOM   2116  CE3 TRP A 275      32.426   1.653  19.764  1.00 26.48     0.014 A 
ATOM   2117  NE1 TRP A 275      30.975   4.779  20.631  1.00 27.99    -0.365 N 
ATOM   2118  CZ2 TRP A 275      32.737   3.504  21.878  1.00 29.49     0.030 A 
ATOM   2119  CZ3 TRP A 275      33.321   1.430  20.784  1.00 28.29     0.001 A 
ATOM   2120  CH2 TRP A 275      33.474   2.344  21.825  1.00 29.04     0.002 A 
ATOM   2121  H   TRP A 275      28.949   2.609  15.072  1.00  0.00     0.163 HD
ATOM   2122  HE1 TRP A 275      30.884   5.590  21.225  1.00  0.00     0.165 HD
ATOM   2123  N   GLY A 276      29.481   6.094  16.565  1.00 24.40    -0.351 N 
ATOM   2124  CA  GLY A 276      30.021   7.254  15.832  1.00 24.79     0.225 C 
ATOM   2125  C   GLY A 276      29.351   7.425  14.473  1.00 29.64     0.235 C 
ATOM   2126  O   GLY A 276      28.259   6.871  14.263  1.00 26.27    -0.272 OA
ATOM   2127  H   GLY A 276      28.863   6.244  17.350  1.00  0.00     0.163 HD
ATOM   2128  N   GLY A 277      29.949   8.168  13.560  1.00 28.75    -0.351 N 
ATOM   2129  CA  GLY A 277      29.339   8.328  12.242  1.00 28.09     0.225 C 
ATOM   2130  C   GLY A 277      30.278   8.063  11.086  1.00 31.17     0.236 C 
ATOM   2131  O   GLY A 277      31.294   7.370  11.234  1.00 30.86    -0.272 OA
ATOM   2132  H   GLY A 277      30.825   8.624  13.772  1.00  0.00     0.163 HD
ATOM   2133  N   LEU A 278      29.951   8.648   9.932  1.00 26.84    -0.346 N 
ATOM   2134  CA  LEU A 278      30.753   8.523   8.715  1.00 27.37     0.177 C 
ATOM   2135  C   LEU A 278      31.746   9.682   8.586  1.00 31.49     0.243 C 
ATOM   2136  O   LEU A 278      31.374  10.807   8.927  1.00 30.39    -0.271 OA
ATOM   2137  CB  LEU A 278      29.841   8.459   7.482  1.00 27.81     0.038 C 
ATOM   2138  CG  LEU A 278      28.907   7.238   7.381  1.00 30.97    -0.020 C 
ATOM   2139  CD1 LEU A 278      27.739   7.541   6.486  1.00 30.43     0.009 C 
ATOM   2140  CD2 LEU A 278      29.663   5.998   6.916  1.00 33.56     0.009 C 
ATOM   2141  H   LEU A 278      29.109   9.204   9.897  1.00  0.00     0.163 HD
ATOM   2142  N   PRO A 279      33.011   9.445   8.114  1.00 28.38    -0.337 N 
ATOM   2143  CA  PRO A 279      33.967  10.551   7.990  1.00 29.07     0.179 C 
ATOM   2144  C   PRO A 279      33.462  11.679   7.089  1.00 34.62     0.241 C 
ATOM   2145  O   PRO A 279      33.309  11.511   5.881  1.00 35.98    -0.271 OA
ATOM   2146  CB  PRO A 279      35.250   9.877   7.451  1.00 31.88     0.037 C 
ATOM   2147  CG  PRO A 279      35.106   8.435   7.790  1.00 36.25     0.022 C 
ATOM   2148  CD  PRO A 279      33.612   8.177   7.669  1.00 30.37     0.127 C 
ATOM   2149  N   ARG A 280      33.161  12.817   7.712  1.00 30.01    -0.346 N 
ATOM   2150  CA  ARG A 280      32.673  14.031   7.066  1.00 30.08     0.176 C 
ATOM   2151  C   ARG A 280      33.715  14.700   6.184  1.00 35.80     0.241 C 
ATOM   2152  O   ARG A 280      33.365  15.232   5.123  1.00 35.49    -0.271 OA
ATOM   2153  CB  ARG A 280      32.272  15.038   8.151  1.00 29.04     0.036 C 
ATOM   2154  CG  ARG A 280      31.583  16.293   7.646  1.00 32.38     0.023 C 
ATOM   2155  CD  ARG A 280      31.166  17.177   8.809  1.00 36.99     0.138 C 
ATOM   2156  NE  ARG A 280      30.267  16.497   9.747  1.00 38.20    -0.227 N 
ATOM   2157  CZ  ARG A 280      28.956  16.355   9.568  1.00 49.97     0.665 C 
ATOM   2158  NH1 ARG A 280      28.370  16.834   8.479  1.00 39.38    -0.235 N 
ATOM   2159  NH2 ARG A 280      28.224  15.720  10.470  1.00 29.83    -0.235 N 
ATOM   2160  H   ARG A 280      33.280  12.842   8.715  1.00  0.00     0.163 HD
ATOM   2161  HE  ARG A 280      30.671  16.109  10.588  1.00  0.00     0.177 HD
ATOM   2162 1HH1 ARG A 280      28.918  17.316   7.781  1.00  0.00     0.174 HD
ATOM   2163 2HH1 ARG A 280      27.375  16.717   8.348  1.00  0.00     0.174 HD
ATOM   2164 1HH2 ARG A 280      28.659  15.346  11.301  1.00  0.00     0.174 HD
ATOM   2165 2HH2 ARG A 280      27.230  15.610  10.327  1.00  0.00     0.174 HD
ATOM   2166  N   TRP A 281      34.978  14.724   6.665  1.00 32.50    -0.346 N 
ATOM   2167  CA  TRP A 281      36.078  15.472   6.074  1.00 33.92     0.181 C 
ATOM   2168  C   TRP A 281      37.196  14.691   5.412  1.00 36.64     0.241 C 
ATOM   2169  O   TRP A 281      37.626  13.649   5.905  1.00 34.36    -0.271 OA
ATOM   2170  CB  TRP A 281      36.718  16.382   7.146  1.00 32.76     0.075 C 
ATOM   2171  CG  TRP A 281      35.762  17.346   7.773  1.00 32.50    -0.028 A 
ATOM   2172  CD1 TRP A 281      35.381  17.398   9.082  1.00 33.88     0.096 A 
ATOM   2173  CD2 TRP A 281      35.072  18.406   7.108  1.00 33.36    -0.002 A 
ATOM   2174  CE2 TRP A 281      34.240  19.032   8.065  1.00 36.14     0.042 A 
ATOM   2175  CE3 TRP A 281      35.084  18.901   5.790  1.00 36.73     0.014 A 
ATOM   2176  NE1 TRP A 281      34.467  18.413   9.268  1.00 33.26    -0.365 N 
ATOM   2177  CZ2 TRP A 281      33.466  20.154   7.758  1.00 36.85     0.030 A 
ATOM   2178  CZ3 TRP A 281      34.284  19.991   5.479  1.00 39.19     0.001 A 
ATOM   2179  CH2 TRP A 281      33.493  20.611   6.457  1.00 38.98     0.002 A 
ATOM   2180  H   TRP A 281      35.173  14.183   7.495  1.00  0.00     0.163 HD
ATOM   2181  HE1 TRP A 281      34.035  18.661  10.147  1.00  0.00     0.165 HD
ATOM   2182  N   ASN A 282      37.715  15.280   4.331  1.00 34.43    -0.346 N 
ATOM   2183  CA  ASN A 282      38.889  14.805   3.618  1.00 35.98     0.185 C 
ATOM   2184  C   ASN A 282      40.029  15.729   4.055  1.00 40.27     0.241 C 
ATOM   2185  O   ASN A 282      39.766  16.899   4.345  1.00 38.64    -0.271 OA
ATOM   2186  CB  ASN A 282      38.685  14.876   2.111  1.00 39.00     0.137 C 
ATOM   2187  CG  ASN A 282      37.595  13.966   1.606  1.00 51.05     0.217 C 
ATOM   2188  ND2 ASN A 282      36.776  14.475   0.698  1.00 38.14    -0.370 N 
ATOM   2189  OD1 ASN A 282      37.480  12.800   2.005  1.00 45.07    -0.274 OA
ATOM   2190  H   ASN A 282      37.260  16.113   3.985  1.00  0.00     0.163 HD
ATOM   2191 1HD2 ASN A 282      36.897  15.428   0.386  1.00  0.00     0.159 HD
ATOM   2192 2HD2 ASN A 282      36.030  13.910   0.318  1.00  0.00     0.159 HD
ATOM   2193  N   THR A 283      41.279  15.207   4.135  1.00 37.68    -0.344 N 
ATOM   2194  CA  THR A 283      42.463  15.958   4.567  1.00 39.11     0.205 C 
ATOM   2195  C   THR A 283      42.659  17.299   3.826  1.00 47.47     0.243 C 
ATOM   2196  O   THR A 283      43.338  18.187   4.356  1.00 48.05    -0.271 OA
ATOM   2197  CB  THR A 283      43.746  15.096   4.499  1.00 44.12     0.146 C 
ATOM   2198  CG2 THR A 283      43.739  13.912   5.474  1.00 38.35     0.042 C 
ATOM   2199  OG1 THR A 283      43.957  14.648   3.161  1.00 45.60    -0.393 OA
ATOM   2200  H   THR A 283      41.402  14.237   3.880  1.00  0.00     0.163 HD
ATOM   2201  HG1 THR A 283      44.053  15.407   2.581  1.00  0.00     0.210 HD
ATOM   2202  N   ASP A 284      42.061  17.444   2.613  1.00 45.22    -0.345 N 
ATOM   2203  CA  ASP A 284      42.154  18.662   1.797  1.00 46.25     0.186 C 
ATOM   2204  C   ASP A 284      41.044  19.682   2.112  1.00 49.10     0.241 C 
ATOM   2205  O   ASP A 284      40.988  20.747   1.488  1.00 50.27    -0.271 OA
ATOM   2206  CB  ASP A 284      42.215  18.318   0.293  1.00 49.57     0.147 C 
ATOM   2207  CG  ASP A 284      40.885  17.969  -0.351  1.00 60.98     0.175 C 
ATOM   2208  OD1 ASP A 284      40.125  17.174   0.244  1.00 60.95    -0.648 OA
ATOM   2209  OD2 ASP A 284      40.608  18.485  -1.453  1.00 67.69    -0.648 OA
ATOM   2210  H   ASP A 284      41.522  16.670   2.253  1.00  0.00     0.163 HD
ATOM   2211  N   GLY A 285      40.178  19.354   3.072  1.00 42.79    -0.351 N 
ATOM   2212  CA  GLY A 285      39.097  20.240   3.491  1.00 40.96     0.225 C 
ATOM   2213  C   GLY A 285      37.778  20.044   2.781  1.00 42.78     0.236 C 
ATOM   2214  O   GLY A 285      36.759  20.549   3.254  1.00 42.44    -0.272 OA
ATOM   2215  H   GLY A 285      40.274  18.457   3.527  1.00  0.00     0.163 HD
ATOM   2216  N   SER A 286      37.759  19.285   1.695  1.00 38.54    -0.344 N 
ATOM   2217  CA  SER A 286      36.486  19.013   0.978  1.00 38.20     0.200 C 
ATOM   2218  C   SER A 286      35.575  18.114   1.832  1.00 42.70     0.243 C 
ATOM   2219  O   SER A 286      36.111  17.323   2.626  1.00 42.58    -0.271 OA
ATOM   2220  CB  SER A 286      36.736  18.429  -0.386  1.00 41.66     0.199 C 
ATOM   2221  OG  SER A 286      37.441  17.204  -0.286  1.00 49.49    -0.398 OA
ATOM   2222  H   SER A 286      38.621  18.886   1.350  1.00  0.00     0.163 HD
ATOM   2223  HG  SER A 286      36.991  16.533  -0.805  1.00  0.00     0.209 HD
ATOM   2224  N   SER A 287      34.259  18.286   1.746  1.00 39.64    -0.344 N 
ATOM   2225  CA  SER A 287      33.288  17.469   2.527  1.00 38.21     0.200 C 
ATOM   2226  C   SER A 287      32.979  16.147   1.814  1.00 43.38     0.243 C 
ATOM   2227  O   SER A 287      33.301  16.040   0.619  1.00 45.45    -0.271 OA
ATOM   2228  CB  SER A 287      32.032  18.237   2.837  1.00 40.47     0.199 C 
ATOM   2229  OG  SER A 287      31.207  18.322   1.690  1.00 49.82    -0.398 OA
ATOM   2230  H   SER A 287      33.903  19.000   1.126  1.00  0.00     0.163 HD
ATOM   2231  HG  SER A 287      30.411  18.814   1.904  1.00  0.00     0.209 HD
ATOM   2232  N   ASN A 288      32.374  15.191   2.516  1.00 38.49    -0.345 N 
ATOM   2233  CA  ASN A 288      32.031  13.862   1.937  1.00 37.33     0.185 C 
ATOM   2234  C   ASN A 288      30.520  13.591   2.044  1.00 38.48     0.241 C 
ATOM   2235  O   ASN A 288      29.878  14.154   2.943  1.00 36.24    -0.271 OA
ATOM   2236  CB  ASN A 288      32.786  12.724   2.628  1.00 36.29     0.137 C 
ATOM   2237  CG  ASN A 288      34.261  12.669   2.296  1.00 48.39     0.217 C 
ATOM   2238  ND2 ASN A 288      35.089  12.513   3.313  1.00 38.29    -0.370 N 
ATOM   2239  OD1 ASN A 288      34.646  12.739   1.134  1.00 41.45    -0.274 OA
ATOM   2240  H   ASN A 288      32.138  15.374   3.481  1.00  0.00     0.163 HD
ATOM   2241 1HD2 ASN A 288      34.727  12.449   4.254  1.00  0.00     0.159 HD
ATOM   2242 2HD2 ASN A 288      36.084  12.458   3.150  1.00  0.00     0.159 HD
ATOM   2243  N   SER A 289      29.991  12.789   1.124  1.00 35.30    -0.344 N 
ATOM   2244  CA  SER A 289      28.598  12.373   1.059  1.00 34.26     0.200 C 
ATOM   2245  C   SER A 289      28.565  10.888   0.801  1.00 37.20     0.243 C 
ATOM   2246  O   SER A 289      29.344  10.396  -0.011  1.00 37.96    -0.271 OA
ATOM   2247  CB  SER A 289      27.854  13.116  -0.045  1.00 39.14     0.199 C 
ATOM   2248  OG  SER A 289      27.694  14.483   0.292  1.00 51.39    -0.398 OA
ATOM   2249  H   SER A 289      30.611  12.438   0.408  1.00  0.00     0.163 HD
ATOM   2250  HG  SER A 289      27.224  14.934  -0.413  1.00  0.00     0.209 HD
ATOM   2251  N   TYR A 290      27.652  10.179   1.481  1.00 31.59    -0.346 N 
ATOM   2252  CA  TYR A 290      27.498   8.737   1.381  1.00 31.15     0.180 C 
ATOM   2253  C   TYR A 290      26.054   8.365   1.147  1.00 36.25     0.241 C 
ATOM   2254  O   TYR A 290      25.156   9.128   1.504  1.00 35.59    -0.271 OA
ATOM   2255  CB  TYR A 290      27.956   8.076   2.702  1.00 30.61     0.073 C 
ATOM   2256  CG  TYR A 290      29.368   8.430   3.124  1.00 29.61    -0.056 A 
ATOM   2257  CD1 TYR A 290      29.614   9.495   3.987  1.00 30.88     0.010 A 
ATOM   2258  CD2 TYR A 290      30.461   7.708   2.648  1.00 30.19     0.010 A 
ATOM   2259  CE1 TYR A 290      30.921   9.851   4.345  1.00 31.27     0.037 A 
ATOM   2260  CE2 TYR A 290      31.763   8.035   3.023  1.00 30.29     0.037 A 
ATOM   2261  CZ  TYR A 290      31.988   9.107   3.869  1.00 33.78     0.065 A 
ATOM   2262  OH  TYR A 290      33.272   9.405   4.247  1.00 33.45    -0.361 OA
ATOM   2263  H   TYR A 290      27.032  10.679   2.102  1.00  0.00     0.163 HD
ATOM   2264  HH  TYR A 290      33.347   9.342   5.202  1.00  0.00     0.217 HD
ATOM   2265  N   ASP A 291      25.826   7.154   0.614  1.00 34.56    -0.345 N 
ATOM   2266  CA  ASP A 291      24.500   6.557   0.475  1.00 34.08     0.186 C 
ATOM   2267  C   ASP A 291      24.039   6.382   1.935  1.00 35.56     0.241 C 
ATOM   2268  O   ASP A 291      24.842   5.974   2.782  1.00 34.18    -0.271 OA
ATOM   2269  CB  ASP A 291      24.616   5.176  -0.217  1.00 37.25     0.147 C 
ATOM   2270  CG  ASP A 291      23.303   4.465  -0.544  1.00 51.95     0.175 C 
ATOM   2271  OD1 ASP A 291      22.404   4.430   0.328  1.00 50.61    -0.648 OA
ATOM   2272  OD2 ASP A 291      23.189   3.915  -1.660  1.00 63.02    -0.648 OA
ATOM   2273  H   ASP A 291      26.621   6.623   0.289  1.00  0.00     0.163 HD
ATOM   2274  N   ARG A 292      22.784   6.739   2.245  1.00 31.76    -0.346 N 
ATOM   2275  CA  ARG A 292      22.237   6.650   3.608  1.00 30.05     0.176 C 
ATOM   2276  C   ARG A 292      22.255   5.218   4.200  1.00 33.71     0.241 C 
ATOM   2277  O   ARG A 292      22.142   5.058   5.420  1.00 32.40    -0.271 OA
ATOM   2278  CB  ARG A 292      20.836   7.265   3.668  1.00 27.66     0.036 C 
ATOM   2279  CG  ARG A 292      20.850   8.773   3.393  1.00 32.35     0.023 C 
ATOM   2280  CD  ARG A 292      19.459   9.357   3.358  1.00 32.75     0.138 C 
ATOM   2281  NE  ARG A 292      18.707   8.890   2.189  1.00 33.15    -0.227 N 
ATOM   2282  CZ  ARG A 292      17.478   9.283   1.880  1.00 43.28     0.665 C 
ATOM   2283  NH1 ARG A 292      16.830  10.143   2.661  1.00 28.71    -0.235 N 
ATOM   2284  NH2 ARG A 292      16.880   8.812   0.795  1.00 34.03    -0.235 N 
ATOM   2285  H   ARG A 292      22.186   7.085   1.508  1.00  0.00     0.163 HD
ATOM   2286  HE  ARG A 292      19.155   8.223   1.577  1.00  0.00     0.177 HD
ATOM   2287 1HH1 ARG A 292      17.275  10.504   3.493  1.00  0.00     0.174 HD
ATOM   2288 2HH1 ARG A 292      15.893  10.435   2.422  1.00  0.00     0.174 HD
ATOM   2289 1HH2 ARG A 292      17.362   8.155   0.198  1.00  0.00     0.174 HD
ATOM   2290 2HH2 ARG A 292      15.943   9.110   0.565  1.00  0.00     0.174 HD
ATOM   2291  N   ALA A 293      22.450   4.197   3.341  1.00 30.93    -0.346 N 
ATOM   2292  CA  ALA A 293      22.543   2.788   3.740  1.00 30.77     0.172 C 
ATOM   2293  C   ALA A 293      23.918   2.453   4.309  1.00 33.75     0.240 C 
ATOM   2294  O   ALA A 293      24.058   1.427   4.977  1.00 33.07    -0.271 OA
ATOM   2295  CB  ALA A 293      22.244   1.882   2.551  1.00 32.55     0.042 C 
ATOM   2296  H   ALA A 293      22.538   4.416   2.359  1.00  0.00     0.163 HD
ATOM   2297  N   ARG A 294      24.935   3.312   4.046  1.00 29.55    -0.346 N 
ATOM   2298  CA  ARG A 294      26.309   3.081   4.479  1.00 29.53     0.176 C 
ATOM   2299  C   ARG A 294      26.469   2.994   5.990  1.00 33.03     0.241 C 
ATOM   2300  O   ARG A 294      26.094   3.909   6.729  1.00 30.85    -0.271 OA
ATOM   2301  CB  ARG A 294      27.280   4.108   3.875  1.00 29.58     0.036 C 
ATOM   2302  CG  ARG A 294      28.752   3.731   4.025  1.00 33.31     0.023 C 
ATOM   2303  CD  ARG A 294      29.231   2.804   2.927  1.00 35.34     0.138 C 
ATOM   2304  NE  ARG A 294      30.665   2.555   3.046  1.00 44.01    -0.227 N 
ATOM   2305  CZ  ARG A 294      31.608   3.311   2.492  1.00 56.41     0.665 C 
ATOM   2306  NH1 ARG A 294      31.279   4.380   1.775  1.00 46.34    -0.235 N 
ATOM   2307  NH2 ARG A 294      32.886   3.005   2.650  1.00 36.76    -0.235 N 
ATOM   2308  H   ARG A 294      24.731   4.153   3.525  1.00  0.00     0.163 HD
ATOM   2309  HE  ARG A 294      30.961   1.754   3.586  1.00  0.00     0.177 HD
ATOM   2310 1HH1 ARG A 294      30.307   4.623   1.648  1.00  0.00     0.174 HD
ATOM   2311 2HH1 ARG A 294      32.001   4.950   1.357  1.00  0.00     0.174 HD
ATOM   2312 1HH2 ARG A 294      33.148   2.195   3.193  1.00  0.00     0.174 HD
ATOM   2313 2HH2 ARG A 294      33.599   3.582   2.228  1.00  0.00     0.174 HD
ATOM   2314  N   SER A 295      27.073   1.879   6.425  1.00 31.15    -0.344 N 
ATOM   2315  CA  SER A 295      27.325   1.567   7.828  1.00 29.44     0.200 C 
ATOM   2316  C   SER A 295      28.767   1.094   8.110  1.00 32.12     0.243 C 
ATOM   2317  O   SER A 295      29.332   0.311   7.344  1.00 30.94    -0.271 OA
ATOM   2318  CB  SER A 295      26.330   0.526   8.325  1.00 28.59     0.199 C 
ATOM   2319  OG  SER A 295      26.513   0.322   9.714  1.00 30.81    -0.398 OA
ATOM   2320  H   SER A 295      27.375   1.208   5.733  1.00  0.00     0.163 HD
ATOM   2321  HG  SER A 295      25.658   0.219  10.138  1.00  0.00     0.209 HD
ATOM   2322  N   THR A 296      29.316   1.553   9.248  1.00 28.07    -0.344 N 
ATOM   2323  CA  THR A 296      30.649   1.202   9.759  1.00 29.15     0.205 C 
ATOM   2324  C   THR A 296      30.542   0.038  10.742  1.00 31.96     0.243 C 
ATOM   2325  O   THR A 296      31.562  -0.528  11.133  1.00 31.55    -0.271 OA
ATOM   2326  CB  THR A 296      31.312   2.435  10.414  1.00 35.58     0.146 C 
ATOM   2327  CG2 THR A 296      31.744   3.475   9.388  1.00 33.27     0.042 C 
ATOM   2328  OG1 THR A 296      30.385   3.023  11.337  1.00 37.51    -0.393 OA
ATOM   2329  H   THR A 296      28.765   2.195   9.800  1.00  0.00     0.163 HD
ATOM   2330  HG1 THR A 296      29.592   3.291  10.867  1.00  0.00     0.210 HD
ATOM   2331  N   ALA A 297      29.297  -0.299  11.144  1.00 28.68    -0.346 N 
ATOM   2332  CA  ALA A 297      28.944  -1.389  12.070  1.00 28.18     0.172 C 
ATOM   2333  C   ALA A 297      29.285  -2.799  11.559  1.00 32.79     0.243 C 
ATOM   2334  O   ALA A 297      28.667  -3.269  10.589  1.00 32.61    -0.271 OA
ATOM   2335  CB  ALA A 297      27.464  -1.317  12.435  1.00 27.58     0.042 C 
ATOM   2336  H   ALA A 297      28.534   0.250  10.774  1.00  0.00     0.163 HD
ATOM   2337  N   PRO A 298      30.177  -3.507  12.259  1.00 28.56    -0.337 N 
ATOM   2338  CA  PRO A 298      30.544  -4.888  11.915  1.00 28.91     0.179 C 
ATOM   2339  C   PRO A 298      29.423  -5.881  12.270  1.00 33.72     0.241 C 
ATOM   2340  O   PRO A 298      28.623  -5.577  13.129  1.00 32.56    -0.271 OA
ATOM   2341  CB  PRO A 298      31.801  -5.168  12.746  1.00 30.72     0.037 C 
ATOM   2342  CG  PRO A 298      31.624  -4.301  13.958  1.00 34.02     0.022 C 
ATOM   2343  CD  PRO A 298      30.918  -3.065  13.443  1.00 28.95     0.127 C 
ATOM   2344  N   ASP A 299      29.420  -7.054  11.650  1.00 32.05    -0.346 N 
ATOM   2345  CA  ASP A 299      28.402  -8.079  11.880  1.00 32.91     0.186 C 
ATOM   2346  C   ASP A 299      28.351  -8.562  13.319  1.00 36.11     0.241 C 
ATOM   2347  O   ASP A 299      27.291  -8.903  13.821  1.00 36.31    -0.271 OA
ATOM   2348  CB  ASP A 299      28.618  -9.264  10.951  1.00 37.40     0.147 C 
ATOM   2349  CG  ASP A 299      28.798  -8.847   9.519  1.00 58.06     0.175 C 
ATOM   2350  OD1 ASP A 299      28.884  -7.631   9.268  1.00 59.84    -0.648 OA
ATOM   2351  OD2 ASP A 299      28.867  -9.730   8.646  1.00 68.88    -0.648 OA
ATOM   2352  H   ASP A 299      30.157  -7.249  10.987  1.00  0.00     0.163 HD
ATOM   2353  N   TRP A 300      29.506  -8.650  13.959  1.00 32.18    -0.346 N 
ATOM   2354  CA  TRP A 300      29.597  -9.098  15.374  1.00 31.32     0.181 C 
ATOM   2355  C   TRP A 300      29.095  -8.010  16.334  1.00 31.44     0.241 C 
ATOM   2356  O   TRP A 300      28.963  -8.322  17.527  1.00 30.17    -0.271 OA
ATOM   2357  CB  TRP A 300      31.022  -9.552  15.714  1.00 30.39     0.075 C 
ATOM   2358  CG  TRP A 300      32.073  -8.539  15.385  1.00 31.43    -0.028 A 
ATOM   2359  CD1 TRP A 300      32.791  -8.445  14.229  1.00 34.83     0.096 A 
ATOM   2360  CD2 TRP A 300      32.520  -7.461  16.224  1.00 30.50    -0.002 A 
ATOM   2361  CE2 TRP A 300      33.516  -6.769  15.506  1.00 34.81     0.042 A 
ATOM   2362  CE3 TRP A 300      32.188  -7.021  17.510  1.00 30.90     0.014 A 
ATOM   2363  NE1 TRP A 300      33.658  -7.390  14.294  1.00 33.99    -0.365 N 
ATOM   2364  CZ2 TRP A 300      34.172  -5.658  16.031  1.00 33.38     0.030 A 
ATOM   2365  CZ3 TRP A 300      32.838  -5.924  18.027  1.00 31.96     0.001 A 
ATOM   2366  CH2 TRP A 300      33.819  -5.256  17.297  1.00 32.82     0.002 A 
ATOM   2367  H   TRP A 300      30.355  -8.404  13.470  1.00  0.00     0.163 HD
ATOM   2368  HE1 TRP A 300      34.300  -7.113  13.565  1.00  0.00     0.165 HD
ATOM   2369  N   ALA A 301      28.876  -6.781  15.876  1.00 26.61    -0.346 N 
ATOM   2370  CA  ALA A 301      28.435  -5.730  16.770  1.00 25.42     0.172 C 
ATOM   2371  C   ALA A 301      26.992  -5.914  17.242  1.00 30.13     0.240 C 
ATOM   2372  O   ALA A 301      26.122  -6.339  16.473  1.00 30.34    -0.271 OA
ATOM   2373  CB  ALA A 301      28.645  -4.365  16.139  1.00 25.66     0.042 C 
ATOM   2374  H   ALA A 301      29.018  -6.579  14.897  1.00  0.00     0.163 HD
ATOM   2375  N   TYR A 302      26.762  -5.617  18.510  1.00 25.82    -0.346 N 
ATOM   2376  CA  TYR A 302      25.409  -5.753  19.098  1.00 25.10     0.180 C 
ATOM   2377  C   TYR A 302      25.299  -4.918  20.375  1.00 27.99     0.241 C 
ATOM   2378  O   TYR A 302      26.321  -4.633  21.022  1.00 25.78    -0.271 OA
ATOM   2379  CB  TYR A 302      25.119  -7.216  19.446  1.00 24.75     0.073 C 
ATOM   2380  CG  TYR A 302      25.925  -7.746  20.604  1.00 26.27    -0.056 A 
ATOM   2381  CD1 TYR A 302      25.591  -7.431  21.909  1.00 27.61     0.010 A 
ATOM   2382  CD2 TYR A 302      27.035  -8.551  20.399  1.00 26.53     0.010 A 
ATOM   2383  CE1 TYR A 302      26.330  -7.901  22.979  1.00 29.86     0.037 A 
ATOM   2384  CE2 TYR A 302      27.782  -9.037  21.458  1.00 26.27     0.037 A 
ATOM   2385  CZ  TYR A 302      27.428  -8.711  22.753  1.00 31.31     0.065 A 
ATOM   2386  OH  TYR A 302      28.155  -9.178  23.805  1.00 32.41    -0.361 OA
ATOM   2387  H   TYR A 302      27.523  -5.291  19.088  1.00  0.00     0.163 HD
ATOM   2388  HH  TYR A 302      27.629  -9.809  24.302  1.00  0.00     0.217 HD
ATOM   2389  N   ASN A 303      24.094  -4.448  20.652  1.00 25.73    -0.346 N 
ATOM   2390  CA  ASN A 303      23.801  -3.731  21.917  1.00 24.77     0.185 C 
ATOM   2391  C   ASN A 303      22.499  -4.318  22.474  1.00 27.42     0.241 C 
ATOM   2392  O   ASN A 303      21.475  -4.203  21.787  1.00 25.83    -0.271 OA
ATOM   2393  CB  ASN A 303      23.728  -2.216  21.721  1.00 22.32     0.137 C 
ATOM   2394  CG  ASN A 303      23.815  -1.459  23.028  1.00 45.61     0.217 C 
ATOM   2395  ND2 ASN A 303      24.382  -0.266  22.989  1.00 34.66    -0.370 N 
ATOM   2396  OD1 ASN A 303      23.378  -1.949  24.065  1.00 36.10    -0.274 OA
ATOM   2397  H   ASN A 303      23.351  -4.581  19.982  1.00  0.00     0.163 HD
ATOM   2398 1HD2 ASN A 303      24.730   0.099  22.114  1.00  0.00     0.159 HD
ATOM   2399 2HD2 ASN A 303      24.467   0.281  23.834  1.00  0.00     0.159 HD
ATOM   2400  N   ASP A 304      22.519  -4.894  23.662  1.00 25.13    -0.345 N 
ATOM   2401  CA  ASP A 304      21.321  -5.473  24.236  1.00 25.82     0.186 C 
ATOM   2402  C   ASP A 304      21.117  -4.772  25.549  1.00 30.13     0.241 C 
ATOM   2403  O   ASP A 304      22.071  -4.499  26.232  1.00 30.98    -0.271 OA
ATOM   2404  CB  ASP A 304      21.479  -6.978  24.467  1.00 28.59     0.147 C 
ATOM   2405  CG  ASP A 304      21.742  -7.752  23.192  1.00 37.18     0.175 C 
ATOM   2406  OD1 ASP A 304      21.361  -7.296  22.102  1.00 36.89    -0.648 OA
ATOM   2407  OD2 ASP A 304      22.331  -8.846  23.285  1.00 41.19    -0.648 OA
ATOM   2408  H   ASP A 304      23.385  -4.932  24.180  1.00  0.00     0.163 HD
ATOM   2409  N   LYS A 305      19.865  -4.488  25.875  1.00 25.38    -0.346 N 
ATOM   2410  CA  LYS A 305      19.446  -3.786  27.090  1.00 25.25     0.176 C 
ATOM   2411  C   LYS A 305      18.225  -4.464  27.702  1.00 30.51     0.241 C 
ATOM   2412  O   LYS A 305      17.330  -4.877  26.972  1.00 30.68    -0.271 OA
ATOM   2413  CB  LYS A 305      19.067  -2.326  26.770  1.00 25.91     0.035 C 
ATOM   2414  CG  LYS A 305      20.229  -1.428  26.448  1.00 31.94     0.004 C 
ATOM   2415  CD  LYS A 305      19.749  -0.027  26.151  1.00 40.50     0.027 C 
ATOM   2416  CE  LYS A 305      19.893   0.339  24.696  1.00 42.25     0.229 C 
ATOM   2417  NZ  LYS A 305      21.307   0.575  24.332  1.00 32.77    -0.079 N 
ATOM   2418  H   LYS A 305      19.141  -4.779  25.234  1.00  0.00     0.163 HD
ATOM   2419  HZ1 LYS A 305      21.367   0.817  23.353  1.00  0.00     0.274 HD
ATOM   2420  HZ2 LYS A 305      21.843  -0.263  24.505  1.00  0.00     0.274 HD
ATOM   2421  HZ3 LYS A 305      21.676   1.332  24.890  1.00  0.00     0.274 HD
ATOM   2422  N   GLU A 306      18.160  -4.518  29.035  1.00 27.40    -0.346 N 
ATOM   2423  CA  GLU A 306      17.042  -5.118  29.754  1.00 27.40     0.177 C 
ATOM   2424  C   GLU A 306      16.654  -4.266  30.947  1.00 33.27     0.241 C 
ATOM   2425  O   GLU A 306      17.475  -4.005  31.828  1.00 33.58    -0.271 OA
ATOM   2426  CB  GLU A 306      17.352  -6.549  30.174  1.00 29.50     0.045 C 
ATOM   2427  CG  GLU A 306      16.083  -7.384  30.259  1.00 40.21     0.116 C 
ATOM   2428  CD  GLU A 306      16.271  -8.742  30.901  1.00 55.34     0.172 C 
ATOM   2429  OE1 GLU A 306      17.057  -9.556  30.362  1.00 58.35    -0.648 OA
ATOM   2430  OE2 GLU A 306      15.636  -8.989  31.950  1.00 44.21    -0.648 OA
ATOM   2431  H   GLU A 306      18.921  -4.125  29.570  1.00  0.00     0.163 HD
ATOM   2432  N   ILE A 307      15.395  -3.809  30.939  1.00 30.37    -0.346 N 
ATOM   2433  CA  ILE A 307      14.766  -2.941  31.926  1.00 29.80     0.180 C 
ATOM   2434  C   ILE A 307      13.752  -3.748  32.725  1.00 31.41     0.241 C 
ATOM   2435  O   ILE A 307      12.930  -4.445  32.133  1.00 30.61    -0.271 OA
ATOM   2436  CB  ILE A 307      14.094  -1.723  31.198  1.00 32.68     0.013 C 
ATOM   2437  CG1 ILE A 307      15.142  -0.819  30.481  1.00 33.26     0.002 C 
ATOM   2438  CG2 ILE A 307      13.194  -0.899  32.126  1.00 30.91     0.012 C 
ATOM   2439  CD1 ILE A 307      15.444  -1.194  28.986  1.00 41.52     0.005 C 
ATOM   2440  H   ILE A 307      14.817  -4.098  30.163  1.00  0.00     0.163 HD
ATOM   2441  N   ASN A 308      13.819  -3.653  34.065  1.00 27.55    -0.346 N 
ATOM   2442  CA  ASN A 308      12.878  -4.270  35.014  1.00 27.92     0.185 C 
ATOM   2443  C   ASN A 308      12.583  -3.217  36.082  1.00 32.04     0.241 C 
ATOM   2444  O   ASN A 308      13.512  -2.678  36.698  1.00 31.89    -0.271 OA
ATOM   2445  CB  ASN A 308      13.438  -5.547  35.651  1.00 29.23     0.137 C 
ATOM   2446  CG  ASN A 308      13.550  -6.718  34.709  1.00 36.06     0.217 C 
ATOM   2447  ND2 ASN A 308      14.734  -6.949  34.191  1.00 25.44    -0.370 N 
ATOM   2448  OD1 ASN A 308      12.582  -7.428  34.438  1.00 32.88    -0.274 OA
ATOM   2449  H   ASN A 308      14.579  -3.113  34.453  1.00  0.00     0.163 HD
ATOM   2450 1HD2 ASN A 308      15.514  -6.354  34.429  1.00  0.00     0.159 HD
ATOM   2451 2HD2 ASN A 308      14.865  -7.722  33.554  1.00  0.00     0.159 HD
ATOM   2452  N   LYS A 309      11.301  -2.863  36.239  1.00 26.42    -0.346 N 
ATOM   2453  CA  LYS A 309      10.852  -1.868  37.204  1.00 26.35     0.176 C 
ATOM   2454  C   LYS A 309       9.673  -2.380  38.020  1.00 34.09     0.241 C 
ATOM   2455  O   LYS A 309       8.794  -3.048  37.484  1.00 34.50    -0.271 OA
ATOM   2456  CB  LYS A 309      10.407  -0.572  36.478  1.00 26.62     0.035 C 
ATOM   2457  CG  LYS A 309      11.506   0.065  35.626  1.00 29.41     0.004 C 
ATOM   2458  CD  LYS A 309      11.112   1.385  35.036  1.00 30.12     0.027 C 
ATOM   2459  CE  LYS A 309      12.307   2.030  34.377  1.00 32.52     0.229 C 
ATOM   2460  NZ  LYS A 309      12.009   3.423  33.945  1.00 44.07    -0.079 N 
ATOM   2461  H   LYS A 309      10.607  -3.310  35.657  1.00  0.00     0.163 HD
ATOM   2462  HZ1 LYS A 309      12.828   3.823  33.509  1.00  0.00     0.274 HD
ATOM   2463  HZ2 LYS A 309      11.751   3.977  34.749  1.00  0.00     0.274 HD
ATOM   2464  HZ3 LYS A 309      11.246   3.414  33.283  1.00  0.00     0.274 HD
ATOM   2465  N   VAL A 310       9.659  -2.059  39.315  1.00 32.12    -0.346 N 
ATOM   2466  CA  VAL A 310       8.537  -2.299  40.230  1.00 32.60     0.180 C 
ATOM   2467  C   VAL A 310       8.179  -0.918  40.759  1.00 34.12     0.241 C 
ATOM   2468  O   VAL A 310       9.069  -0.132  41.080  1.00 32.50    -0.271 OA
ATOM   2469  CB  VAL A 310       8.712  -3.383  41.329  1.00 38.51     0.009 C 
ATOM   2470  CG1 VAL A 310       8.606  -4.781  40.733  1.00 39.48     0.012 C 
ATOM   2471  CG2 VAL A 310      10.020  -3.224  42.100  1.00 38.72     0.012 C 
ATOM   2472  H   VAL A 310      10.484  -1.617  39.695  1.00  0.00     0.163 HD
ATOM   2473  N   PHE A 311       6.895  -0.572  40.730  1.00 30.74    -0.346 N 
ATOM   2474  CA  PHE A 311       6.453   0.764  41.100  1.00 29.82     0.180 C 
ATOM   2475  C   PHE A 311       5.140   0.741  41.858  1.00 38.76     0.241 C 
ATOM   2476  O   PHE A 311       4.322  -0.173  41.674  1.00 39.64    -0.271 OA
ATOM   2477  CB  PHE A 311       6.368   1.656  39.847  1.00 29.65     0.073 C 
ATOM   2478  CG  PHE A 311       5.586   1.069  38.697  1.00 29.71    -0.056 A 
ATOM   2479  CD1 PHE A 311       4.213   1.281  38.587  1.00 32.96     0.007 A 
ATOM   2480  CD2 PHE A 311       6.223   0.325  37.710  1.00 30.26     0.007 A 
ATOM   2481  CE1 PHE A 311       3.482   0.717  37.535  1.00 33.41     0.001 A 
ATOM   2482  CE2 PHE A 311       5.493  -0.252  36.667  1.00 32.87     0.001 A 
ATOM   2483  CZ  PHE A 311       4.128  -0.041  36.579  1.00 31.64     0.000 A 
ATOM   2484  H   PHE A 311       6.208  -1.255  40.443  1.00  0.00     0.163 HD
ATOM   2485  N   MET A 312       4.948   1.736  42.735  1.00 37.59    -0.346 N 
ATOM   2486  CA  MET A 312       3.752   1.846  43.559  1.00 39.42     0.177 C 
ATOM   2487  C   MET A 312       3.372   3.291  43.836  1.00 42.79     0.241 C 
ATOM   2488  O   MET A 312       4.244   4.150  43.917  1.00 41.57    -0.271 OA
ATOM   2489  CB  MET A 312       3.877   1.013  44.861  1.00 44.10     0.045 C 
ATOM   2490  CG  MET A 312       4.837   1.587  45.907  1.00 49.66     0.076 C 
ATOM   2491  SD  MET A 312       4.021   2.674  47.118  1.00 56.71    -0.173 SA
ATOM   2492  CE  MET A 312       3.266   1.437  48.217  1.00 55.03     0.089 C 
ATOM   2493  H   MET A 312       5.665   2.441  42.829  1.00  0.00     0.163 HD
ATOM   2494  N   THR A 313       2.065   3.548  43.995  1.00 39.90    -0.344 N 
ATOM   2495  CA  THR A 313       1.502   4.861  44.316  1.00 39.08     0.205 C 
ATOM   2496  C   THR A 313       0.369   4.671  45.321  1.00 42.40     0.243 C 
ATOM   2497  O   THR A 313      -0.607   4.001  45.016  1.00 40.91    -0.271 OA
ATOM   2498  CB  THR A 313       1.020   5.594  43.046  1.00 48.92     0.146 C 
ATOM   2499  CG2 THR A 313       0.547   7.038  43.331  1.00 47.67     0.042 C 
ATOM   2500  OG1 THR A 313       2.073   5.613  42.082  1.00 54.39    -0.393 OA
ATOM   2501  H   THR A 313       1.421   2.778  43.885  1.00  0.00     0.163 HD
ATOM   2502  HG1 THR A 313       2.044   4.808  41.560  1.00  0.00     0.210 HD
ATOM   2503  N   LEU A 314       0.508   5.291  46.483  1.00 40.23    -0.346 N 
ATOM   2504  CA  LEU A 314      -0.535   5.259  47.540  1.00 41.13     0.177 C 
ATOM   2505  C   LEU A 314      -1.095   6.678  47.708  1.00 44.25     0.241 C 
ATOM   2506  O   LEU A 314      -0.311   7.576  48.066  1.00 43.02    -0.271 OA
ATOM   2507  CB  LEU A 314       0.094   4.768  48.846  1.00 42.75     0.038 C 
ATOM   2508  CG  LEU A 314      -0.765   4.967  50.092  1.00 49.85    -0.020 C 
ATOM   2509  CD1 LEU A 314      -1.928   3.987  50.109  1.00 51.28     0.009 C 
ATOM   2510  CD2 LEU A 314       0.069   4.821  51.352  1.00 54.24     0.009 C 
ATOM   2511  H   LEU A 314       1.359   5.807  46.658  1.00  0.00     0.163 HD
ATOM   2512  N   LYS A 315      -2.377   6.887  47.446  1.00 41.31    -0.346 N 
ATOM   2513  CA  LYS A 315      -2.990   8.233  47.597  1.00 41.49     0.176 C 
ATOM   2514  C   LYS A 315      -4.061   8.179  48.693  1.00 48.96     0.241 C 
ATOM   2515  O   LYS A 315      -4.933   7.294  48.623  1.00 48.92    -0.271 OA
ATOM   2516  CB  LYS A 315      -3.601   8.695  46.271  1.00 42.21     0.035 C 
ATOM   2517  CG  LYS A 315      -2.612   9.129  45.199  1.00 46.63     0.004 C 
ATOM   2518  CD  LYS A 315      -3.285   9.475  43.891  1.00 53.27     0.027 C 
ATOM   2519  CE  LYS A 315      -2.321   9.708  42.748  1.00 65.13     0.229 C 
ATOM   2520  NZ  LYS A 315      -1.740  11.070  42.779  1.00 79.48    -0.079 N 
ATOM   2521  H   LYS A 315      -2.950   6.115  47.137  1.00  0.00     0.163 HD
ATOM   2522  HZ1 LYS A 315      -1.105  11.183  42.002  1.00  0.00     0.274 HD
ATOM   2523  HZ2 LYS A 315      -1.238  11.202  43.646  1.00  0.00     0.274 HD
ATOM   2524  HZ3 LYS A 315      -2.480  11.754  42.711  1.00  0.00     0.274 HD
ATOM   2525  N   GLN A 316      -4.003   9.078  49.665  1.00 47.75    -0.346 N 
ATOM   2526  CA  GLN A 316      -5.016   9.086  50.751  1.00 50.19     0.177 C 
ATOM   2527  C   GLN A 316      -5.646  10.477  50.875  1.00 57.00     0.241 C 
ATOM   2528  O   GLN A 316      -4.893  11.463  50.937  1.00 55.44    -0.271 OA
ATOM   2529  CB  GLN A 316      -4.395   8.647  52.076  1.00 53.06     0.044 C 
ATOM   2530  CG  GLN A 316      -5.377   8.691  53.236  1.00 70.41     0.105 C 
ATOM   2531  CD  GLN A 316      -4.942   7.814  54.382  1.00 89.10     0.215 C 
ATOM   2532  NE2 GLN A 316      -5.314   8.205  55.590  1.00 78.77    -0.370 N 
ATOM   2533  OE1 GLN A 316      -4.283   6.796  54.191  1.00 86.10    -0.274 OA
ATOM   2534  H   GLN A 316      -3.262   9.765  49.667  1.00  0.00     0.163 HD
ATOM   2535 1HE2 GLN A 316      -5.857   9.049  55.703  1.00  0.00     0.159 HD
ATOM   2536 2HE2 GLN A 316      -5.055   7.659  56.399  1.00  0.00     0.159 HD
ATOM   2537  N   GLN A 317      -6.967  10.541  50.949  1.00 57.57    -0.346 N 
ATOM   2538  CA  GLN A 317      -7.684  11.831  51.111  1.00 59.53     0.177 C 
ATOM   2539  C   GLN A 317      -7.812  12.098  52.615  1.00 68.21     0.241 C 
ATOM   2540  O   GLN A 317      -8.447  11.282  53.300  1.00 67.68    -0.271 OA
ATOM   2541  CB  GLN A 317      -9.058  11.734  50.445  1.00 60.91     0.044 C 
ATOM   2542  CG  GLN A 317      -9.895  12.998  50.559  1.00 83.30     0.105 C 
ATOM   2543  CD  GLN A 317      -9.418  14.089  49.634  1.00105.28     0.215 C 
ATOM   2544  NE2 GLN A 317      -9.806  15.318  49.936  1.00 98.14    -0.370 N 
ATOM   2545  OE1 GLN A 317      -8.715  13.837  48.658  1.00 99.09    -0.274 OA
ATOM   2546  H   GLN A 317      -7.503   9.687  50.894  1.00  0.00     0.163 HD
ATOM   2547 1HE2 GLN A 317     -10.386  15.480  50.747  1.00  0.00     0.159 HD
ATOM   2548 2HE2 GLN A 317      -9.522  16.094  49.355  1.00  0.00     0.159 HD
ATOM   2549  N   PHE A 318      -7.224  13.181  53.109  1.00 68.99    -0.346 N 
ATOM   2550  CA  PHE A 318      -7.273  13.510  54.557  1.00 72.41     0.180 C 
ATOM   2551  C   PHE A 318      -8.236  14.678  54.778  1.00 80.36     0.241 C 
ATOM   2552  O   PHE A 318      -8.055  15.724  54.124  1.00 79.40    -0.271 OA
ATOM   2553  CB  PHE A 318      -5.880  13.873  55.077  1.00 74.58     0.073 C 
ATOM   2554  CG  PHE A 318      -5.125  12.746  55.734  1.00 77.21    -0.056 A 
ATOM   2555  CD1 PHE A 318      -5.509  12.264  56.975  1.00 82.59     0.007 A 
ATOM   2556  CD2 PHE A 318      -4.019  12.178  55.123  1.00 78.07     0.007 A 
ATOM   2557  CE1 PHE A 318      -4.811  11.233  57.584  1.00 84.20     0.001 A 
ATOM   2558  CE2 PHE A 318      -3.320  11.150  55.734  1.00 81.55     0.001 A 
ATOM   2559  CZ  PHE A 318      -3.717  10.679  56.963  1.00 81.81     0.000 A 
ATOM   2560  H   PHE A 318      -6.729  13.799  52.482  1.00  0.00     0.163 HD
ATOM   2561  N   ALA A 319      -9.222  14.502  55.644  1.00 80.30    -0.346 N 
ATOM   2562  CA  ALA A 319     -10.184  15.582  55.958  1.00 81.46     0.172 C 
ATOM   2563  C   ALA A 319     -10.834  16.083  54.667  1.00 83.74     0.240 C 
ATOM   2564  O   ALA A 319     -11.228  15.246  53.833  1.00 83.56    -0.271 OA
ATOM   2565  CB  ALA A 319      -9.476  16.700  56.683  1.00 83.15     0.042 C 
ATOM   2566  H   ALA A 319      -9.320  13.607  56.102  1.00  0.00     0.163 HD
ATOM   2567  N   ASP A 320     -10.924  17.396  54.512  1.00 77.93    -0.346 N 
ATOM   2568  CA  ASP A 320     -11.513  17.988  53.329  1.00 75.43     0.186 C 
ATOM   2569  C   ASP A 320     -10.467  18.882  52.687  1.00 75.63     0.241 C 
ATOM   2570  O   ASP A 320      -9.796  19.651  53.384  1.00 75.69    -0.271 OA
ATOM   2571  CB  ASP A 320     -12.763  18.800  53.689  1.00 78.52     0.147 C 
ATOM   2572  CG  ASP A 320     -13.944  17.926  54.103  1.00 87.65     0.175 C 
ATOM   2573  OD1 ASP A 320     -13.915  16.705  53.852  1.00 88.25    -0.648 OA
ATOM   2574  OD2 ASP A 320     -14.898  18.465  54.700  1.00 92.67    -0.648 OA
ATOM   2575  H   ASP A 320     -10.572  18.001  55.240  1.00  0.00     0.163 HD
ATOM   2576  N   THR A 321     -10.292  18.694  51.379  1.00 68.18    -0.344 N 
ATOM   2577  CA  THR A 321      -9.363  19.441  50.479  1.00 65.09     0.205 C 
ATOM   2578  C   THR A 321      -7.908  19.019  50.728  1.00 64.56     0.243 C 
ATOM   2579  O   THR A 321      -7.030  19.604  50.076  1.00 63.80    -0.271 OA
ATOM   2580  CB  THR A 321      -9.605  20.960  50.468  1.00 74.99     0.146 C 
ATOM   2581  CG2 THR A 321     -11.072  21.329  50.406  1.00 72.93     0.042 C 
ATOM   2582  OG1 THR A 321      -8.998  21.538  51.625  1.00 76.20    -0.393 OA
ATOM   2583  H   THR A 321     -10.848  17.968  50.950  1.00  0.00     0.163 HD
ATOM   2584  HG1 THR A 321      -8.546  22.349  51.379  1.00  0.00     0.210 HD
ATOM   2585  N   TRP A 322      -7.645  18.023  51.565  1.00 58.16    -0.346 N 
ATOM   2586  CA  TRP A 322      -6.236  17.608  51.805  1.00 55.89     0.181 C 
ATOM   2587  C   TRP A 322      -6.014  16.181  51.294  1.00 56.28     0.241 C 
ATOM   2588  O   TRP A 322      -6.838  15.305  51.609  1.00 56.32    -0.271 OA
ATOM   2589  CB  TRP A 322      -5.857  17.752  53.285  1.00 56.10     0.075 C 
ATOM   2590  CG  TRP A 322      -5.321  19.104  53.641  1.00 57.53    -0.028 A 
ATOM   2591  CD1 TRP A 322      -6.006  20.139  54.206  1.00 61.61     0.096 A 
ATOM   2592  CD2 TRP A 322      -3.975  19.575  53.449  1.00 56.71    -0.002 A 
ATOM   2593  CE2 TRP A 322      -3.930  20.902  53.926  1.00 61.40     0.042 A 
ATOM   2594  CE3 TRP A 322      -2.808  19.010  52.924  1.00 56.64     0.014 A 
ATOM   2595  NE1 TRP A 322      -5.183  21.218  54.381  1.00 61.06    -0.365 N 
ATOM   2596  CZ2 TRP A 322      -2.766  21.667  53.889  1.00 60.24     0.030 A 
ATOM   2597  CZ3 TRP A 322      -1.658  19.767  52.889  1.00 57.86     0.001 A 
ATOM   2598  CH2 TRP A 322      -1.639  21.077  53.366  1.00 59.32     0.002 A 
ATOM   2599  H   TRP A 322      -8.400  17.547  52.038  1.00  0.00     0.163 HD
ATOM   2600  HE1 TRP A 322      -5.455  22.104  54.781  1.00  0.00     0.165 HD
ATOM   2601  N   GLN A 323      -4.940  15.969  50.546  1.00 49.63    -0.346 N 
ATOM   2602  CA  GLN A 323      -4.595  14.662  49.986  1.00 47.28     0.177 C 
ATOM   2603  C   GLN A 323      -3.087  14.448  50.070  1.00 48.37     0.241 C 
ATOM   2604  O   GLN A 323      -2.333  15.378  49.803  1.00 46.72    -0.271 OA
ATOM   2605  CB  GLN A 323      -5.101  14.500  48.534  1.00 47.03     0.044 C 
ATOM   2606  CG  GLN A 323      -4.914  13.064  47.980  1.00 63.60     0.105 C 
ATOM   2607  CD  GLN A 323      -5.835  12.648  46.849  1.00 84.31     0.215 C 
ATOM   2608  NE2 GLN A 323      -6.176  13.567  45.952  1.00 80.74    -0.370 N 
ATOM   2609  OE1 GLN A 323      -6.241  11.482  46.756  1.00 76.46    -0.274 OA
ATOM   2610  H   GLN A 323      -4.329  16.750  50.353  1.00  0.00     0.163 HD
ATOM   2611 1HE2 GLN A 323      -5.829  14.512  46.040  1.00  0.00     0.159 HD
ATOM   2612 2HE2 GLN A 323      -6.782  13.321  45.182  1.00  0.00     0.159 HD
ATOM   2613  N   ALA A 324      -2.656  13.218  50.428  1.00 44.20    -0.346 N 
ATOM   2614  CA  ALA A 324      -1.249  12.824  50.547  1.00 42.21     0.172 C 
ATOM   2615  C   ALA A 324      -0.928  11.720  49.535  1.00 43.05     0.240 C 
ATOM   2616  O   ALA A 324      -1.713  10.786  49.377  1.00 42.50    -0.271 OA
ATOM   2617  CB  ALA A 324      -0.957  12.351  51.964  1.00 44.31     0.042 C 
ATOM   2618  H   ALA A 324      -3.356  12.518  50.629  1.00  0.00     0.163 HD
ATOM   2619  N   THR A 325       0.203  11.855  48.826  1.00 37.44    -0.344 N 
ATOM   2620  CA  THR A 325       0.672  10.918  47.803  1.00 35.73     0.205 C 
ATOM   2621  C   THR A 325       2.065  10.383  48.143  1.00 38.34     0.243 C 
ATOM   2622  O   THR A 325       2.956  11.145  48.534  1.00 37.45    -0.271 OA
ATOM   2623  CB  THR A 325       0.710  11.588  46.406  1.00 45.92     0.146 C 
ATOM   2624  CG2 THR A 325       0.952  10.594  45.273  1.00 46.42     0.042 C 
ATOM   2625  OG1 THR A 325      -0.498  12.295  46.156  1.00 46.62    -0.393 OA
ATOM   2626  H   THR A 325       0.775  12.666  49.012  1.00  0.00     0.163 HD
ATOM   2627  HG1 THR A 325      -0.655  12.922  46.866  1.00  0.00     0.210 HD
ATOM   2628  N   LEU A 326       2.248   9.078  47.947  1.00 35.23    -0.346 N 
ATOM   2629  CA  LEU A 326       3.515   8.376  48.115  1.00 35.04     0.177 C 
ATOM   2630  C   LEU A 326       3.789   7.567  46.847  1.00 38.91     0.241 C 
ATOM   2631  O   LEU A 326       3.109   6.574  46.592  1.00 39.13    -0.271 OA
ATOM   2632  CB  LEU A 326       3.544   7.479  49.380  1.00 36.41     0.038 C 
ATOM   2633  CG  LEU A 326       4.839   6.649  49.580  1.00 41.79    -0.020 C 
ATOM   2634  CD1 LEU A 326       5.980   7.498  50.128  1.00 43.02     0.009 C 
ATOM   2635  CD2 LEU A 326       4.610   5.476  50.488  1.00 45.06     0.009 C 
ATOM   2636  H   LEU A 326       1.448   8.533  47.660  1.00  0.00     0.163 HD
ATOM   2637  N   ASN A 327       4.749   8.033  46.036  1.00 34.55    -0.346 N 
ATOM   2638  CA  ASN A 327       5.210   7.376  44.805  1.00 32.56     0.185 C 
ATOM   2639  C   ASN A 327       6.551   6.753  45.099  1.00 35.34     0.241 C 
ATOM   2640  O   ASN A 327       7.427   7.429  45.634  1.00 34.07    -0.271 OA
ATOM   2641  CB  ASN A 327       5.396   8.401  43.670  1.00 34.73     0.137 C 
ATOM   2642  CG  ASN A 327       4.145   8.686  42.896  1.00 69.47     0.217 C 
ATOM   2643  ND2 ASN A 327       3.607   9.885  43.072  1.00 57.61    -0.370 N 
ATOM   2644  OD1 ASN A 327       3.652   7.842  42.134  1.00 71.32    -0.274 OA
ATOM   2645  H   ASN A 327       5.191   8.905  46.291  1.00  0.00     0.163 HD
ATOM   2646 1HD2 ASN A 327       4.040  10.546  43.701  1.00  0.00     0.159 HD
ATOM   2647 2HD2 ASN A 327       2.764  10.138  42.577  1.00  0.00     0.159 HD
ATOM   2648  N   ALA A 328       6.732   5.479  44.738  1.00 32.35    -0.346 N 
ATOM   2649  CA  ALA A 328       7.998   4.779  44.937  1.00 32.51     0.172 C 
ATOM   2650  C   ALA A 328       8.316   3.932  43.714  1.00 37.85     0.240 C 
ATOM   2651  O   ALA A 328       7.403   3.453  43.043  1.00 38.92    -0.271 OA
ATOM   2652  CB  ALA A 328       7.929   3.907  46.184  1.00 34.73     0.042 C 
ATOM   2653  H   ALA A 328       5.964   4.981  44.311  1.00  0.00     0.163 HD
ATOM   2654  N   THR A 329       9.598   3.753  43.414  1.00 34.85    -0.344 N 
ATOM   2655  CA  THR A 329      10.036   2.920  42.294  1.00 33.89     0.205 C 
ATOM   2656  C   THR A 329      11.378   2.261  42.571  1.00 37.70     0.243 C 
ATOM   2657  O   THR A 329      12.233   2.850  43.228  1.00 37.58    -0.271 OA
ATOM   2658  CB  THR A 329      10.010   3.684  40.936  1.00 41.50     0.146 C 
ATOM   2659  CG2 THR A 329      11.062   4.778  40.841  1.00 41.51     0.042 C 
ATOM   2660  OG1 THR A 329      10.223   2.758  39.870  1.00 40.97    -0.393 OA
ATOM   2661  H   THR A 329      10.297   4.210  43.981  1.00  0.00     0.163 HD
ATOM   2662  HG1 THR A 329      11.122   2.424  39.910  1.00  0.00     0.210 HD
ATOM   2663  N   HIS A 330      11.534   1.025  42.091  1.00 35.67    -0.346 N 
ATOM   2664  CA  HIS A 330      12.783   0.287  42.093  1.00 37.09     0.182 C 
ATOM   2665  C   HIS A 330      13.034  -0.119  40.651  1.00 40.61     0.241 C 
ATOM   2666  O   HIS A 330      12.406  -1.043  40.130  1.00 40.01    -0.271 OA
ATOM   2667  CB  HIS A 330      12.843  -0.911  43.050  1.00 39.85     0.093 C 
ATOM   2668  CG  HIS A 330      14.133  -1.661  42.902  1.00 43.91     0.030 A 
ATOM   2669  CD2 HIS A 330      14.354  -2.931  42.491  1.00 46.68     0.143 A 
ATOM   2670  ND1 HIS A 330      15.360  -1.037  43.100  1.00 46.17    -0.353 N 
ATOM   2671  CE1 HIS A 330      16.282  -1.955  42.846  1.00 46.05     0.207 A 
ATOM   2672  NE2 HIS A 330      15.726  -3.117  42.486  1.00 46.79    -0.254 NA
ATOM   2673  H   HIS A 330      10.723   0.570  41.697  1.00  0.00     0.163 HD
ATOM   2674  HD1 HIS A 330      15.517  -0.079  43.380  1.00  0.00     0.166 HD
ATOM   2675  N   SER A 331      13.913   0.627  40.003  1.00 37.22    -0.344 N 
ATOM   2676  CA  SER A 331      14.191   0.424  38.560  1.00 36.55     0.200 C 
ATOM   2677  C   SER A 331      15.610  -0.102  38.343  1.00 42.15     0.243 C 
ATOM   2678  O   SER A 331      16.500   0.244  39.132  1.00 43.59    -0.271 OA
ATOM   2679  CB  SER A 331      13.946   1.691  37.785  1.00 39.15     0.199 C 
ATOM   2680  OG  SER A 331      12.766   2.332  38.243  1.00 45.14    -0.398 OA
ATOM   2681  H   SER A 331      14.407   1.353  40.503  1.00  0.00     0.163 HD
ATOM   2682  HG  SER A 331      12.990   3.189  38.612  1.00  0.00     0.209 HD
ATOM   2683  N   GLU A 332      15.770  -0.995  37.382  1.00 37.40    -0.346 N 
ATOM   2684  CA  GLU A 332      17.102  -1.561  37.063  1.00 36.05     0.177 C 
ATOM   2685  C   GLU A 332      17.250  -1.654  35.546  1.00 36.73     0.241 C 
ATOM   2686  O   GLU A 332      16.267  -2.011  34.881  1.00 34.44    -0.271 OA
ATOM   2687  CB  GLU A 332      17.225  -2.964  37.652  1.00 38.51     0.045 C 
ATOM   2688  CG  GLU A 332      17.221  -2.981  39.166  1.00 53.41     0.116 C 
ATOM   2689  CD  GLU A 332      17.491  -4.349  39.759  1.00 72.27     0.172 C 
ATOM   2690  OE1 GLU A 332      17.181  -4.545  40.947  1.00 62.73    -0.648 OA
ATOM   2691  OE2 GLU A 332      18.005  -5.212  39.026  1.00 66.74    -0.648 OA
ATOM   2692  H   GLU A 332      14.965  -1.299  36.852  1.00  0.00     0.163 HD
ATOM   2693  N   VAL A 333      18.415  -1.315  35.027  1.00 32.79    -0.346 N 
ATOM   2694  CA  VAL A 333      18.681  -1.484  33.571  1.00 31.55     0.180 C 
ATOM   2695  C   VAL A 333      20.046  -2.165  33.425  1.00 36.10     0.241 C 
ATOM   2696  O   VAL A 333      21.017  -1.652  34.002  1.00 38.40    -0.271 OA
ATOM   2697  CB  VAL A 333      18.624  -0.148  32.807  1.00 34.25     0.009 C 
ATOM   2698  CG1 VAL A 333      19.568   0.886  33.396  1.00 33.67     0.012 C 
ATOM   2699  CG2 VAL A 333      18.897  -0.345  31.325  1.00 33.52     0.012 C 
ATOM   2700  H   VAL A 333      19.136  -0.936  35.625  1.00  0.00     0.163 HD
ATOM   2701  N   GLU A 334      20.117  -3.258  32.688  1.00 29.89    -0.346 N 
ATOM   2702  CA  GLU A 334      21.382  -3.935  32.429  1.00 29.24     0.177 C 
ATOM   2703  C   GLU A 334      21.632  -3.918  30.930  1.00 31.85     0.241 C 
ATOM   2704  O   GLU A 334      20.687  -3.897  30.134  1.00 31.83    -0.271 OA
ATOM   2705  CB  GLU A 334      21.426  -5.351  33.022  1.00 31.06     0.045 C 
ATOM   2706  CG  GLU A 334      20.302  -6.277  32.580  1.00 46.48     0.116 C 
ATOM   2707  CD  GLU A 334      20.247  -7.612  33.305  1.00 73.16     0.172 C 
ATOM   2708  OE1 GLU A 334      21.326  -8.187  33.581  1.00 63.71    -0.648 OA
ATOM   2709  OE2 GLU A 334      19.122  -8.084  33.593  1.00 66.77    -0.648 OA
ATOM   2710  H   GLU A 334      19.269  -3.637  32.291  1.00  0.00     0.163 HD
ATOM   2711  N   PHE A 335      22.892  -3.841  30.542  1.00 26.74    -0.346 N 
ATOM   2712  CA  PHE A 335      23.226  -3.799  29.131  1.00 24.79     0.180 C 
ATOM   2713  C   PHE A 335      24.530  -4.510  28.862  1.00 28.73     0.241 C 
ATOM   2714  O   PHE A 335      25.401  -4.593  29.728  1.00 29.82    -0.271 OA
ATOM   2715  CB  PHE A 335      23.243  -2.341  28.590  1.00 24.88     0.073 C 
ATOM   2716  CG  PHE A 335      24.493  -1.564  28.934  1.00 26.11    -0.056 A 
ATOM   2717  CD1 PHE A 335      24.638  -0.966  30.182  1.00 28.80     0.007 A 
ATOM   2718  CD2 PHE A 335      25.551  -1.478  28.029  1.00 27.27     0.007 A 
ATOM   2719  CE1 PHE A 335      25.810  -0.280  30.510  1.00 30.19     0.001 A 
ATOM   2720  CE2 PHE A 335      26.725  -0.809  28.366  1.00 30.04     0.001 A 
ATOM   2721  CZ  PHE A 335      26.846  -0.211  29.602  1.00 28.76     0.000 A 
ATOM   2722  H   PHE A 335      23.628  -3.811  31.233  1.00  0.00     0.163 HD
ATOM   2723  N   ASP A 336      24.689  -5.006  27.649  1.00 24.52    -0.345 N 
ATOM   2724  CA  ASP A 336      25.923  -5.647  27.249  1.00 24.48     0.186 C 
ATOM   2725  C   ASP A 336      26.078  -5.275  25.803  1.00 27.87     0.241 C 
ATOM   2726  O   ASP A 336      25.149  -5.417  25.023  1.00 27.03    -0.271 OA
ATOM   2727  CB  ASP A 336      25.875  -7.168  27.405  1.00 26.36     0.147 C 
ATOM   2728  CG  ASP A 336      27.169  -7.841  26.962  1.00 34.30     0.175 C 
ATOM   2729  OD1 ASP A 336      28.239  -7.496  27.496  1.00 35.02    -0.648 OA
ATOM   2730  OD2 ASP A 336      27.121  -8.715  26.078  1.00 42.58    -0.648 OA
ATOM   2731  H   ASP A 336      23.932  -4.936  26.985  1.00  0.00     0.163 HD
ATOM   2732  N   SER A 337      27.237  -4.753  25.444  1.00 25.11    -0.344 N 
ATOM   2733  CA  SER A 337      27.433  -4.353  24.030  1.00 24.27     0.200 C 
ATOM   2734  C   SER A 337      28.878  -4.579  23.577  1.00 28.69     0.243 C 
ATOM   2735  O   SER A 337      29.798  -4.445  24.392  1.00 27.76    -0.271 OA
ATOM   2736  CB  SER A 337      27.059  -2.905  23.856  1.00 24.34     0.199 C 
ATOM   2737  OG  SER A 337      27.900  -2.076  24.640  1.00 28.36    -0.398 OA
ATOM   2738  H   SER A 337      27.976  -4.629  26.121  1.00  0.00     0.163 HD
ATOM   2739  HG  SER A 337      27.649  -1.158  24.518  1.00  0.00     0.209 HD
ATOM   2740  N   LYS A 338      29.034  -4.914  22.314  1.00 25.31    -0.346 N 
ATOM   2741  CA  LYS A 338      30.360  -5.003  21.660  1.00 25.70     0.176 C 
ATOM   2742  C   LYS A 338      30.207  -4.144  20.409  1.00 28.09     0.241 C 
ATOM   2743  O   LYS A 338      29.360  -4.497  19.586  1.00 26.11    -0.271 OA
ATOM   2744  CB  LYS A 338      30.745  -6.455  21.366  1.00 28.09     0.035 C 
ATOM   2745  CG  LYS A 338      31.247  -7.226  22.578  1.00 30.46     0.004 C 
ATOM   2746  CD  LYS A 338      31.687  -8.634  22.271  1.00 28.31     0.027 C 
ATOM   2747  CE  LYS A 338      32.069  -9.403  23.516  1.00 39.51     0.229 C 
ATOM   2748  NZ  LYS A 338      32.509 -10.779  23.196  1.00 48.43    -0.079 N 
ATOM   2749  H   LYS A 338      28.211  -5.120  21.765  1.00  0.00     0.163 HD
ATOM   2750  HZ1 LYS A 338      32.755 -11.261  24.049  1.00  0.00     0.274 HD
ATOM   2751  HZ2 LYS A 338      31.759 -11.273  22.735  1.00  0.00     0.274 HD
ATOM   2752  HZ3 LYS A 338      33.313 -10.742  22.586  1.00  0.00     0.274 HD
ATOM   2753  N   MET A 339      30.957  -3.065  20.268  1.00 26.76    -0.346 N 
ATOM   2754  CA  MET A 339      30.744  -2.168  19.102  1.00 27.24     0.177 C 
ATOM   2755  C   MET A 339      32.082  -1.631  18.592  1.00 32.77     0.241 C 
ATOM   2756  O   MET A 339      33.071  -1.704  19.333  1.00 32.47    -0.271 OA
ATOM   2757  CB  MET A 339      29.839  -0.986  19.474  1.00 28.66     0.045 C 
ATOM   2758  CG  MET A 339      28.389  -1.363  19.736  1.00 32.65     0.076 C 
ATOM   2759  SD  MET A 339      27.484  -0.124  20.694  1.00 36.18    -0.173 SA
ATOM   2760  CE  MET A 339      27.400   1.207  19.501  1.00 32.82     0.089 C 
ATOM   2761  H   MET A 339      31.671  -2.851  20.949  1.00  0.00     0.163 HD
ATOM   2762  N   MET A 340      32.095  -1.171  17.351  1.00 31.98    -0.346 N 
ATOM   2763  CA  MET A 340      33.299  -0.590  16.709  1.00 33.18     0.177 C 
ATOM   2764  C   MET A 340      32.928   0.784  16.131  1.00 33.12     0.241 C 
ATOM   2765  O   MET A 340      31.850   0.878  15.512  1.00 30.24    -0.271 OA
ATOM   2766  CB  MET A 340      33.791  -1.520  15.596  1.00 37.63     0.045 C 
ATOM   2767  CG  MET A 340      35.027  -1.031  14.892  1.00 44.41     0.076 C 
ATOM   2768  SD  MET A 340      34.646  -0.421  13.242  1.00 51.41    -0.173 SA
ATOM   2769  CE  MET A 340      34.623  -1.959  12.325  1.00 48.76     0.089 C 
ATOM   2770  H   MET A 340      31.241  -1.218  16.814  1.00  0.00     0.163 HD
ATOM   2771  N   TYR A 341      33.777   1.795  16.304  1.00 28.93    -0.346 N 
ATOM   2772  CA  TYR A 341      33.501   3.159  15.777  1.00 27.76     0.180 C 
ATOM   2773  C   TYR A 341      34.660   3.636  14.894  1.00 32.33     0.241 C 
ATOM   2774  O   TYR A 341      35.779   3.127  15.049  1.00 30.45    -0.271 OA
ATOM   2775  CB  TYR A 341      33.280   4.164  16.912  1.00 26.80     0.073 C 
ATOM   2776  CG  TYR A 341      34.524   4.633  17.623  1.00 26.70    -0.056 A 
ATOM   2777  CD1 TYR A 341      35.312   5.645  17.099  1.00 28.08     0.010 A 
ATOM   2778  CD2 TYR A 341      34.907   4.077  18.831  1.00 26.59     0.010 A 
ATOM   2779  CE1 TYR A 341      36.453   6.083  17.749  1.00 27.54     0.037 A 
ATOM   2780  CE2 TYR A 341      36.043   4.504  19.495  1.00 27.31     0.037 A 
ATOM   2781  CZ  TYR A 341      36.820   5.511  18.953  1.00 33.17     0.065 A 
ATOM   2782  OH  TYR A 341      37.938   5.928  19.607  1.00 32.79    -0.361 OA
ATOM   2783  H   TYR A 341      34.636   1.631  16.809  1.00  0.00     0.163 HD
ATOM   2784  HH  TYR A 341      38.545   5.191  19.705  1.00  0.00     0.217 HD
ATOM   2785  N   VAL A 342      34.367   4.519  13.947  1.00 30.66    -0.346 N 
ATOM   2786  CA  VAL A 342      35.397   5.116  13.046  1.00 30.95     0.180 C 
ATOM   2787  C   VAL A 342      35.374   6.633  13.259  1.00 35.39     0.241 C 
ATOM   2788  O   VAL A 342      34.294   7.221  13.101  1.00 34.89    -0.271 OA
ATOM   2789  CB  VAL A 342      35.122   4.768  11.571  1.00 35.10     0.009 C 
ATOM   2790  CG1 VAL A 342      35.938   5.633  10.625  1.00 36.24     0.012 C 
ATOM   2791  CG2 VAL A 342      35.345   3.294  11.280  1.00 35.06     0.012 C 
ATOM   2792  H   VAL A 342      33.404   4.800  13.831  1.00  0.00     0.163 HD
ATOM   2793  N   ASP A 343      36.499   7.239  13.616  1.00 33.43    -0.345 N 
ATOM   2794  CA  ASP A 343      36.574   8.681  13.815  1.00 33.01     0.186 C 
ATOM   2795  C   ASP A 343      37.860   9.183  13.167  1.00 36.87     0.241 C 
ATOM   2796  O   ASP A 343      38.903   9.169  13.822  1.00 36.67    -0.271 OA
ATOM   2797  CB  ASP A 343      36.576   8.987  15.313  1.00 34.66     0.147 C 
ATOM   2798  CG  ASP A 343      36.566  10.471  15.609  1.00 44.49     0.175 C 
ATOM   2799  OD1 ASP A 343      36.507  11.264  14.655  1.00 44.03    -0.648 OA
ATOM   2800  OD2 ASP A 343      36.613  10.843  16.797  1.00 49.82    -0.648 OA
ATOM   2801  H   ASP A 343      37.331   6.683  13.754  1.00  0.00     0.163 HD
ATOM   2802  N   ALA A 344      37.779   9.663  11.921  1.00 33.31    -0.346 N 
ATOM   2803  CA  ALA A 344      38.983  10.119  11.185  1.00 34.33     0.172 C 
ATOM   2804  C   ALA A 344      38.631  10.946   9.941  1.00 37.88     0.240 C 
ATOM   2805  O   ALA A 344      37.449  11.061   9.593  1.00 36.44    -0.271 OA
ATOM   2806  CB  ALA A 344      39.797   8.920  10.757  1.00 35.69     0.042 C 
ATOM   2807  H   ALA A 344      36.876   9.716  11.471  1.00  0.00     0.163 HD
ATOM   2808  N   TYR A 345      39.677  11.475   9.316  1.00 37.00    -0.346 N 
ATOM   2809  CA  TYR A 345      39.681  12.232   8.059  1.00 37.86     0.180 C 
ATOM   2810  C   TYR A 345      40.141  11.229   6.986  1.00 40.36     0.241 C 
ATOM   2811  O   TYR A 345      40.840  10.283   7.311  1.00 40.77    -0.271 OA
ATOM   2812  CB  TYR A 345      40.651  13.451   8.091  1.00 39.80     0.073 C 
ATOM   2813  CG  TYR A 345      40.528  14.330   9.317  1.00 42.22    -0.056 A 
ATOM   2814  CD1 TYR A 345      39.361  15.049   9.574  1.00 44.87     0.010 A 
ATOM   2815  CD2 TYR A 345      41.576  14.442  10.225  1.00 43.08     0.010 A 
ATOM   2816  CE1 TYR A 345      39.232  15.835  10.718  1.00 45.90     0.037 A 
ATOM   2817  CE2 TYR A 345      41.467  15.241  11.362  1.00 43.41     0.037 A 
ATOM   2818  CZ  TYR A 345      40.296  15.942  11.601  1.00 50.47     0.065 A 
ATOM   2819  OH  TYR A 345      40.170  16.704  12.737  1.00 51.02    -0.361 OA
ATOM   2820  H   TYR A 345      40.575  11.340   9.758  1.00  0.00     0.163 HD
ATOM   2821  HH  TYR A 345      40.176  16.133  13.508  1.00  0.00     0.217 HD
ATOM   2822  N   VAL A 346      39.760  11.468   5.745  1.00 35.82    -0.346 N 
ATOM   2823  CA  VAL A 346      40.091  10.532   4.634  1.00 35.52     0.180 C 
ATOM   2824  C   VAL A 346      41.087  11.184   3.670  1.00 41.13     0.241 C 
ATOM   2825  O   VAL A 346      40.904  12.368   3.335  1.00 39.63    -0.271 OA
ATOM   2826  CB  VAL A 346      38.806  10.132   3.885  1.00 39.19     0.009 C 
ATOM   2827  CG1 VAL A 346      39.087   9.196   2.721  1.00 39.75     0.012 C 
ATOM   2828  CG2 VAL A 346      37.764   9.542   4.819  1.00 37.58     0.012 C 
ATOM   2829  H   VAL A 346      39.232  12.305   5.544  1.00  0.00     0.163 HD
ATOM   2830  N   ASN A 347      42.089  10.433   3.229  1.00 40.47    -0.346 N 
ATOM   2831  CA  ASN A 347      43.019  10.954   2.197  1.00 42.73     0.185 C 
ATOM   2832  C   ASN A 347      42.365  10.586   0.864  1.00 49.68     0.241 C 
ATOM   2833  O   ASN A 347      42.251   9.388   0.592  1.00 48.34    -0.271 OA
ATOM   2834  CB  ASN A 347      44.423  10.362   2.335  1.00 42.61     0.137 C 
ATOM   2835  CG  ASN A 347      45.427  11.034   1.426  1.00 64.22     0.217 C 
ATOM   2836  ND2 ASN A 347      45.978  12.151   1.869  1.00 56.36    -0.370 N 
ATOM   2837  OD1 ASN A 347      45.685  10.560   0.324  1.00 62.50    -0.274 OA
ATOM   2838  H   ASN A 347      42.219   9.502   3.598  1.00  0.00     0.163 HD
ATOM   2839 1HD2 ASN A 347      45.729  12.510   2.779  1.00  0.00     0.159 HD
ATOM   2840 2HD2 ASN A 347      46.648  12.645   1.297  1.00  0.00     0.159 HD
ATOM   2841  N   LYS A 348      42.001  11.563   0.052  1.00 50.20    -0.346 N 
ATOM   2842  CA  LYS A 348      41.238  11.293  -1.194  1.00 52.57     0.176 C 
ATOM   2843  C   LYS A 348      42.022  10.400  -2.160  1.00 61.03     0.241 C 
ATOM   2844  O   LYS A 348      41.393   9.489  -2.731  1.00 62.04    -0.271 OA
ATOM   2845  CB  LYS A 348      40.835  12.613  -1.859  1.00 55.98     0.035 C 
ATOM   2846  CG  LYS A 348      39.652  13.324  -1.216  1.00 70.06     0.004 C 
ATOM   2847  CD  LYS A 348      38.972  14.318  -2.131  1.00 81.38     0.027 C 
ATOM   2848  CE  LYS A 348      39.740  15.613  -2.283  1.00 92.87     0.229 C 
ATOM   2849  NZ  LYS A 348      39.080  16.535  -3.238  1.00103.47    -0.079 N 
ATOM   2850  H   LYS A 348      42.247  12.515   0.284  1.00  0.00     0.163 HD
ATOM   2851  HZ1 LYS A 348      39.620  17.385  -3.313  1.00  0.00     0.274 HD
ATOM   2852  HZ2 LYS A 348      39.020  16.094  -4.144  1.00  0.00     0.274 HD
ATOM   2853  HZ3 LYS A 348      38.151  16.754  -2.907  1.00  0.00     0.274 HD
ATOM   2854  N   ALA A 349      43.324  10.589  -2.310  1.00 60.23    -0.346 N 
ATOM   2855  CA  ALA A 349      44.077   9.796  -3.308  1.00 61.92     0.172 C 
ATOM   2856  C   ALA A 349      44.017   8.293  -3.006  1.00 65.25     0.240 C 
ATOM   2857  O   ALA A 349      43.697   7.541  -3.942  1.00 64.37    -0.271 OA
ATOM   2858  CB  ALA A 349      45.504  10.281  -3.352  1.00 63.51     0.042 C 
ATOM   2859  H   ALA A 349      43.803  11.274  -1.744  1.00  0.00     0.163 HD
ATOM   2860  N   ASP A 350      44.231   7.855  -1.774  1.00 61.07    -0.346 N 
ATOM   2861  CA  ASP A 350      44.214   6.416  -1.509  1.00 59.93     0.186 C 
ATOM   2862  C   ASP A 350      43.025   5.879  -0.717  1.00 61.22     0.241 C 
ATOM   2863  O   ASP A 350      42.783   4.675  -0.691  1.00 62.14    -0.271 OA
ATOM   2864  CB  ASP A 350      45.523   5.980  -0.842  1.00 61.61     0.147 C 
ATOM   2865  CG  ASP A 350      45.831   6.769   0.409  1.00 66.19     0.175 C 
ATOM   2866  OD1 ASP A 350      44.904   7.383   0.964  1.00 63.82    -0.648 OA
ATOM   2867  OD2 ASP A 350      47.002   6.772   0.841  1.00 69.40    -0.648 OA
ATOM   2868  H   ASP A 350      44.404   8.509  -1.024  1.00  0.00     0.163 HD
ATOM   2869  N   GLY A 351      42.281   6.774  -0.079  1.00 53.60    -0.351 N 
ATOM   2870  CA  GLY A 351      41.129   6.379   0.754  1.00 50.33     0.225 C 
ATOM   2871  C   GLY A 351      41.553   6.013   2.166  1.00 51.09     0.236 C 
ATOM   2872  O   GLY A 351      40.672   5.639   2.958  1.00 49.45    -0.272 OA
ATOM   2873  H   GLY A 351      42.510   7.754  -0.166  1.00  0.00     0.163 HD
ATOM   2874  N   MET A 352      42.832   6.157   2.502  1.00 47.68    -0.346 N 
ATOM   2875  CA  MET A 352      43.330   5.797   3.855  1.00 46.23     0.177 C 
ATOM   2876  C   MET A 352      42.840   6.823   4.878  1.00 43.35     0.241 C 
ATOM   2877  O   MET A 352      42.587   7.973   4.497  1.00 43.97    -0.271 OA
ATOM   2878  CB  MET A 352      44.859   5.704   3.897  1.00 50.50     0.045 C 
ATOM   2879  CG  MET A 352      45.421   4.613   3.005  1.00 56.89     0.076 C 
ATOM   2880  SD  MET A 352      45.233   2.950   3.690  1.00 61.91    -0.173 SA
ATOM   2881  CE  MET A 352      46.417   3.006   5.032  1.00 59.41     0.089 C 
ATOM   2882  H   MET A 352      43.482   6.521   1.820  1.00  0.00     0.163 HD
ATOM   2883  N   LEU A 353      42.710   6.402   6.121  1.00 36.02    -0.346 N 
ATOM   2884  CA  LEU A 353      42.214   7.249   7.193  1.00 34.46     0.177 C 
ATOM   2885  C   LEU A 353      43.343   7.885   7.985  1.00 39.78     0.241 C 
ATOM   2886  O   LEU A 353      44.402   7.285   8.159  1.00 36.54    -0.271 OA
ATOM   2887  CB  LEU A 353      41.270   6.483   8.120  1.00 32.76     0.038 C 
ATOM   2888  CG  LEU A 353      39.978   5.889   7.531  1.00 36.05    -0.020 C 
ATOM   2889  CD1 LEU A 353      39.295   5.034   8.557  1.00 35.70     0.009 C 
ATOM   2890  CD2 LEU A 353      38.991   6.988   7.078  1.00 34.65     0.009 C 
ATOM   2891  H   LEU A 353      42.966   5.449   6.338  1.00  0.00     0.163 HD
ATOM   2892  N   VAL A 354      43.100   9.113   8.465  1.00 38.53    -0.346 N 
ATOM   2893  CA  VAL A 354      44.067   9.893   9.242  1.00 38.40     0.180 C 
ATOM   2894  C   VAL A 354      43.370  10.253  10.569  1.00 40.50     0.241 C 
ATOM   2895  O   VAL A 354      42.258  10.767  10.549  1.00 37.54    -0.271 OA
ATOM   2896  CB  VAL A 354      44.486  11.136   8.424  1.00 43.34     0.009 C 
ATOM   2897  CG1 VAL A 354      45.351  12.085   9.249  1.00 44.00     0.012 C 
ATOM   2898  CG2 VAL A 354      45.201  10.726   7.137  1.00 44.39     0.012 C 
ATOM   2899  H   VAL A 354      42.197   9.525   8.280  1.00  0.00     0.163 HD
ATOM   2900  N   GLY A 355      44.012   9.938  11.693  1.00 37.92    -0.351 N 
ATOM   2901  CA  GLY A 355      43.454  10.190  13.018  1.00 37.25     0.225 C 
ATOM   2902  C   GLY A 355      43.355  11.658  13.391  1.00 42.70     0.238 C 
ATOM   2903  O   GLY A 355      44.242  12.444  13.034  1.00 44.10    -0.272 OA
ATOM   2904  H   GLY A 355      44.923   9.507  11.625  1.00  0.00     0.163 HD
ATOM   2905  N   PRO A 356      42.313  12.045  14.128  1.00 38.84    -0.337 N 
ATOM   2906  CA  PRO A 356      42.172  13.455  14.505  1.00 38.25     0.179 C 
ATOM   2907  C   PRO A 356      43.180  13.895  15.577  1.00 42.81     0.241 C 
ATOM   2908  O   PRO A 356      43.371  15.083  15.719  1.00 42.71    -0.271 OA
ATOM   2909  CB  PRO A 356      40.740  13.548  15.049  1.00 38.80     0.037 C 
ATOM   2910  CG  PRO A 356      40.478  12.171  15.604  1.00 42.83     0.022 C 
ATOM   2911  CD  PRO A 356      41.219  11.236  14.673  1.00 39.39     0.127 C 
ATOM   2912  N   TYR A 357      43.782  12.957  16.300  1.00 39.79    -0.346 N 
ATOM   2913  CA  TYR A 357      44.752  13.287  17.379  1.00 40.84     0.180 C 
ATOM   2914  C   TYR A 357      46.189  12.941  16.957  1.00 46.47     0.241 C 
ATOM   2915  O   TYR A 357      47.073  12.970  17.824  1.00 45.70    -0.271 OA
ATOM   2916  CB  TYR A 357      44.334  12.592  18.678  1.00 41.54     0.073 C 
ATOM   2917  CG  TYR A 357      42.852  12.639  18.950  1.00 42.66    -0.056 A 
ATOM   2918  CD1 TYR A 357      42.247  13.785  19.438  1.00 44.53     0.010 A 
ATOM   2919  CD2 TYR A 357      42.047  11.540  18.705  1.00 42.88     0.010 A 
ATOM   2920  CE1 TYR A 357      40.884  13.836  19.681  1.00 45.17     0.037 A 
ATOM   2921  CE2 TYR A 357      40.685  11.573  18.944  1.00 43.12     0.037 A 
ATOM   2922  CZ  TYR A 357      40.098  12.725  19.433  1.00 53.44     0.065 A 
ATOM   2923  OH  TYR A 357      38.753  12.759  19.669  1.00 59.88    -0.361 OA
ATOM   2924  H   TYR A 357      43.574  11.987  16.111  1.00  0.00     0.163 HD
ATOM   2925  HH  TYR A 357      38.525  12.089  20.318  1.00  0.00     0.217 HD
ATOM   2926  N   SER A 358      46.423  12.647  15.687  1.00 45.78    -0.344 N 
ATOM   2927  CA  SER A 358      47.770  12.251  15.197  1.00 48.30     0.200 C 
ATOM   2928  C   SER A 358      48.826  13.333  15.470  1.00 57.33     0.243 C 
ATOM   2929  O   SER A 358      50.021  13.001  15.390  1.00 57.89    -0.271 OA
ATOM   2930  CB  SER A 358      47.727  11.859  13.744  1.00 52.14     0.199 C 
ATOM   2931  OG  SER A 358      47.207  12.910  12.950  1.00 61.97    -0.398 OA
ATOM   2932  H   SER A 358      45.659  12.693  15.028  1.00  0.00     0.163 HD
ATOM   2933  HG  SER A 358      47.189  12.638  12.030  1.00  0.00     0.209 HD
ATOM   2934  N   ASN A 359      48.426  14.563  15.765  1.00 56.08    -0.345 N 
ATOM   2935  CA  ASN A 359      49.368  15.652  16.040  1.00 58.07     0.185 C 
ATOM   2936  C   ASN A 359      50.092  15.447  17.364  1.00 64.11     0.241 C 
ATOM   2937  O   ASN A 359      51.234  15.893  17.500  1.00 66.42    -0.271 OA
ATOM   2938  CB  ASN A 359      48.659  16.997  16.031  1.00 62.35     0.137 C 
ATOM   2939  CG  ASN A 359      48.024  17.298  14.710  1.00 93.49     0.217 C 
ATOM   2940  ND2 ASN A 359      48.825  17.800  13.774  1.00 83.75    -0.370 N 
ATOM   2941  OD1 ASN A 359      46.825  17.055  14.509  1.00 92.51    -0.274 OA
ATOM   2942  H   ASN A 359      47.435  14.756  15.801  1.00  0.00     0.163 HD
ATOM   2943 1HD2 ASN A 359      49.799  17.969  13.981  1.00  0.00     0.159 HD
ATOM   2944 2HD2 ASN A 359      48.459  18.012  12.857  1.00  0.00     0.159 HD
ATOM   2945  N   TYR A 360      49.447  14.750  18.324  1.00 59.58    -0.346 N 
ATOM   2946  CA  TYR A 360      50.013  14.447  19.639  1.00 60.10     0.180 C 
ATOM   2947  C   TYR A 360      51.210  13.482  19.596  1.00 64.82     0.241 C 
ATOM   2948  O   TYR A 360      52.017  13.484  20.527  1.00 66.14    -0.271 OA
ATOM   2949  CB  TYR A 360      48.934  13.946  20.614  1.00 60.55     0.073 C 
ATOM   2950  CG  TYR A 360      47.915  14.999  20.987  1.00 62.56    -0.056 A 
ATOM   2951  CD1 TYR A 360      48.286  16.137  21.700  1.00 65.58     0.010 A 
ATOM   2952  CD2 TYR A 360      46.573  14.852  20.645  1.00 62.35     0.010 A 
ATOM   2953  CE1 TYR A 360      47.353  17.118  22.034  1.00 66.96     0.037 A 
ATOM   2954  CE2 TYR A 360      45.625  15.814  20.996  1.00 62.79     0.037 A 
ATOM   2955  CZ  TYR A 360      46.020  16.945  21.694  1.00 73.42     0.065 A 
ATOM   2956  OH  TYR A 360      45.100  17.910  22.032  1.00 76.75    -0.361 OA
ATOM   2957  H   TYR A 360      48.515  14.417  18.122  1.00  0.00     0.163 HD
ATOM   2958  HH  TYR A 360      45.342  18.742  21.618  1.00  0.00     0.217 HD
ATOM   2959  N   GLY A 361      51.320  12.686  18.530  1.00 60.60    -0.351 N 
ATOM   2960  CA  GLY A 361      52.418  11.738  18.355  1.00 60.39     0.225 C 
ATOM   2961  C   GLY A 361      52.067  10.435  17.654  1.00 62.91     0.238 C 
ATOM   2962  O   GLY A 361      50.920  10.250  17.224  1.00 60.69    -0.272 OA
ATOM   2963  H   GLY A 361      50.612  12.742  17.812  1.00  0.00     0.163 HD
ATOM   2964  N   PRO A 362      53.048   9.487  17.554  1.00 59.73    -0.337 N 
ATOM   2965  CA  PRO A 362      52.779   8.203  16.869  1.00 58.73     0.179 C 
ATOM   2966  C   PRO A 362      51.810   7.257  17.583  1.00 59.77     0.241 C 
ATOM   2967  O   PRO A 362      51.160   6.448  16.925  1.00 60.12    -0.271 OA
ATOM   2968  CB  PRO A 362      54.169   7.585  16.703  1.00 62.01     0.037 C 
ATOM   2969  CG  PRO A 362      54.977   8.180  17.790  1.00 66.99     0.022 C 
ATOM   2970  CD  PRO A 362      54.453   9.569  18.005  1.00 62.09     0.127 C 
ATOM   2971  N   GLY A 363      51.705   7.355  18.902  1.00 53.61    -0.351 N 
ATOM   2972  CA  GLY A 363      50.766   6.524  19.654  1.00 51.64     0.225 C 
ATOM   2973  C   GLY A 363      49.337   7.047  19.583  1.00 53.65     0.236 C 
ATOM   2974  O   GLY A 363      48.400   6.405  20.076  1.00 52.48    -0.272 OA
ATOM   2975  H   GLY A 363      52.286   8.017  19.397  1.00  0.00     0.163 HD
ATOM   2976  N   PHE A 364      49.157   8.215  18.954  1.00 49.30    -0.346 N 
ATOM   2977  CA  PHE A 364      47.864   8.873  18.862  1.00 48.23     0.180 C 
ATOM   2978  C   PHE A 364      47.289   8.953  17.438  1.00 46.50     0.241 C 
ATOM   2979  O   PHE A 364      46.372   9.733  17.222  1.00 44.14    -0.271 OA
ATOM   2980  CB  PHE A 364      47.957  10.271  19.509  1.00 51.24     0.073 C 
ATOM   2981  CG  PHE A 364      48.355  10.258  20.966  1.00 54.33    -0.056 A 
ATOM   2982  CD1 PHE A 364      49.679  10.457  21.344  1.00 59.65     0.007 A 
ATOM   2983  CD2 PHE A 364      47.404  10.046  21.963  1.00 56.64     0.007 A 
ATOM   2984  CE1 PHE A 364      50.050  10.437  22.692  1.00 61.63     0.001 A 
ATOM   2985  CE2 PHE A 364      47.774  10.021  23.310  1.00 60.31     0.001 A 
ATOM   2986  CZ  PHE A 364      49.092  10.226  23.666  1.00 60.19     0.000 A 
ATOM   2987  H   PHE A 364      49.956   8.659  18.524  1.00  0.00     0.163 HD
ATOM   2988  N   ASP A 365      47.803   8.154  16.479  1.00 41.48    -0.345 N 
ATOM   2989  CA  ASP A 365      47.324   8.203  15.094  1.00 40.84     0.186 C 
ATOM   2990  C   ASP A 365      46.188   7.182  14.806  1.00 41.19     0.241 C 
ATOM   2991  O   ASP A 365      45.948   6.819  13.649  1.00 40.58    -0.271 OA
ATOM   2992  CB  ASP A 365      48.492   8.087  14.086  1.00 44.98     0.147 C 
ATOM   2993  CG  ASP A 365      49.472   6.949  14.310  1.00 64.74     0.175 C 
ATOM   2994  OD1 ASP A 365      49.112   5.982  15.016  1.00 66.76    -0.648 OA
ATOM   2995  OD2 ASP A 365      50.599   7.018  13.766  1.00 72.61    -0.648 OA
ATOM   2996  H   ASP A 365      48.538   7.505  16.722  1.00  0.00     0.163 HD
ATOM   2997  N   TYR A 366      45.464   6.773  15.858  1.00 34.32    -0.346 N 
ATOM   2998  CA  TYR A 366      44.350   5.837  15.742  1.00 33.05     0.180 C 
ATOM   2999  C   TYR A 366      43.138   6.492  15.040  1.00 35.90     0.241 C 
ATOM   3000  O   TYR A 366      42.864   7.678  15.253  1.00 34.25    -0.271 OA
ATOM   3001  CB  TYR A 366      43.999   5.188  17.091  1.00 32.59     0.073 C 
ATOM   3002  CG  TYR A 366      43.833   6.130  18.261  1.00 33.18    -0.056 A 
ATOM   3003  CD1 TYR A 366      42.592   6.691  18.560  1.00 35.10     0.010 A 
ATOM   3004  CD2 TYR A 366      44.892   6.393  19.124  1.00 34.05     0.010 A 
ATOM   3005  CE1 TYR A 366      42.432   7.557  19.644  1.00 36.08     0.037 A 
ATOM   3006  CE2 TYR A 366      44.742   7.242  20.218  1.00 34.46     0.037 A 
ATOM   3007  CZ  TYR A 366      43.508   7.812  20.481  1.00 45.12     0.065 A 
ATOM   3008  OH  TYR A 366      43.370   8.628  21.575  1.00 51.42    -0.361 OA
ATOM   3009  H   TYR A 366      45.700   7.129  16.773  1.00  0.00     0.163 HD
ATOM   3010  HH  TYR A 366      43.581   8.135  22.371  1.00  0.00     0.217 HD
ATOM   3011  N   VAL A 367      42.454   5.721  14.169  1.00 32.74    -0.346 N 
ATOM   3012  CA  VAL A 367      41.338   6.168  13.319  1.00 31.31     0.180 C 
ATOM   3013  C   VAL A 367      39.951   5.623  13.752  1.00 34.69     0.241 C 
ATOM   3014  O   VAL A 367      38.937   5.890  13.101  1.00 33.91    -0.271 OA
ATOM   3015  CB  VAL A 367      41.662   5.850  11.833  1.00 33.41     0.009 C 
ATOM   3016  CG1 VAL A 367      42.880   6.655  11.370  1.00 32.86     0.012 C 
ATOM   3017  CG2 VAL A 367      41.879   4.349  11.604  1.00 32.78     0.012 C 
ATOM   3018  H   VAL A 367      42.732   4.753  14.094  1.00  0.00     0.163 HD
ATOM   3019  N   GLY A 368      39.927   4.922  14.876  1.00 30.74    -0.351 N 
ATOM   3020  CA  GLY A 368      38.723   4.348  15.444  1.00 29.26     0.225 C 
ATOM   3021  C   GLY A 368      38.980   3.486  16.656  1.00 31.70     0.235 C 
ATOM   3022  O   GLY A 368      40.051   3.532  17.254  1.00 32.21    -0.272 OA
ATOM   3023  H   GLY A 368      40.799   4.779  15.366  1.00  0.00     0.163 HD
ATOM   3024  N   GLY A 369      37.996   2.683  17.011  1.00 28.68    -0.351 N 
ATOM   3025  CA  GLY A 369      38.154   1.814  18.186  1.00 28.68     0.225 C 
ATOM   3026  C   GLY A 369      37.087   0.744  18.265  1.00 31.57     0.236 C 
ATOM   3027  O   GLY A 369      36.112   0.800  17.500  1.00 27.66    -0.272 OA
ATOM   3028  H   GLY A 369      37.138   2.665  16.478  1.00  0.00     0.163 HD
ATOM   3029  N   THR A 370      37.314  -0.220  19.136  1.00 30.35    -0.344 N 
ATOM   3030  CA  THR A 370      36.357  -1.322  19.395  1.00 30.41     0.205 C 
ATOM   3031  C   THR A 370      36.110  -1.356  20.904  1.00 34.43     0.243 C 
ATOM   3032  O   THR A 370      37.006  -0.925  21.647  1.00 34.47    -0.271 OA
ATOM   3033  CB  THR A 370      36.871  -2.663  18.858  1.00 36.88     0.146 C 
ATOM   3034  CG2 THR A 370      37.205  -2.625  17.383  1.00 35.98     0.042 C 
ATOM   3035  OG1 THR A 370      38.024  -3.022  19.618  1.00 35.56    -0.393 OA
ATOM   3036  H   THR A 370      38.182  -0.207  19.652  1.00  0.00     0.163 HD
ATOM   3037  HG1 THR A 370      38.086  -3.978  19.674  1.00  0.00     0.210 HD
ATOM   3038  N   GLY A 371      34.922  -1.717  21.349  1.00 29.37    -0.350 N 
ATOM   3039  CA  GLY A 371      34.715  -1.753  22.805  1.00 28.48     0.225 C 
ATOM   3040  C   GLY A 371      33.740  -2.825  23.244  1.00 31.07     0.236 C 
ATOM   3041  O   GLY A 371      32.709  -3.002  22.578  1.00 28.95    -0.272 OA
ATOM   3042  H   GLY A 371      34.178  -1.961  20.711  1.00  0.00     0.163 HD
ATOM   3043  N   TRP A 372      34.056  -3.501  24.333  1.00 27.56    -0.346 N 
ATOM   3044  CA  TRP A 372      33.117  -4.470  24.944  1.00 27.56     0.181 C 
ATOM   3045  C   TRP A 372      32.678  -3.804  26.250  1.00 30.30     0.241 C 
ATOM   3046  O   TRP A 372      33.466  -3.802  27.205  1.00 29.55    -0.271 OA
ATOM   3047  CB  TRP A 372      33.796  -5.831  25.139  1.00 27.82     0.075 C 
ATOM   3048  CG  TRP A 372      33.004  -6.841  25.908  1.00 28.53    -0.028 A 
ATOM   3049  CD1 TRP A 372      31.648  -6.898  26.056  1.00 30.61     0.096 A 
ATOM   3050  CD2 TRP A 372      33.530  -7.979  26.612  1.00 29.03    -0.002 A 
ATOM   3051  CE2 TRP A 372      32.431  -8.659  27.177  1.00 32.79     0.042 A 
ATOM   3052  CE3 TRP A 372      34.818  -8.482  26.829  1.00 30.78     0.014 A 
ATOM   3053  NE1 TRP A 372      31.299  -7.973  26.826  1.00 30.48    -0.365 N 
ATOM   3054  CZ2 TRP A 372      32.586  -9.811  27.945  1.00 32.98     0.030 A 
ATOM   3055  CZ3 TRP A 372      34.969  -9.623  27.584  1.00 33.23     0.001 A 
ATOM   3056  CH2 TRP A 372      33.867 -10.278  28.133  1.00 33.82     0.002 A 
ATOM   3057  H   TRP A 372      34.960  -3.354  24.760  1.00  0.00     0.163 HD
ATOM   3058  HE1 TRP A 372      30.357  -8.221  27.093  1.00  0.00     0.165 HD
ATOM   3059  N   ASN A 373      31.478  -3.245  26.270  1.00 25.87    -0.346 N 
ATOM   3060  CA  ASN A 373      31.005  -2.460  27.439  1.00 26.03     0.185 C 
ATOM   3061  C   ASN A 373      29.748  -3.095  28.035  1.00 30.71     0.241 C 
ATOM   3062  O   ASN A 373      28.810  -3.368  27.280  1.00 28.99    -0.271 OA
ATOM   3063  CB  ASN A 373      30.758  -1.001  27.043  1.00 24.62     0.137 C 
ATOM   3064  CG  ASN A 373      32.019  -0.282  26.607  1.00 37.61     0.217 C 
ATOM   3065  ND2 ASN A 373      32.168  -0.056  25.315  1.00 28.12    -0.370 N 
ATOM   3066  OD1 ASN A 373      32.848   0.073  27.434  1.00 25.39    -0.274 OA
ATOM   3067  H   ASN A 373      30.870  -3.355  25.471  1.00  0.00     0.163 HD
ATOM   3068 1HD2 ASN A 373      31.459  -0.362  24.664  1.00  0.00     0.159 HD
ATOM   3069 2HD2 ASN A 373      32.991   0.423  24.978  1.00  0.00     0.159 HD
ATOM   3070  N   SER A 374      29.741  -3.287  29.342  1.00 28.53    -0.344 N 
ATOM   3071  CA  SER A 374      28.583  -3.874  30.059  1.00 28.77     0.200 C 
ATOM   3072  C   SER A 374      28.346  -3.066  31.333  1.00 33.65     0.242 C 
ATOM   3073  O   SER A 374      29.287  -2.393  31.782  1.00 34.05    -0.271 OA
ATOM   3074  CB  SER A 374      28.814  -5.327  30.390  1.00 31.77     0.199 C 
ATOM   3075  OG  SER A 374      29.316  -6.035  29.271  1.00 39.83    -0.398 OA
ATOM   3076  H   SER A 374      30.558  -3.023  29.875  1.00  0.00     0.163 HD
ATOM   3077  HG  SER A 374      29.923  -6.716  29.570  1.00  0.00     0.209 HD
ATOM   3078  N   GLY A 375      27.145  -3.111  31.876  1.00 30.81    -0.350 N 
ATOM   3079  CA  GLY A 375      26.851  -2.387  33.099  1.00 30.98     0.225 C 
ATOM   3080  C   GLY A 375      25.457  -2.558  33.650  1.00 34.36     0.236 C 
ATOM   3081  O   GLY A 375      24.605  -3.212  33.043  1.00 32.85    -0.272 OA
ATOM   3082  H   GLY A 375      26.419  -3.657  31.434  1.00  0.00     0.163 HD
ATOM   3083  N   LYS A 376      25.237  -1.962  34.823  1.00 31.13    -0.346 N 
ATOM   3084  CA  LYS A 376      23.974  -2.010  35.525  1.00 31.63     0.176 C 
ATOM   3085  C   LYS A 376      23.697  -0.688  36.232  1.00 33.35     0.241 C 
ATOM   3086  O   LYS A 376      24.600  -0.088  36.821  1.00 31.79    -0.271 OA
ATOM   3087  CB  LYS A 376      23.946  -3.197  36.511  1.00 36.79     0.035 C 
ATOM   3088  CG  LYS A 376      22.534  -3.648  36.896  1.00 59.22     0.004 C 
ATOM   3089  CD  LYS A 376      22.534  -4.701  38.003  1.00 72.78     0.027 C 
ATOM   3090  CE  LYS A 376      22.573  -6.123  37.486  1.00 85.72     0.229 C 
ATOM   3091  NZ  LYS A 376      22.461  -7.116  38.589  1.00 93.37    -0.079 N 
ATOM   3092  H   LYS A 376      25.997  -1.447  35.245  1.00  0.00     0.163 HD
ATOM   3093  HZ1 LYS A 376      22.491  -8.050  38.206  1.00  0.00     0.274 HD
ATOM   3094  HZ2 LYS A 376      21.587  -6.980  39.077  1.00  0.00     0.274 HD
ATOM   3095  HZ3 LYS A 376      23.229  -6.992  39.233  1.00  0.00     0.274 HD
ATOM   3096  N   ARG A 377      22.453  -0.218  36.126  1.00 28.94    -0.346 N 
ATOM   3097  CA  ARG A 377      21.983   0.972  36.827  1.00 28.61     0.176 C 
ATOM   3098  C   ARG A 377      20.837   0.554  37.731  1.00 33.62     0.241 C 
ATOM   3099  O   ARG A 377      19.946  -0.165  37.291  1.00 31.88    -0.271 OA
ATOM   3100  CB  ARG A 377      21.545   2.094  35.877  1.00 25.25     0.036 C 
ATOM   3101  CG  ARG A 377      20.979   3.334  36.587  1.00 22.90     0.023 C 
ATOM   3102  CD  ARG A 377      20.437   4.360  35.617  1.00 25.18     0.138 C 
ATOM   3103  NE  ARG A 377      19.196   3.934  34.967  1.00 27.82    -0.227 N 
ATOM   3104  CZ  ARG A 377      18.778   4.381  33.785  1.00 42.89     0.665 C 
ATOM   3105  NH1 ARG A 377      19.495   5.272  33.113  1.00 32.04    -0.235 N 
ATOM   3106  NH2 ARG A 377      17.634   3.949  33.274  1.00 31.43    -0.235 N 
ATOM   3107  H   ARG A 377      21.803  -0.711  35.530  1.00  0.00     0.163 HD
ATOM   3108  HE  ARG A 377      18.620   3.257  35.447  1.00  0.00     0.177 HD
ATOM   3109 1HH1 ARG A 377      20.366   5.612  33.496  1.00  0.00     0.174 HD
ATOM   3110 2HH1 ARG A 377      19.170   5.611  32.219  1.00  0.00     0.174 HD
ATOM   3111 1HH2 ARG A 377      17.078   3.274  33.780  1.00  0.00     0.174 HD
ATOM   3112 2HH2 ARG A 377      17.318   4.294  32.379  1.00  0.00     0.174 HD
ATOM   3113  N   LYS A 378      20.884   0.986  38.997  1.00 31.92    -0.346 N 
ATOM   3114  CA  LYS A 378      19.852   0.711  39.990  1.00 32.43     0.176 C 
ATOM   3115  C   LYS A 378      19.341   2.049  40.502  1.00 38.70     0.241 C 
ATOM   3116  O   LYS A 378      20.141   2.946  40.798  1.00 39.95    -0.271 OA
ATOM   3117  CB  LYS A 378      20.419  -0.116  41.149  1.00 35.54     0.035 C 
ATOM   3118  CG  LYS A 378      20.862  -1.510  40.748  1.00 42.32     0.004 C 
ATOM   3119  CD  LYS A 378      21.487  -2.244  41.920  1.00 54.82     0.027 C 
ATOM   3120  CE  LYS A 378      21.852  -3.672  41.588  1.00 66.75     0.229 C 
ATOM   3121  NZ  LYS A 378      20.651  -4.534  41.413  1.00 80.46    -0.079 N 
ATOM   3122  H   LYS A 378      21.682   1.535  39.282  1.00  0.00     0.163 HD
ATOM   3123  HZ1 LYS A 378      20.941  -5.476  41.193  1.00  0.00     0.274 HD
ATOM   3124  HZ2 LYS A 378      20.084  -4.172  40.660  1.00  0.00     0.274 HD
ATOM   3125  HZ3 LYS A 378      20.112  -4.538  42.267  1.00  0.00     0.274 HD
ATOM   3126  N   VAL A 379      18.009   2.209  40.536  1.00 34.05    -0.346 N 
ATOM   3127  CA  VAL A 379      17.340   3.407  41.032  1.00 33.12     0.180 C 
ATOM   3128  C   VAL A 379      16.313   2.978  42.083  1.00 37.90     0.241 C 
ATOM   3129  O   VAL A 379      15.433   2.172  41.791  1.00 36.43    -0.271 OA
ATOM   3130  CB  VAL A 379      16.665   4.269  39.918  1.00 35.35     0.009 C 
ATOM   3131  CG1 VAL A 379      16.079   5.554  40.504  1.00 35.12     0.012 C 
ATOM   3132  CG2 VAL A 379      17.634   4.595  38.782  1.00 34.00     0.012 C 
ATOM   3133  H   VAL A 379      17.433   1.452  40.197  1.00  0.00     0.163 HD
ATOM   3134  N   ASP A 380      16.449   3.509  43.303  1.00 35.96    -0.345 N 
ATOM   3135  CA  ASP A 380      15.525   3.325  44.420  1.00 36.38     0.186 C 
ATOM   3136  C   ASP A 380      15.105   4.753  44.767  1.00 38.93     0.241 C 
ATOM   3137  O   ASP A 380      15.927   5.550  45.234  1.00 38.49    -0.271 OA
ATOM   3138  CB  ASP A 380      16.217   2.646  45.610  1.00 40.10     0.147 C 
ATOM   3139  CG  ASP A 380      16.601   1.205  45.344  1.00 55.47     0.175 C 
ATOM   3140  OD1 ASP A 380      15.737   0.318  45.523  1.00 57.60    -0.648 OA
ATOM   3141  OD2 ASP A 380      17.769   0.962  44.962  1.00 61.14    -0.648 OA
ATOM   3142  H   ASP A 380      17.261   4.087  43.466  1.00  0.00     0.163 HD
ATOM   3143  N   ALA A 381      13.861   5.112  44.431  1.00 34.13    -0.346 N 
ATOM   3144  CA  ALA A 381      13.378   6.468  44.668  1.00 32.72     0.172 C 
ATOM   3145  C   ALA A 381      11.961   6.526  45.200  1.00 35.76     0.240 C 
ATOM   3146  O   ALA A 381      11.119   5.716  44.810  1.00 31.80    -0.271 OA
ATOM   3147  CB  ALA A 381      13.504   7.299  43.406  1.00 31.71     0.042 C 
ATOM   3148  H   ALA A 381      13.246   4.433  44.006  1.00  0.00     0.163 HD
ATOM   3149  N   LEU A 382      11.711   7.491  46.107  1.00 34.82    -0.346 N 
ATOM   3150  CA  LEU A 382      10.397   7.737  46.680  1.00 36.13     0.177 C 
ATOM   3151  C   LEU A 382      10.105   9.224  46.845  1.00 41.05     0.241 C 
ATOM   3152  O   LEU A 382      10.974   9.987  47.259  1.00 42.65    -0.271 OA
ATOM   3153  CB  LEU A 382      10.130   6.950  47.979  1.00 38.54     0.038 C 
ATOM   3154  CG  LEU A 382      11.094   7.089  49.153  1.00 45.56    -0.020 C 
ATOM   3155  CD1 LEU A 382      10.607   8.143  50.141  1.00 46.91     0.009 C 
ATOM   3156  CD2 LEU A 382      11.220   5.771  49.873  1.00 50.03     0.009 C 
ATOM   3157  H   LEU A 382      12.479   8.076  46.405  1.00  0.00     0.163 HD
ATOM   3158  N   ASP A 383       8.877   9.627  46.486  1.00 36.37    -0.346 N 
ATOM   3159  CA  ASP A 383       8.357  10.992  46.561  1.00 35.51     0.186 C 
ATOM   3160  C   ASP A 383       7.134  10.976  47.461  1.00 37.87     0.241 C 
ATOM   3161  O   ASP A 383       6.223  10.176  47.232  1.00 38.08    -0.271 OA
ATOM   3162  CB  ASP A 383       7.962  11.460  45.151  1.00 36.43     0.147 C 
ATOM   3163  CG  ASP A 383       7.748  12.945  44.983  1.00 51.53     0.175 C 
ATOM   3164  OD1 ASP A 383       8.566  13.729  45.513  1.00 52.84    -0.648 OA
ATOM   3165  OD2 ASP A 383       6.781  13.325  44.295  1.00 61.28    -0.648 OA
ATOM   3166  H   ASP A 383       8.251   8.919  46.129  1.00  0.00     0.163 HD
ATOM   3167  N   LEU A 384       7.138  11.799  48.519  1.00 33.47    -0.346 N 
ATOM   3168  CA  LEU A 384       6.026  11.899  49.469  1.00 34.06     0.177 C 
ATOM   3169  C   LEU A 384       5.614  13.366  49.604  1.00 38.47     0.241 C 
ATOM   3170  O   LEU A 384       6.420  14.197  50.029  1.00 36.28    -0.271 OA
ATOM   3171  CB  LEU A 384       6.375  11.254  50.839  1.00 35.42     0.038 C 
ATOM   3172  CG  LEU A 384       5.359  11.418  51.986  1.00 41.59    -0.020 C 
ATOM   3173  CD1 LEU A 384       4.104  10.561  51.778  1.00 41.53     0.009 C 
ATOM   3174  CD2 LEU A 384       5.981  11.080  53.315  1.00 45.57     0.009 C 
ATOM   3175  H   LEU A 384       7.950  12.381  48.670  1.00  0.00     0.163 HD
ATOM   3176  N   PHE A 385       4.372  13.685  49.189  1.00 36.56    -0.346 N 
ATOM   3177  CA  PHE A 385       3.849  15.057  49.237  1.00 37.56     0.180 C 
ATOM   3178  C   PHE A 385       2.381  15.122  49.597  1.00 43.50     0.241 C 
ATOM   3179  O   PHE A 385       1.632  14.177  49.338  1.00 43.16    -0.271 OA
ATOM   3180  CB  PHE A 385       4.124  15.826  47.927  1.00 38.12     0.073 C 
ATOM   3181  CG  PHE A 385       3.487  15.247  46.686  1.00 38.75    -0.056 A 
ATOM   3182  CD1 PHE A 385       4.112  14.230  45.973  1.00 41.36     0.007 A 
ATOM   3183  CD2 PHE A 385       2.279  15.739  46.212  1.00 41.38     0.007 A 
ATOM   3184  CE1 PHE A 385       3.524  13.697  44.825  1.00 41.55     0.001 A 
ATOM   3185  CE2 PHE A 385       1.687  15.201  45.065  1.00 43.21     0.001 A 
ATOM   3186  CZ  PHE A 385       2.323  14.199  44.368  1.00 40.33     0.000 A 
ATOM   3187  H   PHE A 385       3.777  12.952  48.831  1.00  0.00     0.163 HD
ATOM   3188  N   ALA A 386       1.978  16.250  50.189  1.00 41.72    -0.346 N 
ATOM   3189  CA  ALA A 386       0.608  16.536  50.588  1.00 43.01     0.172 C 
ATOM   3190  C   ALA A 386       0.159  17.834  49.936  1.00 47.39     0.240 C 
ATOM   3191  O   ALA A 386       0.958  18.769  49.827  1.00 45.17    -0.271 OA
ATOM   3192  CB  ALA A 386       0.517  16.659  52.102  1.00 45.79     0.042 C 
ATOM   3193  H   ALA A 386       2.676  16.957  50.373  1.00  0.00     0.163 HD
ATOM   3194  N   ASP A 387      -1.112  17.882  49.484  1.00 45.79    -0.346 N 
ATOM   3195  CA  ASP A 387      -1.711  19.075  48.877  1.00 45.90     0.186 C 
ATOM   3196  C   ASP A 387      -3.090  19.361  49.452  1.00 49.49     0.241 C 
ATOM   3197  O   ASP A 387      -3.941  18.467  49.508  1.00 48.36    -0.271 OA
ATOM   3198  CB  ASP A 387      -1.779  18.980  47.343  1.00 46.81     0.147 C 
ATOM   3199  CG  ASP A 387      -2.035  20.336  46.704  1.00 62.12     0.175 C 
ATOM   3200  OD1 ASP A 387      -1.050  21.035  46.389  1.00 63.65    -0.648 OA
ATOM   3201  OD2 ASP A 387      -3.226  20.707  46.540  1.00 65.37    -0.648 OA
ATOM   3202  H   ASP A 387      -1.681  17.052  49.568  1.00  0.00     0.163 HD
ATOM   3203  N   GLY A 388      -3.301  20.613  49.844  1.00 46.36    -0.351 N 
ATOM   3204  CA  GLY A 388      -4.572  21.051  50.401  1.00 47.19     0.225 C 
ATOM   3205  C   GLY A 388      -4.752  22.550  50.456  1.00 51.01     0.236 C 
ATOM   3206  O   GLY A 388      -3.940  23.310  49.916  1.00 49.24    -0.272 OA
ATOM   3207  H   GLY A 388      -2.552  21.285  49.752  1.00  0.00     0.163 HD
ATOM   3208  N   SER A 389      -5.831  22.971  51.125  1.00 48.79    -0.344 N 
ATOM   3209  CA  SER A 389      -6.204  24.370  51.299  1.00 49.14     0.200 C 
ATOM   3210  C   SER A 389      -5.973  24.856  52.722  1.00 54.61     0.243 C 
ATOM   3211  O   SER A 389      -5.858  24.062  53.659  1.00 55.29    -0.271 OA
ATOM   3212  CB  SER A 389      -7.668  24.576  50.928  1.00 53.31     0.199 C 
ATOM   3213  OG  SER A 389      -7.909  24.260  49.567  1.00 63.66    -0.398 OA
ATOM   3214  H   SER A 389      -6.430  22.271  51.539  1.00  0.00     0.163 HD
ATOM   3215  HG  SER A 389      -8.837  24.400  49.365  1.00  0.00     0.209 HD
ATOM   3216  N   TYR A 390      -5.890  26.180  52.861  1.00 51.63    -0.346 N 
ATOM   3217  CA  TYR A 390      -5.766  26.931  54.102  1.00 53.31     0.180 C 
ATOM   3218  C   TYR A 390      -6.332  28.319  53.823  1.00 57.88     0.241 C 
ATOM   3219  O   TYR A 390      -6.278  28.778  52.676  1.00 56.02    -0.271 OA
ATOM   3220  CB  TYR A 390      -4.309  26.985  54.613  1.00 54.52     0.073 C 
ATOM   3221  CG  TYR A 390      -3.369  27.859  53.808  1.00 54.90    -0.056 A 
ATOM   3222  CD1 TYR A 390      -2.753  27.379  52.654  1.00 54.53     0.010 A 
ATOM   3223  CD2 TYR A 390      -3.050  29.148  54.230  1.00 56.19     0.010 A 
ATOM   3224  CE1 TYR A 390      -1.871  28.174  51.921  1.00 53.68     0.037 A 
ATOM   3225  CE2 TYR A 390      -2.174  29.954  53.501  1.00 55.63     0.037 A 
ATOM   3226  CZ  TYR A 390      -1.586  29.461  52.348  1.00 58.49     0.065 A 
ATOM   3227  OH  TYR A 390      -0.729  30.252  51.622  1.00 54.95    -0.361 OA
ATOM   3228  H   TYR A 390      -5.916  26.723  52.010  1.00  0.00     0.163 HD
ATOM   3229  HH  TYR A 390      -0.111  29.697  51.141  1.00  0.00     0.217 HD
ATOM   3230  N   GLU A 391      -6.901  28.971  54.843  1.00 56.38    -0.346 N 
ATOM   3231  CA  GLU A 391      -7.460  30.307  54.664  1.00 57.19     0.177 C 
ATOM   3232  C   GLU A 391      -6.653  31.348  55.414  1.00 62.69     0.241 C 
ATOM   3233  O   GLU A 391      -6.330  31.151  56.584  1.00 64.08    -0.271 OA
ATOM   3234  CB  GLU A 391      -8.952  30.355  55.025  1.00 59.99     0.045 C 
ATOM   3235  CG  GLU A 391      -9.801  29.443  54.146  1.00 69.89     0.116 C 
ATOM   3236  CD  GLU A 391     -10.962  30.068  53.392  1.00 90.39     0.172 C 
ATOM   3237  OE1 GLU A 391     -11.413  29.438  52.408  1.00 83.09    -0.648 OA
ATOM   3238  OE2 GLU A 391     -11.430  31.164  53.784  1.00 75.43    -0.648 OA
ATOM   3239  H   GLU A 391      -6.944  28.532  55.751  1.00  0.00     0.163 HD
ATOM   3240  N   LEU A 392      -6.278  32.428  54.713  1.00 59.00    -0.346 N 
ATOM   3241  CA  LEU A 392      -5.495  33.546  55.249  1.00 59.92     0.177 C 
ATOM   3242  C   LEU A 392      -6.025  34.848  54.632  1.00 63.81     0.241 C 
ATOM   3243  O   LEU A 392      -6.168  34.925  53.410  1.00 61.72    -0.271 OA
ATOM   3244  CB  LEU A 392      -3.991  33.341  54.952  1.00 59.02     0.038 C 
ATOM   3245  CG  LEU A 392      -3.003  34.404  55.486  1.00 65.17    -0.020 C 
ATOM   3246  CD1 LEU A 392      -2.771  34.270  56.991  1.00 67.58     0.009 C 
ATOM   3247  CD2 LEU A 392      -1.677  34.339  54.752  1.00 65.05     0.009 C 
ATOM   3248  H   LEU A 392      -6.556  32.475  53.743  1.00  0.00     0.163 HD
ATOM   3249  N   PHE A 393      -6.341  35.854  55.482  1.00 62.46    -0.346 N 
ATOM   3250  CA  PHE A 393      -6.902  37.157  55.087  1.00 63.31     0.180 C 
ATOM   3251  C   PHE A 393      -8.281  37.017  54.383  1.00 68.14     0.241 C 
ATOM   3252  O   PHE A 393      -8.580  37.741  53.430  1.00 67.28    -0.271 OA
ATOM   3253  CB  PHE A 393      -5.908  38.010  54.254  1.00 64.36     0.073 C 
ATOM   3254  CG  PHE A 393      -4.551  38.296  54.864  1.00 67.04    -0.056 A 
ATOM   3255  CD1 PHE A 393      -4.422  39.169  55.939  1.00 72.86     0.007 A 
ATOM   3256  CD2 PHE A 393      -3.394  37.771  54.302  1.00 68.13     0.007 A 
ATOM   3257  CE1 PHE A 393      -3.162  39.453  56.488  1.00 74.50     0.001 A 
ATOM   3258  CE2 PHE A 393      -2.135  38.056  54.851  1.00 71.88     0.001 A 
ATOM   3259  CZ  PHE A 393      -2.028  38.899  55.938  1.00 71.89     0.000 A 
ATOM   3260  H   PHE A 393      -6.179  35.698  56.467  1.00  0.00     0.163 HD
ATOM   3261  N   GLY A 394      -9.094  36.077  54.866  1.00 66.12    -0.351 N 
ATOM   3262  CA  GLY A 394     -10.434  35.804  54.351  1.00 66.02     0.225 C 
ATOM   3263  C   GLY A 394     -10.509  35.212  52.956  1.00 68.46     0.236 C 
ATOM   3264  O   GLY A 394     -11.543  35.328  52.291  1.00 67.97    -0.272 OA
ATOM   3265  H   GLY A 394      -8.762  35.517  55.638  1.00  0.00     0.163 HD
ATOM   3266  N   ARG A 395      -9.421  34.570  52.499  1.00 63.99    -0.346 N 
ATOM   3267  CA  ARG A 395      -9.351  33.946  51.176  1.00 61.74     0.176 C 
ATOM   3268  C   ARG A 395      -8.661  32.595  51.220  1.00 62.06     0.241 C 
ATOM   3269  O   ARG A 395      -7.753  32.389  52.026  1.00 60.54    -0.271 OA
ATOM   3270  CB  ARG A 395      -8.686  34.878  50.147  1.00 63.31     0.036 C 
ATOM   3271  CG  ARG A 395      -9.678  35.835  49.479  1.00 79.00     0.023 C 
ATOM   3272  CD  ARG A 395      -9.057  36.652  48.359  1.00 89.10     0.138 C 
ATOM   3273  NE  ARG A 395      -8.083  37.633  48.846  1.00 94.54    -0.227 N 
ATOM   3274  CZ  ARG A 395      -8.253  38.951  48.800  1.00102.08     0.665 C 
ATOM   3275  NH1 ARG A 395      -7.311  39.762  49.263  1.00 87.66    -0.235 N 
ATOM   3276  NH2 ARG A 395      -9.358  39.469  48.275  1.00 80.84    -0.235 N 
ATOM   3277  H   ARG A 395      -8.610  34.515  53.098  1.00  0.00     0.163 HD
ATOM   3278  HE  ARG A 395      -7.223  37.284  49.244  1.00  0.00     0.177 HD
ATOM   3279 1HH1 ARG A 395      -6.464  39.379  49.658  1.00  0.00     0.174 HD
ATOM   3280 2HH1 ARG A 395      -7.441  40.763  49.220  1.00  0.00     0.174 HD
ATOM   3281 1HH2 ARG A 395     -10.079  38.861  47.914  1.00  0.00     0.174 HD
ATOM   3282 2HH2 ARG A 395      -9.477  40.471  48.237  1.00  0.00     0.174 HD
ATOM   3283  N   GLN A 396      -9.121  31.670  50.365  1.00 57.68    -0.346 N 
ATOM   3284  CA  GLN A 396      -8.585  30.313  50.266  1.00 56.16     0.177 C 
ATOM   3285  C   GLN A 396      -7.344  30.310  49.385  1.00 56.89     0.241 C 
ATOM   3286  O   GLN A 396      -7.340  30.940  48.323  1.00 55.47    -0.271 OA
ATOM   3287  CB  GLN A 396      -9.642  29.346  49.712  1.00 57.17     0.044 C 
ATOM   3288  CG  GLN A 396      -9.318  27.869  49.980  1.00 79.73     0.105 C 
ATOM   3289  CD  GLN A 396     -10.352  26.905  49.440  1.00 99.29     0.215 C 
ATOM   3290  NE2 GLN A 396     -10.794  25.978  50.280  1.00 90.74    -0.370 N 
ATOM   3291  OE1 GLN A 396     -10.750  26.959  48.269  1.00 94.19    -0.274 OA
ATOM   3292  H   GLN A 396      -9.883  31.926  49.753  1.00  0.00     0.163 HD
ATOM   3293 1HE2 GLN A 396     -10.447  25.949  51.228  1.00  0.00     0.159 HD
ATOM   3294 2HE2 GLN A 396     -11.478  25.302  49.971  1.00  0.00     0.159 HD
ATOM   3295  N   HIS A 397      -6.289  29.607  49.842  1.00 51.68    -0.346 N 
ATOM   3296  CA  HIS A 397      -5.010  29.457  49.147  1.00 48.90     0.182 C 
ATOM   3297  C   HIS A 397      -4.611  27.994  49.178  1.00 51.79     0.241 C 
ATOM   3298  O   HIS A 397      -4.939  27.281  50.130  1.00 52.98    -0.271 OA
ATOM   3299  CB  HIS A 397      -3.902  30.270  49.827  1.00 49.91     0.095 C 
ATOM   3300  CG  HIS A 397      -4.315  31.607  50.345  1.00 54.18     0.053 A 
ATOM   3301  CD2 HIS A 397      -4.561  32.000  51.615  1.00 57.42     0.116 A 
ATOM   3302  ND1 HIS A 397      -4.451  32.690  49.505  1.00 55.58    -0.247 NA
ATOM   3303  CE1 HIS A 397      -4.798  33.704  50.280  1.00 56.53     0.207 A 
ATOM   3304  NE2 HIS A 397      -4.870  33.336  51.559  1.00 58.16    -0.359 N 
ATOM   3305  H   HIS A 397      -6.389  29.147  50.736  1.00  0.00     0.163 HD
ATOM   3306  HE2 HIS A 397      -5.108  33.929  52.341  1.00  0.00     0.166 HD
ATOM   3307  N   ASN A 398      -3.885  27.542  48.158  1.00 45.74    -0.346 N 
ATOM   3308  CA  ASN A 398      -3.443  26.154  48.106  1.00 43.95     0.185 C 
ATOM   3309  C   ASN A 398      -2.003  26.022  48.607  1.00 45.69     0.241 C 
ATOM   3310  O   ASN A 398      -1.179  26.885  48.325  1.00 44.29    -0.271 OA
ATOM   3311  CB  ASN A 398      -3.633  25.580  46.703  1.00 44.33     0.137 C 
ATOM   3312  CG  ASN A 398      -3.302  24.116  46.600  1.00 72.63     0.217 C 
ATOM   3313  ND2 ASN A 398      -4.303  23.267  46.791  1.00 64.81    -0.370 N 
ATOM   3314  OD1 ASN A 398      -2.149  23.736  46.359  1.00 66.96    -0.274 OA
ATOM   3315  H   ASN A 398      -3.636  28.171  47.408  1.00  0.00     0.163 HD
ATOM   3316 1HD2 ASN A 398      -5.230  23.616  46.990  1.00  0.00     0.159 HD
ATOM   3317 2HD2 ASN A 398      -4.138  22.272  46.738  1.00  0.00     0.159 HD
ATOM   3318  N   LEU A 399      -1.725  24.961  49.390  1.00 42.34    -0.346 N 
ATOM   3319  CA  LEU A 399      -0.414  24.652  49.962  1.00 41.64     0.177 C 
ATOM   3320  C   LEU A 399       0.004  23.230  49.612  1.00 43.99     0.241 C 
ATOM   3321  O   LEU A 399      -0.759  22.275  49.790  1.00 43.20    -0.271 OA
ATOM   3322  CB  LEU A 399      -0.394  24.853  51.499  1.00 43.38     0.038 C 
ATOM   3323  CG  LEU A 399       0.885  24.424  52.260  1.00 47.88    -0.020 C 
ATOM   3324  CD1 LEU A 399       2.035  25.414  52.034  1.00 47.66     0.009 C 
ATOM   3325  CD2 LEU A 399       0.614  24.270  53.741  1.00 50.86     0.009 C 
ATOM   3326  H   LEU A 399      -2.483  24.327  49.599  1.00  0.00     0.163 HD
ATOM   3327  N   MET A 400       1.239  23.104  49.127  1.00 39.66    -0.346 N 
ATOM   3328  CA  MET A 400       1.854  21.844  48.764  1.00 38.20     0.177 C 
ATOM   3329  C   MET A 400       3.171  21.769  49.525  1.00 41.43     0.241 C 
ATOM   3330  O   MET A 400       3.890  22.761  49.597  1.00 42.61    -0.271 OA
ATOM   3331  CB  MET A 400       2.074  21.792  47.243  1.00 39.14     0.045 C 
ATOM   3332  CG  MET A 400       2.593  20.444  46.725  1.00 42.50     0.076 C 
ATOM   3333  SD  MET A 400       4.391  20.221  46.852  1.00 46.82    -0.173 SA
ATOM   3334  CE  MET A 400       4.974  21.550  45.818  1.00 42.50     0.089 C 
ATOM   3335  H   MET A 400       1.784  23.946  49.004  1.00  0.00     0.163 HD
ATOM   3336  N   PHE A 401       3.467  20.612  50.128  1.00 36.26    -0.346 N 
ATOM   3337  CA  PHE A 401       4.726  20.390  50.851  1.00 35.62     0.180 C 
ATOM   3338  C   PHE A 401       5.095  18.912  50.804  1.00 37.03     0.241 C 
ATOM   3339  O   PHE A 401       4.214  18.050  50.813  1.00 33.68    -0.271 OA
ATOM   3340  CB  PHE A 401       4.687  20.941  52.300  1.00 38.81     0.073 C 
ATOM   3341  CG  PHE A 401       3.881  20.127  53.287  1.00 40.82    -0.056 A 
ATOM   3342  CD1 PHE A 401       2.524  20.362  53.460  1.00 43.20     0.007 A 
ATOM   3343  CD2 PHE A 401       4.482  19.126  54.045  1.00 43.32     0.007 A 
ATOM   3344  CE1 PHE A 401       1.778  19.609  54.370  1.00 45.20     0.001 A 
ATOM   3345  CE2 PHE A 401       3.732  18.365  54.946  1.00 47.30     0.001 A 
ATOM   3346  CZ  PHE A 401       2.385  18.622  55.111  1.00 45.68     0.000 A 
ATOM   3347  H   PHE A 401       2.796  19.859  50.084  1.00  0.00     0.163 HD
ATOM   3348  N   GLY A 402       6.385  18.627  50.751  1.00 35.64    -0.351 N 
ATOM   3349  CA  GLY A 402       6.829  17.244  50.681  1.00 35.65     0.225 C 
ATOM   3350  C   GLY A 402       8.308  16.996  50.792  1.00 40.85     0.235 C 
ATOM   3351  O   GLY A 402       9.075  17.865  51.207  1.00 41.41    -0.272 OA
ATOM   3352  H   GLY A 402       7.065  19.373  50.759  1.00  0.00     0.163 HD
ATOM   3353  N   GLY A 403       8.676  15.781  50.431  1.00 38.94    -0.351 N 
ATOM   3354  CA  GLY A 403      10.041  15.281  50.457  1.00 39.15     0.225 C 
ATOM   3355  C   GLY A 403      10.299  14.253  49.379  1.00 42.64     0.236 C 
ATOM   3356  O   GLY A 403       9.366  13.617  48.885  1.00 41.33    -0.272 OA
ATOM   3357  H   GLY A 403       7.954  15.150  50.112  1.00  0.00     0.163 HD
ATOM   3358  N   SER A 404      11.577  14.093  49.007  1.00 40.30    -0.344 N 
ATOM   3359  CA  SER A 404      12.032  13.152  47.984  1.00 39.07     0.200 C 
ATOM   3360  C   SER A 404      13.287  12.447  48.447  1.00 41.89     0.243 C 
ATOM   3361  O   SER A 404      14.128  13.043  49.119  1.00 42.03    -0.271 OA
ATOM   3362  CB  SER A 404      12.334  13.883  46.676  1.00 42.34     0.199 C 
ATOM   3363  OG  SER A 404      11.164  14.452  46.110  1.00 57.57    -0.398 OA
ATOM   3364  H   SER A 404      12.274  14.662  49.465  1.00  0.00     0.163 HD
ATOM   3365  HG  SER A 404      11.006  14.067  45.245  1.00  0.00     0.209 HD
ATOM   3366  N   TYR A 405      13.416  11.181  48.081  1.00 37.45    -0.346 N 
ATOM   3367  CA  TYR A 405      14.612  10.384  48.354  1.00 37.46     0.180 C 
ATOM   3368  C   TYR A 405      14.954   9.635  47.079  1.00 39.93     0.241 C 
ATOM   3369  O   TYR A 405      14.060   9.092  46.435  1.00 38.93    -0.271 OA
ATOM   3370  CB  TYR A 405      14.408   9.414  49.534  1.00 39.74     0.073 C 
ATOM   3371  CG  TYR A 405      15.639   8.585  49.825  1.00 42.51    -0.056 A 
ATOM   3372  CD1 TYR A 405      15.786   7.306  49.290  1.00 43.80     0.010 A 
ATOM   3373  CD2 TYR A 405      16.685   9.100  50.587  1.00 44.41     0.010 A 
ATOM   3374  CE1 TYR A 405      16.942   6.558  49.509  1.00 45.25     0.037 A 
ATOM   3375  CE2 TYR A 405      17.836   8.353  50.832  1.00 46.31     0.037 A 
ATOM   3376  CZ  TYR A 405      17.959   7.081  50.294  1.00 54.26     0.065 A 
ATOM   3377  OH  TYR A 405      19.094   6.342  50.530  1.00 57.84    -0.361 OA
ATOM   3378  H   TYR A 405      12.650  10.744  47.589  1.00  0.00     0.163 HD
ATOM   3379  HH  TYR A 405      19.196   6.206  51.475  1.00  0.00     0.217 HD
ATOM   3380  N   SER A 406      16.233   9.611  46.707  1.00 37.05    -0.344 N 
ATOM   3381  CA  SER A 406      16.675   8.913  45.504  1.00 36.06     0.200 C 
ATOM   3382  C   SER A 406      18.104   8.401  45.651  1.00 39.89     0.243 C 
ATOM   3383  O   SER A 406      19.001   9.183  45.959  1.00 40.21    -0.271 OA
ATOM   3384  CB  SER A 406      16.554   9.821  44.278  1.00 39.49     0.199 C 
ATOM   3385  OG  SER A 406      16.900   9.133  43.087  1.00 50.75    -0.398 OA
ATOM   3386  H   SER A 406      16.917  10.090  47.275  1.00  0.00     0.163 HD
ATOM   3387  HG  SER A 406      16.815   9.727  42.338  1.00  0.00     0.209 HD
ATOM   3388  N   LYS A 407      18.303   7.089  45.442  1.00 35.77    -0.346 N 
ATOM   3389  CA  LYS A 407      19.608   6.444  45.453  1.00 35.85     0.176 C 
ATOM   3390  C   LYS A 407      19.792   5.841  44.064  1.00 38.89     0.241 C 
ATOM   3391  O   LYS A 407      19.039   4.946  43.670  1.00 38.49    -0.271 OA
ATOM   3392  CB  LYS A 407      19.714   5.360  46.549  1.00 38.77     0.035 C 
ATOM   3393  CG  LYS A 407      21.120   4.776  46.702  1.00 41.32     0.004 C 
ATOM   3394  CD  LYS A 407      21.128   3.573  47.630  1.00 50.93     0.027 C 
ATOM   3395  CE  LYS A 407      22.495   2.944  47.751  1.00 61.18     0.229 C 
ATOM   3396  NZ  LYS A 407      22.505   1.856  48.762  1.00 74.21    -0.079 N 
ATOM   3397  H   LYS A 407      17.493   6.512  45.265  1.00  0.00     0.163 HD
ATOM   3398  HZ1 LYS A 407      23.431   1.457  48.819  1.00  0.00     0.274 HD
ATOM   3399  HZ2 LYS A 407      22.245   2.231  49.663  1.00  0.00     0.274 HD
ATOM   3400  HZ3 LYS A 407      21.846   1.140  48.492  1.00  0.00     0.274 HD
ATOM   3401  N   GLN A 408      20.756   6.377  43.303  1.00 34.33    -0.346 N 
ATOM   3402  CA  GLN A 408      21.061   5.887  41.962  1.00 32.06     0.177 C 
ATOM   3403  C   GLN A 408      22.486   5.346  41.913  1.00 34.64     0.241 C 
ATOM   3404  O   GLN A 408      23.404   6.046  42.324  1.00 34.93    -0.271 OA
ATOM   3405  CB  GLN A 408      20.830   6.966  40.885  1.00 31.33     0.044 C 
ATOM   3406  CG  GLN A 408      20.935   6.389  39.470  1.00 35.38     0.105 C 
ATOM   3407  CD  GLN A 408      20.672   7.370  38.362  1.00 36.47     0.215 C 
ATOM   3408  NE2 GLN A 408      21.575   7.413  37.386  1.00 22.02    -0.370 N 
ATOM   3409  OE1 GLN A 408      19.664   8.072  38.351  1.00 31.03    -0.274 OA
ATOM   3410  H   GLN A 408      21.292   7.150  43.671  1.00  0.00     0.163 HD
ATOM   3411 1HE2 GLN A 408      22.387   6.814  37.423  1.00  0.00     0.159 HD
ATOM   3412 2HE2 GLN A 408      21.448   8.045  36.608  1.00  0.00     0.159 HD
ATOM   3413  N   ASN A 409      22.661   4.107  41.418  1.00 30.61    -0.346 N 
ATOM   3414  CA  ASN A 409      23.970   3.457  41.270  1.00 31.76     0.185 C 
ATOM   3415  C   ASN A 409      24.205   3.047  39.809  1.00 36.85     0.241 C 
ATOM   3416  O   ASN A 409      23.325   2.456  39.196  1.00 36.55    -0.271 OA
ATOM   3417  CB  ASN A 409      24.105   2.258  42.215  1.00 32.12     0.137 C 
ATOM   3418  CG  ASN A 409      25.357   1.436  42.009  1.00 49.29     0.217 C 
ATOM   3419  ND2 ASN A 409      26.465   1.849  42.609  1.00 35.84    -0.370 N 
ATOM   3420  OD1 ASN A 409      25.347   0.424  41.311  1.00 37.80    -0.274 OA
ATOM   3421  H   ASN A 409      21.841   3.592  41.130  1.00  0.00     0.163 HD
ATOM   3422 1HD2 ASN A 409      26.450   2.684  43.178  1.00  0.00     0.159 HD
ATOM   3423 2HD2 ASN A 409      27.324   1.329  42.497  1.00  0.00     0.159 HD
ATOM   3424  N   ASN A 410      25.382   3.390  39.254  1.00 34.07    -0.346 N 
ATOM   3425  CA  ASN A 410      25.790   3.078  37.876  1.00 32.37     0.185 C 
ATOM   3426  C   ASN A 410      27.144   2.394  37.905  1.00 34.93     0.241 C 
ATOM   3427  O   ASN A 410      28.154   3.029  38.225  1.00 34.25    -0.271 OA
ATOM   3428  CB  ASN A 410      25.888   4.351  37.027  1.00 29.99     0.137 C 
ATOM   3429  CG  ASN A 410      24.608   5.098  36.879  1.00 40.15     0.217 C 
ATOM   3430  ND2 ASN A 410      24.108   5.142  35.652  1.00 25.28    -0.370 N 
ATOM   3431  OD1 ASN A 410      24.076   5.662  37.842  1.00 39.65    -0.274 OA
ATOM   3432  H   ASN A 410      26.036   3.902  39.829  1.00  0.00     0.163 HD
ATOM   3433 1HD2 ASN A 410      24.586   4.675  34.895  1.00  0.00     0.159 HD
ATOM   3434 2HD2 ASN A 410      23.249   5.642  35.474  1.00  0.00     0.159 HD
ATOM   3435  N   ARG A 411      27.163   1.102  37.566  1.00 31.80    -0.346 N 
ATOM   3436  CA  ARG A 411      28.368   0.272  37.546  1.00 31.46     0.176 C 
ATOM   3437  C   ARG A 411      28.638  -0.214  36.135  1.00 34.44     0.241 C 
ATOM   3438  O   ARG A 411      27.784  -0.882  35.558  1.00 34.82    -0.271 OA
ATOM   3439  CB  ARG A 411      28.213  -0.902  38.503  1.00 31.45     0.036 C 
ATOM   3440  CG  ARG A 411      28.888  -0.668  39.823  1.00 40.56     0.023 C 
ATOM   3441  CD  ARG A 411      28.648  -1.795  40.809  1.00 50.62     0.138 C 
ATOM   3442  NE  ARG A 411      29.241  -3.071  40.396  1.00 58.95    -0.227 N 
ATOM   3443  CZ  ARG A 411      30.451  -3.493  40.755  1.00 74.47     0.665 C 
ATOM   3444  NH1 ARG A 411      31.224  -2.738  41.523  1.00 62.11    -0.235 N 
ATOM   3445  NH2 ARG A 411      30.896  -4.671  40.348  1.00 63.81    -0.235 N 
ATOM   3446  H   ARG A 411      26.288   0.670  37.306  1.00  0.00     0.163 HD
ATOM   3447  HE  ARG A 411      28.693  -3.672  39.797  1.00  0.00     0.177 HD
ATOM   3448 1HH1 ARG A 411      30.895  -1.837  41.840  1.00  0.00     0.174 HD
ATOM   3449 2HH1 ARG A 411      32.141  -3.064  41.792  1.00  0.00     0.174 HD
ATOM   3450 1HH2 ARG A 411      30.316  -5.255  39.762  1.00  0.00     0.174 HD
ATOM   3451 2HH2 ARG A 411      31.815  -4.986  40.623  1.00  0.00     0.174 HD
ATOM   3452  N   TYR A 412      29.797   0.159  35.569  1.00 29.95    -0.346 N 
ATOM   3453  CA  TYR A 412      30.200  -0.186  34.203  1.00 29.36     0.180 C 
ATOM   3454  C   TYR A 412      31.504  -0.997  34.133  1.00 36.15     0.241 C 
ATOM   3455  O   TYR A 412      32.423  -0.773  34.922  1.00 35.98    -0.271 OA
ATOM   3456  CB  TYR A 412      30.363   1.083  33.341  1.00 28.70     0.073 C 
ATOM   3457  CG  TYR A 412      29.187   2.036  33.384  1.00 28.62    -0.056 A 
ATOM   3458  CD1 TYR A 412      27.928   1.644  32.937  1.00 30.25     0.010 A 
ATOM   3459  CD2 TYR A 412      29.333   3.330  33.871  1.00 28.88     0.010 A 
ATOM   3460  CE1 TYR A 412      26.842   2.518  32.975  1.00 30.70     0.037 A 
ATOM   3461  CE2 TYR A 412      28.255   4.212  33.918  1.00 29.63     0.037 A 
ATOM   3462  CZ  TYR A 412      27.011   3.801  33.465  1.00 35.11     0.065 A 
ATOM   3463  OH  TYR A 412      25.951   4.662  33.495  1.00 34.88    -0.361 OA
ATOM   3464  H   TYR A 412      30.434   0.715  36.122  1.00  0.00     0.163 HD
ATOM   3465  HH  TYR A 412      25.989   5.244  32.732  1.00  0.00     0.217 HD
ATOM   3466  N   PHE A 413      31.558  -1.905  33.166  1.00 33.33    -0.346 N 
ATOM   3467  CA  PHE A 413      32.740  -2.768  32.911  1.00 34.38     0.180 C 
ATOM   3468  C   PHE A 413      33.179  -2.542  31.464  1.00 34.85     0.241 C 
ATOM   3469  O   PHE A 413      32.307  -2.560  30.581  1.00 32.59    -0.271 OA
ATOM   3470  CB  PHE A 413      32.392  -4.234  33.176  1.00 37.64     0.073 C 
ATOM   3471  CG  PHE A 413      32.164  -4.546  34.631  1.00 41.82    -0.056 A 
ATOM   3472  CD1 PHE A 413      30.930  -4.326  35.219  1.00 46.76     0.007 A 
ATOM   3473  CD2 PHE A 413      33.189  -5.040  35.419  1.00 47.10     0.007 A 
ATOM   3474  CE1 PHE A 413      30.723  -4.605  36.559  1.00 49.31     0.001 A 
ATOM   3475  CE2 PHE A 413      32.981  -5.316  36.760  1.00 51.55     0.001 A 
ATOM   3476  CZ  PHE A 413      31.749  -5.100  37.326  1.00 49.55     0.000 A 
ATOM   3477  H   PHE A 413      30.750  -2.015  32.570  1.00  0.00     0.163 HD
ATOM   3478  N   SER A 414      34.467  -2.326  31.221  1.00 30.56    -0.344 N 
ATOM   3479  CA  SER A 414      34.906  -2.064  29.827  1.00 29.67     0.200 C 
ATOM   3480  C   SER A 414      36.156  -2.858  29.431  1.00 34.04     0.243 C 
ATOM   3481  O   SER A 414      36.995  -3.151  30.295  1.00 35.48    -0.271 OA
ATOM   3482  CB  SER A 414      35.133  -0.591  29.597  1.00 33.31     0.199 C 
ATOM   3483  OG  SER A 414      33.928   0.141  29.729  1.00 36.67    -0.398 OA
ATOM   3484  H   SER A 414      35.139  -2.340  31.975  1.00  0.00     0.163 HD
ATOM   3485  HG  SER A 414      33.844   0.460  30.631  1.00  0.00     0.209 HD
ATOM   3486  N   SER A 415      36.180  -3.263  28.174  1.00 29.69    -0.344 N 
ATOM   3487  CA  SER A 415      37.335  -3.893  27.491  1.00 30.15     0.200 C 
ATOM   3488  C   SER A 415      37.406  -3.189  26.134  1.00 34.10     0.243 C 
ATOM   3489  O   SER A 415      36.407  -3.277  25.408  1.00 32.64    -0.271 OA
ATOM   3490  CB  SER A 415      37.162  -5.382  27.357  1.00 31.56     0.199 C 
ATOM   3491  OG  SER A 415      38.028  -5.901  26.364  1.00 36.32    -0.398 OA
ATOM   3492  H   SER A 415      35.338  -3.132  27.631  1.00  0.00     0.163 HD
ATOM   3493  HG  SER A 415      37.903  -6.850  26.294  1.00  0.00     0.209 HD
ATOM   3494  N   TRP A 416      38.496  -2.528  25.776  1.00 32.01    -0.346 N 
ATOM   3495  CA  TRP A 416      38.470  -1.781  24.490  1.00 33.34     0.181 C 
ATOM   3496  C   TRP A 416      39.856  -1.688  23.843  1.00 36.97     0.241 C 
ATOM   3497  O   TRP A 416      40.854  -1.899  24.545  1.00 35.51    -0.271 OA
ATOM   3498  CB  TRP A 416      37.848  -0.393  24.703  1.00 32.94     0.075 C 
ATOM   3499  CG  TRP A 416      38.588   0.467  25.678  1.00 35.61    -0.028 A 
ATOM   3500  CD1 TRP A 416      38.414   0.516  27.030  1.00 38.76     0.096 A 
ATOM   3501  CD2 TRP A 416      39.629   1.411  25.376  1.00 36.25    -0.002 A 
ATOM   3502  CE2 TRP A 416      40.028   1.989  26.598  1.00 40.57     0.042 A 
ATOM   3503  CE3 TRP A 416      40.257   1.826  24.197  1.00 38.11     0.014 A 
ATOM   3504  NE1 TRP A 416      39.273   1.422  27.588  1.00 38.64    -0.365 N 
ATOM   3505  CZ2 TRP A 416      41.029   2.955  26.669  1.00 40.95     0.030 A 
ATOM   3506  CZ3 TRP A 416      41.243   2.783  24.269  1.00 40.44     0.001 A 
ATOM   3507  CH2 TRP A 416      41.623   3.338  25.489  1.00 41.45     0.002 A 
ATOM   3508  H   TRP A 416      39.321  -2.531  26.359  1.00  0.00     0.163 HD
ATOM   3509  HE1 TRP A 416      39.339   1.638  28.572  1.00  0.00     0.165 HD
ATOM   3510  N   ALA A 417      39.890  -1.398  22.548  1.00 33.02    -0.346 N 
ATOM   3511  CA  ALA A 417      41.155  -1.250  21.794  1.00 32.79     0.172 C 
ATOM   3512  C   ALA A 417      41.007  -0.153  20.731  1.00 36.67     0.240 C 
ATOM   3513  O   ALA A 417      39.869   0.137  20.333  1.00 36.41    -0.271 OA
ATOM   3514  CB  ALA A 417      41.546  -2.567  21.171  1.00 33.87     0.042 C 
ATOM   3515  H   ALA A 417      39.016  -1.273  22.057  1.00  0.00     0.163 HD
ATOM   3516  N   ASN A 418      42.116   0.449  20.324  1.00 33.59    -0.346 N 
ATOM   3517  CA  ASN A 418      42.169   1.497  19.297  1.00 32.38     0.185 C 
ATOM   3518  C   ASN A 418      42.369   0.824  17.933  1.00 36.14     0.241 C 
ATOM   3519  O   ASN A 418      42.881  -0.298  17.875  1.00 37.24    -0.271 OA
ATOM   3520  CB  ASN A 418      43.353   2.441  19.575  1.00 34.24     0.137 C 
ATOM   3521  CG  ASN A 418      43.186   3.268  20.827  1.00 45.84     0.217 C 
ATOM   3522  ND2 ASN A 418      44.249   3.412  21.594  1.00 38.22    -0.370 N 
ATOM   3523  OD1 ASN A 418      42.110   3.774  21.126  1.00 30.86    -0.274 OA
ATOM   3524  H   ASN A 418      42.987   0.166  20.751  1.00  0.00     0.163 HD
ATOM   3525 1HD2 ASN A 418      45.124   2.982  21.330  1.00  0.00     0.159 HD
ATOM   3526 2HD2 ASN A 418      44.188   3.952  22.445  1.00  0.00     0.159 HD
ATOM   3527  N   ILE A 419      41.981   1.497  16.847  1.00 31.42    -0.346 N 
ATOM   3528  CA  ILE A 419      42.154   0.981  15.486  1.00 31.80     0.180 C 
ATOM   3529  C   ILE A 419      43.104   1.923  14.779  1.00 35.00     0.241 C 
ATOM   3530  O   ILE A 419      42.932   3.132  14.881  1.00 32.88    -0.271 OA
ATOM   3531  CB  ILE A 419      40.786   0.820  14.755  1.00 34.46     0.013 C 
ATOM   3532  CG1 ILE A 419      39.944  -0.278  15.434  1.00 33.66     0.002 C 
ATOM   3533  CG2 ILE A 419      40.956   0.538  13.238  1.00 36.75     0.012 C 
ATOM   3534  CD1 ILE A 419      38.507  -0.243  15.073  1.00 37.76     0.005 C 
ATOM   3535  H   ILE A 419      41.549   2.402  16.969  1.00  0.00     0.163 HD
ATOM   3536  N   PHE A 420      44.091   1.372  14.061  1.00 33.41    -0.346 N 
ATOM   3537  CA  PHE A 420      45.122   2.125  13.348  1.00 34.82     0.181 C 
ATOM   3538  C   PHE A 420      44.914   2.055  11.822  1.00 42.21     0.243 C 
ATOM   3539  O   PHE A 420      44.244   1.125  11.377  1.00 42.20    -0.271 OA
ATOM   3540  CB  PHE A 420      46.526   1.667  13.817  1.00 37.29     0.073 C 
ATOM   3541  CG  PHE A 420      46.797   2.106  15.239  1.00 38.01    -0.056 A 
ATOM   3542  CD1 PHE A 420      46.351   1.349  16.317  1.00 39.54     0.007 A 
ATOM   3543  CD2 PHE A 420      47.432   3.315  15.502  1.00 40.64     0.007 A 
ATOM   3544  CE1 PHE A 420      46.547   1.788  17.630  1.00 40.28     0.001 A 
ATOM   3545  CE2 PHE A 420      47.649   3.741  16.819  1.00 42.89     0.001 A 
ATOM   3546  CZ  PHE A 420      47.161   2.997  17.871  1.00 40.08     0.000 A 
ATOM   3547  H   PHE A 420      44.126   0.364  14.008  1.00  0.00     0.163 HD
ATOM   3548  N   PRO A 421      45.403   3.042  11.015  1.00 41.86    -0.337 N 
ATOM   3549  CA  PRO A 421      45.124   3.032   9.557  1.00 42.64     0.179 C 
ATOM   3550  C   PRO A 421      45.399   1.729   8.795  1.00 47.06     0.241 C 
ATOM   3551  O   PRO A 421      44.629   1.373   7.899  1.00 46.98    -0.271 OA
ATOM   3552  CB  PRO A 421      45.997   4.177   9.022  1.00 45.23     0.037 C 
ATOM   3553  CG  PRO A 421      46.125   5.112  10.164  1.00 48.75     0.022 C 
ATOM   3554  CD  PRO A 421      46.177   4.249  11.395  1.00 43.92     0.127 C 
ATOM   3555  N   ASP A 422      46.477   1.019   9.149  1.00 43.50    -0.346 N 
ATOM   3556  CA  ASP A 422      46.853  -0.232   8.502  1.00 43.88     0.186 C 
ATOM   3557  C   ASP A 422      45.819  -1.336   8.739  1.00 47.40     0.241 C 
ATOM   3558  O   ASP A 422      45.615  -2.156   7.845  1.00 47.46    -0.271 OA
ATOM   3559  CB  ASP A 422      48.244  -0.693   8.979  1.00 45.97     0.147 C 
ATOM   3560  CG  ASP A 422      48.280  -1.116  10.438  1.00 50.54     0.175 C 
ATOM   3561  OD1 ASP A 422      48.159  -0.230  11.318  1.00 50.23    -0.648 OA
ATOM   3562  OD2 ASP A 422      48.410  -2.334  10.698  1.00 54.50    -0.648 OA
ATOM   3563  H   ASP A 422      47.057   1.366   9.899  1.00  0.00     0.163 HD
ATOM   3564  N   GLU A 423      45.191  -1.360   9.945  1.00 43.34    -0.346 N 
ATOM   3565  CA  GLU A 423      44.220  -2.375  10.377  1.00 43.58     0.177 C 
ATOM   3566  C   GLU A 423      42.936  -2.366   9.564  1.00 48.02     0.241 C 
ATOM   3567  O   GLU A 423      42.367  -3.427   9.311  1.00 47.81    -0.271 OA
ATOM   3568  CB  GLU A 423      43.851  -2.186  11.861  1.00 43.87     0.045 C 
ATOM   3569  CG  GLU A 423      44.863  -2.683  12.876  1.00 51.76     0.116 C 
ATOM   3570  CD  GLU A 423      44.371  -2.508  14.301  1.00 65.79     0.172 C 
ATOM   3571  OE1 GLU A 423      43.495  -3.297  14.721  1.00 69.01    -0.648 OA
ATOM   3572  OE2 GLU A 423      44.844  -1.577  14.994  1.00 49.65    -0.648 OA
ATOM   3573  H   GLU A 423      45.410  -0.620  10.597  1.00  0.00     0.163 HD
ATOM   3574  N   ILE A 424      42.466  -1.165   9.191  1.00 45.84    -0.346 N 
ATOM   3575  CA  ILE A 424      41.195  -0.935   8.493  1.00 45.63     0.180 C 
ATOM   3576  C   ILE A 424      41.345  -0.796   6.950  1.00 51.31     0.241 C 
ATOM   3577  O   ILE A 424      40.421  -1.168   6.230  1.00 51.69    -0.271 OA
ATOM   3578  CB  ILE A 424      40.488   0.276   9.160  1.00 47.47     0.013 C 
ATOM   3579  CG1 ILE A 424      38.970   0.211   8.996  1.00 47.89     0.002 C 
ATOM   3580  CG2 ILE A 424      41.054   1.618   8.717  1.00 48.10     0.012 C 
ATOM   3581  CD1 ILE A 424      38.175   0.787  10.192  1.00 58.18     0.005 C 
ATOM   3582  H   ILE A 424      43.031  -0.356   9.408  1.00  0.00     0.163 HD
ATOM   3583  N   GLY A 425      42.500  -0.318   6.473  1.00 48.60    -0.351 N 
ATOM   3584  CA  GLY A 425      42.762  -0.114   5.050  1.00 49.01     0.225 C 
ATOM   3585  C   GLY A 425      42.002   1.068   4.471  1.00 51.18     0.236 C 
ATOM   3586  O   GLY A 425      41.622   1.986   5.210  1.00 49.44    -0.272 OA
ATOM   3587  H   GLY A 425      43.230  -0.086   7.132  1.00  0.00     0.163 HD
ATOM   3588  N   SER A 426      41.788   1.066   3.136  1.00 47.28    -0.344 N 
ATOM   3589  CA  SER A 426      41.072   2.138   2.434  1.00 46.20     0.200 C 
ATOM   3590  C   SER A 426      39.605   2.190   2.860  1.00 47.65     0.243 C 
ATOM   3591  O   SER A 426      38.941   1.153   2.937  1.00 46.21    -0.271 OA
ATOM   3592  CB  SER A 426      41.176   1.966   0.921  1.00 50.21     0.199 C 
ATOM   3593  OG  SER A 426      40.383   2.914   0.222  1.00 51.58    -0.398 OA
ATOM   3594  H   SER A 426      42.138   0.288   2.595  1.00  0.00     0.163 HD
ATOM   3595  HG  SER A 426      40.837   3.183  -0.580  1.00  0.00     0.209 HD
ATOM   3596  N   PHE A 427      39.117   3.382   3.177  1.00 42.67    -0.346 N 
ATOM   3597  CA  PHE A 427      37.712   3.530   3.634  1.00 40.80     0.180 C 
ATOM   3598  C   PHE A 427      36.756   3.286   2.464  1.00 45.39     0.241 C 
ATOM   3599  O   PHE A 427      35.566   3.033   2.710  1.00 43.08    -0.271 OA
ATOM   3600  CB  PHE A 427      37.476   4.896   4.283  1.00 41.55     0.073 C 
ATOM   3601  CG  PHE A 427      36.129   5.023   4.945  1.00 41.93    -0.056 A 
ATOM   3602  CD1 PHE A 427      35.895   4.453   6.185  1.00 44.13     0.007 A 
ATOM   3603  CD2 PHE A 427      35.090   5.688   4.319  1.00 43.96     0.007 A 
ATOM   3604  CE1 PHE A 427      34.654   4.556   6.791  1.00 43.97     0.001 A 
ATOM   3605  CE2 PHE A 427      33.849   5.793   4.928  1.00 45.84     0.001 A 
ATOM   3606  CZ  PHE A 427      33.634   5.226   6.160  1.00 42.99     0.000 A 
ATOM   3607  H   PHE A 427      39.708   4.198   3.107  1.00  0.00     0.163 HD
ATOM   3608  N   TYR A 428      37.262   3.364   1.243  1.00 43.35    -0.346 N 
ATOM   3609  CA  TYR A 428      36.442   3.143   0.023  1.00 44.03     0.180 C 
ATOM   3610  C   TYR A 428      35.918   1.700  -0.018  1.00 50.13     0.241 C 
ATOM   3611  O   TYR A 428      34.819   1.477  -0.554  1.00 49.74    -0.271 OA
ATOM   3612  CB  TYR A 428      37.195   3.585  -1.234  1.00 45.78     0.073 C 
ATOM   3613  CG  TYR A 428      37.567   5.046  -1.245  1.00 46.11    -0.056 A 
ATOM   3614  CD1 TYR A 428      36.859   5.965  -0.491  1.00 46.33     0.010 A 
ATOM   3615  CD2 TYR A 428      38.615   5.517  -2.018  1.00 47.91     0.010 A 
ATOM   3616  CE1 TYR A 428      37.185   7.309  -0.494  1.00 47.40     0.037 A 
ATOM   3617  CE2 TYR A 428      38.954   6.860  -2.035  1.00 48.67     0.037 A 
ATOM   3618  CZ  TYR A 428      38.237   7.760  -1.269  1.00 53.08     0.065 A 
ATOM   3619  OH  TYR A 428      38.555   9.087  -1.277  1.00 50.08    -0.361 OA
ATOM   3620  H   TYR A 428      38.242   3.582   1.136  1.00  0.00     0.163 HD
ATOM   3621  HH  TYR A 428      37.802   9.595  -1.588  1.00  0.00     0.217 HD
ATOM   3622  N   ASN A 429      36.715   0.748   0.444  1.00 47.78    -0.346 N 
ATOM   3623  CA  ASN A 429      36.331  -0.688   0.455  1.00 48.45     0.185 C 
ATOM   3624  C   ASN A 429      35.864  -1.091   1.860  1.00 51.12     0.241 C 
ATOM   3625  O   ASN A 429      35.779  -2.306   2.114  1.00 52.36    -0.271 OA
ATOM   3626  CB  ASN A 429      37.501  -1.556  -0.010  1.00 51.24     0.137 C 
ATOM   3627  CG  ASN A 429      37.862  -1.312  -1.459  1.00 85.18     0.217 C 
ATOM   3628  ND2 ASN A 429      37.010  -1.761  -2.365  1.00 84.13    -0.370 N 
ATOM   3629  OD1 ASN A 429      38.890  -0.709  -1.758  1.00 77.70    -0.274 OA
ATOM   3630  H   ASN A 429      37.622   1.009   0.804  1.00  0.00     0.163 HD
ATOM   3631 1HD2 ASN A 429      36.173  -2.245  -2.075  1.00  0.00     0.159 HD
ATOM   3632 2HD2 ASN A 429      37.196  -1.619  -3.347  1.00  0.00     0.159 HD
ATOM   3633  N   PHE A 430      35.552  -0.135   2.727  1.00 43.60    -0.346 N 
ATOM   3634  CA  PHE A 430      35.110  -0.449   4.079  1.00 41.11     0.180 C 
ATOM   3635  C   PHE A 430      33.591  -0.443   4.247  1.00 46.03     0.241 C 
ATOM   3636  O   PHE A 430      32.933   0.570   4.005  1.00 44.91    -0.271 OA
ATOM   3637  CB  PHE A 430      35.791   0.445   5.120  1.00 41.50     0.073 C 
ATOM   3638  CG  PHE A 430      35.538   0.005   6.540  1.00 41.46    -0.056 A 
ATOM   3639  CD1 PHE A 430      36.163  -1.123   7.058  1.00 43.99     0.007 A 
ATOM   3640  CD2 PHE A 430      34.641   0.693   7.349  1.00 42.71     0.007 A 
ATOM   3641  CE1 PHE A 430      35.912  -1.542   8.364  1.00 44.39     0.001 A 
ATOM   3642  CE2 PHE A 430      34.378   0.265   8.652  1.00 44.75     0.001 A 
ATOM   3643  CZ  PHE A 430      35.024  -0.844   9.152  1.00 43.34     0.000 A 
ATOM   3644  H   PHE A 430      35.623   0.832   2.443  1.00  0.00     0.163 HD
ATOM   3645  N   ASN A 431      33.055  -1.600   4.676  1.00 43.19    -0.346 N 
ATOM   3646  CA  ASN A 431      31.643  -1.857   4.912  1.00 43.03     0.185 C 
ATOM   3647  C   ASN A 431      31.471  -2.779   6.132  1.00 47.66     0.241 C 
ATOM   3648  O   ASN A 431      30.827  -3.832   6.051  1.00 48.57    -0.271 OA
ATOM   3649  CB  ASN A 431      30.985  -2.422   3.645  1.00 45.93     0.137 C 
ATOM   3650  CG  ASN A 431      30.767  -1.373   2.582  1.00 70.04     0.217 C 
ATOM   3651  ND2 ASN A 431      31.651  -1.354   1.586  1.00 58.75    -0.370 N 
ATOM   3652  OD1 ASN A 431      29.820  -0.564   2.647  1.00 62.76    -0.274 OA
ATOM   3653  H   ASN A 431      33.694  -2.363   4.851  1.00  0.00     0.163 HD
ATOM   3654 1HD2 ASN A 431      32.409  -2.022   1.570  1.00  0.00     0.159 HD
ATOM   3655 2HD2 ASN A 431      31.564  -0.672   0.846  1.00  0.00     0.159 HD
ATOM   3656  N   GLY A 432      32.074  -2.365   7.246  1.00 43.45    -0.351 N 
ATOM   3657  CA  GLY A 432      32.043  -3.083   8.516  1.00 43.12     0.225 C 
ATOM   3658  C   GLY A 432      32.833  -4.382   8.565  1.00 49.58     0.236 C 
ATOM   3659  O   GLY A 432      32.793  -5.068   9.583  1.00 50.06    -0.272 OA
ATOM   3660  H   GLY A 432      32.587  -1.496   7.209  1.00  0.00     0.163 HD
ATOM   3661  N   ASN A 433      33.568  -4.736   7.482  1.00 46.47    -0.346 N 
ATOM   3662  CA  ASN A 433      34.365  -5.968   7.361  1.00 46.96     0.185 C 
ATOM   3663  C   ASN A 433      35.649  -5.889   8.223  1.00 50.57     0.241 C 
ATOM   3664  O   ASN A 433      36.773  -5.874   7.703  1.00 52.11    -0.271 OA
ATOM   3665  CB  ASN A 433      34.676  -6.246   5.873  1.00 49.58     0.137 C 
ATOM   3666  CG  ASN A 433      35.217  -5.042   5.120  1.00 77.49     0.217 C 
ATOM   3667  ND2 ASN A 433      36.522  -5.021   4.862  1.00 76.60    -0.370 N 
ATOM   3668  OD1 ASN A 433      34.482  -4.113   4.776  1.00 65.80    -0.274 OA
ATOM   3669  H   ASN A 433      33.569  -4.103   6.695  1.00  0.00     0.163 HD
ATOM   3670 1HD2 ASN A 433      37.108  -5.789   5.158  1.00  0.00     0.159 HD
ATOM   3671 2HD2 ASN A 433      36.927  -4.237   4.370  1.00  0.00     0.159 HD
ATOM   3672  N   PHE A 434      35.473  -5.826   9.553  1.00 43.63    -0.346 N 
ATOM   3673  CA  PHE A 434      36.593  -5.676  10.479  1.00 41.13     0.181 C 
ATOM   3674  C   PHE A 434      36.701  -6.835  11.478  1.00 42.65     0.243 C 
ATOM   3675  O   PHE A 434      35.693  -7.200  12.072  1.00 40.90    -0.271 OA
ATOM   3676  CB  PHE A 434      36.510  -4.308  11.188  1.00 40.55     0.073 C 
ATOM   3677  CG  PHE A 434      37.751  -3.927  11.959  1.00 41.78    -0.056 A 
ATOM   3678  CD1 PHE A 434      38.892  -3.472  11.295  1.00 44.48     0.007 A 
ATOM   3679  CD2 PHE A 434      37.797  -4.058  13.343  1.00 43.05     0.007 A 
ATOM   3680  CE1 PHE A 434      40.063  -3.180  12.000  1.00 45.03     0.001 A 
ATOM   3681  CE2 PHE A 434      38.973  -3.767  14.047  1.00 46.13     0.001 A 
ATOM   3682  CZ  PHE A 434      40.094  -3.320  13.370  1.00 44.03     0.000 A 
ATOM   3683  H   PHE A 434      34.536  -5.884   9.925  1.00  0.00     0.163 HD
ATOM   3684  N   PRO A 435      37.910  -7.401  11.717  1.00 40.81    -0.337 N 
ATOM   3685  CA  PRO A 435      38.014  -8.528  12.671  1.00 40.39     0.179 C 
ATOM   3686  C   PRO A 435      37.707  -8.143  14.119  1.00 43.07     0.241 C 
ATOM   3687  O   PRO A 435      38.166  -7.106  14.592  1.00 43.25    -0.271 OA
ATOM   3688  CB  PRO A 435      39.453  -9.026  12.498  1.00 42.54     0.037 C 
ATOM   3689  CG  PRO A 435      39.967  -8.364  11.269  1.00 47.12     0.022 C 
ATOM   3690  CD  PRO A 435      39.220  -7.097  11.106  1.00 42.09     0.127 C 
ATOM   3691  N   GLN A 436      36.892  -8.960  14.804  1.00 37.64    -0.346 N 
ATOM   3692  CA  GLN A 436      36.538  -8.734  16.203  1.00 35.37     0.177 C 
ATOM   3693  C   GLN A 436      37.795  -8.804  17.082  1.00 38.97     0.241 C 
ATOM   3694  O   GLN A 436      38.611  -9.705  16.900  1.00 38.85    -0.271 OA
ATOM   3695  CB  GLN A 436      35.514  -9.776  16.668  1.00 35.72     0.044 C 
ATOM   3696  CG  GLN A 436      34.912  -9.425  18.022  1.00 37.51     0.105 C 
ATOM   3697  CD  GLN A 436      33.877 -10.376  18.557  1.00 45.84     0.215 C 
ATOM   3698  NE2 GLN A 436      33.420 -11.337  17.747  1.00 36.92    -0.370 N 
ATOM   3699  OE1 GLN A 436      33.470 -10.251  19.716  1.00 36.42    -0.274 OA
ATOM   3700  H   GLN A 436      36.507  -9.766  14.332  1.00  0.00     0.163 HD
ATOM   3701 1HE2 GLN A 436      33.772 -11.411  16.803  1.00  0.00     0.159 HD
ATOM   3702 2HE2 GLN A 436      32.723 -11.988  18.079  1.00  0.00     0.159 HD
ATOM   3703  N   THR A 437      37.931  -7.868  18.034  1.00 34.60    -0.344 N 
ATOM   3704  CA  THR A 437      39.063  -7.816  18.968  1.00 35.05     0.205 C 
ATOM   3705  C   THR A 437      39.107  -9.070  19.841  1.00 38.62     0.243 C 
ATOM   3706  O   THR A 437      38.059  -9.544  20.296  1.00 35.06    -0.271 OA
ATOM   3707  CB  THR A 437      38.929  -6.560  19.861  1.00 41.60     0.146 C 
ATOM   3708  CG2 THR A 437      40.196  -6.245  20.654  1.00 42.03     0.042 C 
ATOM   3709  OG1 THR A 437      38.626  -5.453  19.026  1.00 43.61    -0.393 OA
ATOM   3710  H   THR A 437      37.215  -7.160  18.112  1.00  0.00     0.163 HD
ATOM   3711  HG1 THR A 437      39.374  -5.271  18.452  1.00  0.00     0.210 HD
ATOM   3712  N   ASP A 438      40.318  -9.599  20.089  1.00 37.77    -0.345 N 
ATOM   3713  CA  ASP A 438      40.489 -10.715  21.015  1.00 39.63     0.186 C 
ATOM   3714  C   ASP A 438      40.517 -10.023  22.379  1.00 44.10     0.241 C 
ATOM   3715  O   ASP A 438      41.574  -9.636  22.881  1.00 44.35    -0.271 OA
ATOM   3716  CB  ASP A 438      41.780 -11.524  20.742  1.00 43.30     0.147 C 
ATOM   3717  CG  ASP A 438      41.906 -12.748  21.634  1.00 57.98     0.175 C 
ATOM   3718  OD1 ASP A 438      40.898 -13.484  21.787  1.00 58.59    -0.648 OA
ATOM   3719  OD2 ASP A 438      43.008 -12.975  22.175  1.00 66.44    -0.648 OA
ATOM   3720  H   ASP A 438      41.128  -9.215  19.624  1.00  0.00     0.163 HD
ATOM   3721  N   TRP A 439      39.311  -9.775  22.907  1.00 39.99    -0.346 N 
ATOM   3722  CA  TRP A 439      39.056  -9.024  24.129  1.00 38.41     0.181 C 
ATOM   3723  C   TRP A 439      39.832  -9.489  25.359  1.00 44.30     0.241 C 
ATOM   3724  O   TRP A 439      39.708 -10.647  25.762  1.00 43.97    -0.271 OA
ATOM   3725  CB  TRP A 439      37.559  -9.034  24.459  1.00 35.21     0.075 C 
ATOM   3726  CG  TRP A 439      36.639  -8.766  23.303  1.00 34.23    -0.028 A 
ATOM   3727  CD1 TRP A 439      35.880  -9.679  22.634  1.00 36.68     0.096 A 
ATOM   3728  CD2 TRP A 439      36.347  -7.488  22.711  1.00 32.40    -0.002 A 
ATOM   3729  CE2 TRP A 439      35.428  -7.715  21.661  1.00 34.76     0.042 A 
ATOM   3730  CE3 TRP A 439      36.788  -6.175  22.956  1.00 32.83     0.014 A 
ATOM   3731  NE1 TRP A 439      35.181  -9.064  21.621  1.00 34.16    -0.365 N 
ATOM   3732  CZ2 TRP A 439      34.930  -6.680  20.864  1.00 32.65     0.030 A 
ATOM   3733  CZ3 TRP A 439      36.304  -5.148  22.157  1.00 33.38     0.001 A 
ATOM   3734  CH2 TRP A 439      35.371  -5.400  21.139  1.00 33.50     0.002 A 
ATOM   3735  H   TRP A 439      38.508 -10.141  22.415  1.00  0.00     0.163 HD
ATOM   3736  HE1 TRP A 439      34.582  -9.531  20.955  1.00  0.00     0.165 HD
ATOM   3737  N   SER A 440      40.567  -8.554  26.002  1.00 41.39    -0.344 N 
ATOM   3738  CA  SER A 440      41.206  -8.803  27.290  1.00 43.03     0.200 C 
ATOM   3739  C   SER A 440      40.054  -8.748  28.336  1.00 48.35     0.245 C 
ATOM   3740  O   SER A 440      39.022  -8.124  28.038  1.00 46.67    -0.271 OA
ATOM   3741  CB  SER A 440      42.262  -7.744  27.585  1.00 47.31     0.199 C 
ATOM   3742  OG  SER A 440      41.707  -6.448  27.707  1.00 61.14    -0.398 OA
ATOM   3743  H   SER A 440      40.678  -7.646  25.573  1.00  0.00     0.163 HD
ATOM   3744  HG  SER A 440      42.406  -5.816  27.892  1.00  0.00     0.209 HD
ATOM   3745  N   PRO A 441      40.127  -9.418  29.518  1.00 46.43    -0.337 N 
ATOM   3746  CA  PRO A 441      38.975  -9.363  30.442  1.00 45.46     0.179 C 
ATOM   3747  C   PRO A 441      38.549  -7.942  30.814  1.00 45.87     0.241 C 
ATOM   3748  O   PRO A 441      39.370  -7.022  30.843  1.00 44.91    -0.271 OA
ATOM   3749  CB  PRO A 441      39.441 -10.184  31.649  1.00 48.60     0.037 C 
ATOM   3750  CG  PRO A 441      40.489 -11.096  31.093  1.00 53.83     0.022 C 
ATOM   3751  CD  PRO A 441      41.207 -10.262  30.072  1.00 48.84     0.127 C 
ATOM   3752  N   GLN A 442      37.239  -7.756  31.019  1.00 39.74    -0.346 N 
ATOM   3753  CA  GLN A 442      36.670  -6.466  31.381  1.00 37.12     0.177 C 
ATOM   3754  C   GLN A 442      37.125  -6.055  32.765  1.00 41.12     0.241 C 
ATOM   3755  O   GLN A 442      37.330  -6.908  33.626  1.00 41.12    -0.271 OA
ATOM   3756  CB  GLN A 442      35.136  -6.515  31.340  1.00 36.89     0.044 C 
ATOM   3757  CG  GLN A 442      34.551  -6.490  29.936  1.00 36.51     0.105 C 
ATOM   3758  CD  GLN A 442      33.050  -6.616  29.966  1.00 45.22     0.215 C 
ATOM   3759  NE2 GLN A 442      32.368  -5.873  29.115  1.00 32.97    -0.370 N 
ATOM   3760  OE1 GLN A 442      32.484  -7.379  30.744  1.00 35.51    -0.274 OA
ATOM   3761  H   GLN A 442      36.618  -8.546  30.918  1.00  0.00     0.163 HD
ATOM   3762 1HE2 GLN A 442      32.855  -5.254  28.483  1.00  0.00     0.159 HD
ATOM   3763 2HE2 GLN A 442      31.359  -5.924  29.096  1.00  0.00     0.159 HD
ATOM   3764  N   SER A 443      37.261  -4.742  32.989  1.00 37.71    -0.344 N 
ATOM   3765  CA  SER A 443      37.659  -4.236  34.294  1.00 38.77     0.200 C 
ATOM   3766  C   SER A 443      36.638  -3.208  34.742  1.00 41.68     0.243 C 
ATOM   3767  O   SER A 443      35.952  -2.640  33.891  1.00 40.45    -0.271 OA
ATOM   3768  CB  SER A 443      39.070  -3.650  34.234  1.00 44.67     0.199 C 
ATOM   3769  OG  SER A 443      39.151  -2.542  33.349  1.00 57.74    -0.398 OA
ATOM   3770  H   SER A 443      37.084  -4.090  32.238  1.00  0.00     0.163 HD
ATOM   3771  HG  SER A 443      40.050  -2.204  33.340  1.00  0.00     0.209 HD
ATOM   3772  N   LEU A 444      36.513  -2.985  36.068  1.00 40.06    -0.346 N 
ATOM   3773  CA  LEU A 444      35.581  -1.997  36.619  1.00 40.74     0.177 C 
ATOM   3774  C   LEU A 444      36.020  -0.594  36.191  1.00 44.58     0.241 C 
ATOM   3775  O   LEU A 444      37.015  -0.054  36.697  1.00 46.49    -0.271 OA
ATOM   3776  CB  LEU A 444      35.442  -2.128  38.155  1.00 42.38     0.038 C 
ATOM   3777  CG  LEU A 444      34.374  -1.265  38.865  1.00 47.51    -0.020 C 
ATOM   3778  CD1 LEU A 444      32.957  -1.628  38.414  1.00 47.05     0.009 C 
ATOM   3779  CD2 LEU A 444      34.481  -1.421  40.372  1.00 51.50     0.009 C 
ATOM   3780  H   LEU A 444      37.085  -3.520  36.706  1.00  0.00     0.163 HD
ATOM   3781  N   ALA A 445      35.320  -0.066  35.169  1.00 37.82    -0.346 N 
ATOM   3782  CA  ALA A 445      35.559   1.239  34.551  1.00 36.06     0.172 C 
ATOM   3783  C   ALA A 445      34.961   2.387  35.362  1.00 39.04     0.240 C 
ATOM   3784  O   ALA A 445      35.502   3.488  35.342  1.00 38.74    -0.271 OA
ATOM   3785  CB  ALA A 445      34.977   1.252  33.143  1.00 35.54     0.042 C 
ATOM   3786  H   ALA A 445      34.562  -0.620  34.796  1.00  0.00     0.163 HD
ATOM   3787  N   GLN A 446      33.842   2.136  36.057  1.00 35.57    -0.346 N 
ATOM   3788  CA  GLN A 446      33.107   3.137  36.828  1.00 35.64     0.177 C 
ATOM   3789  C   GLN A 446      32.128   2.468  37.805  1.00 39.25     0.241 C 
ATOM   3790  O   GLN A 446      31.502   1.473  37.463  1.00 38.05    -0.271 OA
ATOM   3791  CB  GLN A 446      32.322   4.038  35.844  1.00 35.81     0.044 C 
ATOM   3792  CG  GLN A 446      31.771   5.338  36.400  1.00 41.72     0.105 C 
ATOM   3793  CD  GLN A 446      31.204   6.196  35.286  1.00 52.72     0.215 C 
ATOM   3794  NE2 GLN A 446      30.106   6.888  35.564  1.00 41.47    -0.370 N 
ATOM   3795  OE1 GLN A 446      31.737   6.253  34.167  1.00 44.34    -0.274 OA
ATOM   3796  H   GLN A 446      33.483   1.192  36.047  1.00  0.00     0.163 HD
ATOM   3797 1HE2 GLN A 446      29.689   6.827  36.482  1.00  0.00     0.159 HD
ATOM   3798 2HE2 GLN A 446      29.687   7.476  34.858  1.00  0.00     0.159 HD
ATOM   3799  N   ASP A 447      31.997   3.044  39.008  1.00 36.98    -0.346 N 
ATOM   3800  CA  ASP A 447      31.085   2.648  40.078  1.00 36.97     0.186 C 
ATOM   3801  C   ASP A 447      30.708   3.935  40.831  1.00 41.46     0.241 C 
ATOM   3802  O   ASP A 447      31.421   4.353  41.750  1.00 42.72    -0.271 OA
ATOM   3803  CB  ASP A 447      31.711   1.597  41.019  1.00 39.83     0.147 C 
ATOM   3804  CG  ASP A 447      30.762   1.005  42.066  1.00 54.01     0.175 C 
ATOM   3805  OD1 ASP A 447      29.767   1.678  42.429  1.00 54.31    -0.648 OA
ATOM   3806  OD2 ASP A 447      31.009  -0.133  42.513  1.00 63.20    -0.648 OA
ATOM   3807  H   ASP A 447      32.593   3.838  39.195  1.00  0.00     0.163 HD
ATOM   3808  N   ASP A 448      29.595   4.571  40.407  1.00 37.09    -0.345 N 
ATOM   3809  CA  ASP A 448      29.079   5.812  40.985  1.00 36.31     0.186 C 
ATOM   3810  C   ASP A 448      27.755   5.602  41.696  1.00 39.45     0.241 C 
ATOM   3811  O   ASP A 448      26.900   4.884  41.187  1.00 38.66    -0.271 OA
ATOM   3812  CB  ASP A 448      28.887   6.877  39.903  1.00 36.90     0.147 C 
ATOM   3813  CG  ASP A 448      30.134   7.317  39.174  1.00 51.69     0.175 C 
ATOM   3814  OD1 ASP A 448      31.251   7.001  39.651  1.00 53.06    -0.648 OA
ATOM   3815  OD2 ASP A 448      29.998   7.989  38.132  1.00 61.73    -0.648 OA
ATOM   3816  H   ASP A 448      29.084   4.162  39.638  1.00  0.00     0.163 HD
ATOM   3817  N   THR A 449      27.590   6.251  42.861  1.00 36.00    -0.344 N 
ATOM   3818  CA  THR A 449      26.373   6.253  43.663  1.00 35.72     0.205 C 
ATOM   3819  C   THR A 449      26.025   7.669  44.084  1.00 39.95     0.243 C 
ATOM   3820  O   THR A 449      26.802   8.326  44.789  1.00 40.59    -0.271 OA
ATOM   3821  CB  THR A 449      26.450   5.294  44.847  1.00 44.07     0.146 C 
ATOM   3822  CG2 THR A 449      25.128   5.207  45.602  1.00 44.46     0.042 C 
ATOM   3823  OG1 THR A 449      26.775   4.004  44.352  1.00 41.26    -0.393 OA
ATOM   3824  H   THR A 449      28.375   6.782  43.210  1.00  0.00     0.163 HD
ATOM   3825  HG1 THR A 449      27.504   3.640  44.860  1.00  0.00     0.210 HD
ATOM   3826  N   THR A 450      24.845   8.123  43.654  1.00 35.47    -0.344 N 
ATOM   3827  CA  THR A 450      24.310   9.445  43.966  1.00 35.30     0.205 C 
ATOM   3828  C   THR A 450      23.119   9.319  44.920  1.00 39.58     0.243 C 
ATOM   3829  O   THR A 450      22.203   8.540  44.654  1.00 37.95    -0.271 OA
ATOM   3830  CB  THR A 450      23.937  10.197  42.683  1.00 41.04     0.146 C 
ATOM   3831  CG2 THR A 450      23.752  11.665  42.920  1.00 40.97     0.042 C 
ATOM   3832  OG1 THR A 450      24.949   9.999  41.697  1.00 44.24    -0.393 OA
ATOM   3833  H   THR A 450      24.286   7.512  43.075  1.00  0.00     0.163 HD
ATOM   3834  HG1 THR A 450      24.685  10.425  40.878  1.00  0.00     0.210 HD
ATOM   3835  N   HIS A 451      23.142  10.084  46.026  1.00 37.47    -0.346 N 
ATOM   3836  CA  HIS A 451      22.067  10.134  47.015  1.00 37.61     0.182 C 
ATOM   3837  C   HIS A 451      21.495  11.526  46.992  1.00 41.20     0.241 C 
ATOM   3838  O   HIS A 451      22.168  12.483  47.397  1.00 42.29    -0.271 OA
ATOM   3839  CB  HIS A 451      22.569   9.809  48.427  1.00 40.05     0.095 C 
ATOM   3840  CG  HIS A 451      23.056   8.408  48.602  1.00 43.72     0.053 A 
ATOM   3841  CD2 HIS A 451      22.381   7.306  49.000  1.00 46.00     0.116 A 
ATOM   3842  ND1 HIS A 451      24.382   8.076  48.399  1.00 45.54    -0.247 NA
ATOM   3843  CE1 HIS A 451      24.469   6.784  48.663  1.00 45.59     0.207 A 
ATOM   3844  NE2 HIS A 451      23.285   6.275  49.018  1.00 46.18    -0.359 N 
ATOM   3845  H   HIS A 451      23.955  10.662  46.183  1.00  0.00     0.163 HD
ATOM   3846  HE2 HIS A 451      23.092   5.312  49.255  1.00  0.00     0.166 HD
ATOM   3847  N   MET A 452      20.265  11.654  46.495  1.00 36.68    -0.346 N 
ATOM   3848  CA  MET A 452      19.584  12.944  46.412  1.00 35.65     0.177 C 
ATOM   3849  C   MET A 452      18.397  12.912  47.360  1.00 39.94     0.241 C 
ATOM   3850  O   MET A 452      17.550  12.037  47.236  1.00 40.28    -0.271 OA
ATOM   3851  CB  MET A 452      19.178  13.245  44.958  1.00 36.31     0.045 C 
ATOM   3852  CG  MET A 452      18.758  14.682  44.725  1.00 40.05     0.076 C 
ATOM   3853  SD  MET A 452      18.617  15.159  42.971  1.00 42.88    -0.173 SA
ATOM   3854  CE  MET A 452      17.287  14.058  42.410  1.00 38.28     0.089 C 
ATOM   3855  H   MET A 452      19.786  10.829  46.164  1.00  0.00     0.163 HD
ATOM   3856  N   LYS A 453      18.380  13.820  48.350  1.00 36.74    -0.346 N 
ATOM   3857  CA  LYS A 453      17.332  13.944  49.379  1.00 36.60     0.176 C 
ATOM   3858  C   LYS A 453      16.832  15.397  49.372  1.00 39.66     0.241 C 
ATOM   3859  O   LYS A 453      17.642  16.328  49.458  1.00 38.83    -0.271 OA
ATOM   3860  CB  LYS A 453      17.892  13.611  50.778  1.00 40.40     0.035 C 
ATOM   3861  CG  LYS A 453      18.638  12.280  50.898  1.00 50.40     0.004 C 
ATOM   3862  CD  LYS A 453      19.729  12.337  51.959  1.00 62.60     0.027 C 
ATOM   3863  CE  LYS A 453      19.251  11.961  53.342  1.00 77.33     0.229 C 
ATOM   3864  NZ  LYS A 453      20.371  11.924  54.319  1.00 89.43    -0.079 N 
ATOM   3865  H   LYS A 453      19.150  14.472  48.393  1.00  0.00     0.163 HD
ATOM   3866  HZ1 LYS A 453      20.016  11.670  55.230  1.00  0.00     0.274 HD
ATOM   3867  HZ2 LYS A 453      20.804  12.835  54.369  1.00  0.00     0.274 HD
ATOM   3868  HZ3 LYS A 453      21.054  11.242  54.022  1.00  0.00     0.274 HD
ATOM   3869  N   SER A 454      15.508  15.591  49.273  1.00 35.67    -0.344 N 
ATOM   3870  CA  SER A 454      14.911  16.926  49.232  1.00 35.28     0.200 C 
ATOM   3871  C   SER A 454      13.731  17.109  50.180  1.00 40.24     0.243 C 
ATOM   3872  O   SER A 454      13.074  16.148  50.586  1.00 40.32    -0.271 OA
ATOM   3873  CB  SER A 454      14.457  17.273  47.813  1.00 36.91     0.199 C 
ATOM   3874  OG  SER A 454      15.472  17.148  46.830  1.00 45.28    -0.398 OA
ATOM   3875  H   SER A 454      14.901  14.785  49.225  1.00  0.00     0.163 HD
ATOM   3876  HG  SER A 454      15.936  17.983  46.741  1.00  0.00     0.209 HD
ATOM   3877  N   LEU A 455      13.487  18.369  50.520  1.00 37.18    -0.346 N 
ATOM   3878  CA  LEU A 455      12.350  18.901  51.264  1.00 38.40     0.177 C 
ATOM   3879  C   LEU A 455      11.859  20.065  50.385  1.00 38.69     0.241 C 
ATOM   3880  O   LEU A 455      12.665  20.872  49.922  1.00 37.54    -0.271 OA
ATOM   3881  CB  LEU A 455      12.749  19.409  52.672  1.00 40.86     0.038 C 
ATOM   3882  CG  LEU A 455      12.996  18.346  53.758  1.00 46.54    -0.020 C 
ATOM   3883  CD1 LEU A 455      13.730  18.953  54.940  1.00 48.50     0.009 C 
ATOM   3884  CD2 LEU A 455      11.697  17.718  54.238  1.00 47.89     0.009 C 
ATOM   3885  H   LEU A 455      14.177  19.046  50.226  1.00  0.00     0.163 HD
ATOM   3886  N   TYR A 456      10.570  20.104  50.082  1.00 33.54    -0.346 N 
ATOM   3887  CA  TYR A 456      10.048  21.145  49.202  1.00 31.87     0.180 C 
ATOM   3888  C   TYR A 456       8.687  21.625  49.638  1.00 34.14     0.241 C 
ATOM   3889  O   TYR A 456       7.902  20.855  50.177  1.00 33.29    -0.271 OA
ATOM   3890  CB  TYR A 456      10.040  20.692  47.721  1.00 31.47     0.073 C 
ATOM   3891  CG  TYR A 456       9.336  19.373  47.482  1.00 33.14    -0.056 A 
ATOM   3892  CD1 TYR A 456       7.959  19.321  47.277  1.00 35.58     0.010 A 
ATOM   3893  CD2 TYR A 456      10.044  18.176  47.455  1.00 33.22     0.010 A 
ATOM   3894  CE1 TYR A 456       7.300  18.108  47.089  1.00 35.95     0.037 A 
ATOM   3895  CE2 TYR A 456       9.397  16.957  47.255  1.00 33.80     0.037 A 
ATOM   3896  CZ  TYR A 456       8.024  16.929  47.074  1.00 40.38     0.065 A 
ATOM   3897  OH  TYR A 456       7.371  15.742  46.858  1.00 40.10    -0.361 OA
ATOM   3898  H   TYR A 456       9.944  19.409  50.463  1.00  0.00     0.163 HD
ATOM   3899  HH  TYR A 456       7.867  15.026  47.261  1.00  0.00     0.217 HD
ATOM   3900  N   ALA A 457       8.411  22.902  49.413  1.00 31.04    -0.346 N 
ATOM   3901  CA  ALA A 457       7.132  23.509  49.774  1.00 31.69     0.172 C 
ATOM   3902  C   ALA A 457       6.799  24.526  48.715  1.00 36.02     0.240 C 
ATOM   3903  O   ALA A 457       7.718  25.078  48.113  1.00 34.51    -0.271 OA
ATOM   3904  CB  ALA A 457       7.237  24.182  51.139  1.00 33.91     0.042 C 
ATOM   3905  H   ALA A 457       9.114  23.479  48.974  1.00  0.00     0.163 HD
ATOM   3906  N   ALA A 458       5.498  24.751  48.457  1.00 34.16    -0.346 N 
ATOM   3907  CA  ALA A 458       4.996  25.750  47.506  1.00 34.17     0.172 C 
ATOM   3908  C   ALA A 458       3.562  26.066  47.794  1.00 40.20     0.240 C 
ATOM   3909  O   ALA A 458       2.765  25.168  48.087  1.00 40.73    -0.271 OA
ATOM   3910  CB  ALA A 458       5.148  25.285  46.067  1.00 33.62     0.042 C 
ATOM   3911  H   ALA A 458       4.818  24.193  48.953  1.00  0.00     0.163 HD
ATOM   3912  N   THR A 459       3.234  27.353  47.726  1.00 37.47    -0.344 N 
ATOM   3913  CA  THR A 459       1.890  27.854  47.958  1.00 38.05     0.205 C 
ATOM   3914  C   THR A 459       1.423  28.723  46.808  1.00 42.54     0.243 C 
ATOM   3915  O   THR A 459       2.196  29.536  46.294  1.00 43.34    -0.271 OA
ATOM   3916  CB  THR A 459       1.764  28.551  49.343  1.00 43.24     0.146 C 
ATOM   3917  CG2 THR A 459       2.682  29.786  49.499  1.00 37.25     0.042 C 
ATOM   3918  OG1 THR A 459       0.401  28.918  49.557  1.00 44.25    -0.393 OA
ATOM   3919  H   THR A 459       3.959  28.019  47.501  1.00  0.00     0.163 HD
ATOM   3920  HG1 THR A 459       0.107  29.486  48.841  1.00  0.00     0.210 HD
ATOM   3921  N   ARG A 460       0.162  28.548  46.402  1.00 37.55    -0.346 N 
ATOM   3922  CA  ARG A 460      -0.457  29.395  45.398  1.00 36.52     0.176 C 
ATOM   3923  C   ARG A 460      -1.351  30.321  46.228  1.00 41.69     0.241 C 
ATOM   3924  O   ARG A 460      -2.313  29.870  46.839  1.00 40.74    -0.271 OA
ATOM   3925  CB  ARG A 460      -1.233  28.568  44.367  1.00 34.95     0.036 C 
ATOM   3926  CG  ARG A 460      -2.019  29.393  43.351  1.00 41.36     0.023 C 
ATOM   3927  CD  ARG A 460      -2.725  28.455  42.393  1.00 52.94     0.138 C 
ATOM   3928  NE  ARG A 460      -3.349  29.153  41.271  1.00 57.77    -0.227 N 
ATOM   3929  CZ  ARG A 460      -4.660  29.271  41.105  1.00 64.73     0.665 C 
ATOM   3930  NH1 ARG A 460      -5.497  28.742  41.987  1.00 56.29    -0.235 N 
ATOM   3931  NH2 ARG A 460      -5.146  29.919  40.055  1.00 46.71    -0.235 N 
ATOM   3932  H   ARG A 460      -0.380  27.799  46.808  1.00  0.00     0.163 HD
ATOM   3933  HE  ARG A 460      -2.745  29.572  40.579  1.00  0.00     0.177 HD
ATOM   3934 1HH1 ARG A 460      -5.137  28.246  42.790  1.00  0.00     0.174 HD
ATOM   3935 2HH1 ARG A 460      -6.494  28.835  41.856  1.00  0.00     0.174 HD
ATOM   3936 1HH2 ARG A 460      -4.517  30.326  39.377  1.00  0.00     0.174 HD
ATOM   3937 2HH2 ARG A 460      -6.145  30.006  39.933  1.00  0.00     0.174 HD
ATOM   3938  N   VAL A 461      -0.937  31.585  46.349  1.00 39.80    -0.346 N 
ATOM   3939  CA  VAL A 461      -1.604  32.601  47.151  1.00 40.80     0.180 C 
ATOM   3940  C   VAL A 461      -2.629  33.324  46.280  1.00 46.74     0.241 C 
ATOM   3941  O   VAL A 461      -2.301  33.776  45.179  1.00 44.91    -0.271 OA
ATOM   3942  CB  VAL A 461      -0.576  33.621  47.756  1.00 45.05     0.009 C 
ATOM   3943  CG1 VAL A 461      -1.227  34.520  48.809  1.00 46.71     0.012 C 
ATOM   3944  CG2 VAL A 461       0.663  32.928  48.328  1.00 44.30     0.012 C 
ATOM   3945  H   VAL A 461      -0.102  31.855  45.849  1.00  0.00     0.163 HD
ATOM   3946  N   THR A 462      -3.861  33.473  46.799  1.00 46.59    -0.344 N 
ATOM   3947  CA  THR A 462      -4.908  34.241  46.135  1.00 46.69     0.205 C 
ATOM   3948  C   THR A 462      -4.735  35.671  46.614  1.00 52.82     0.243 C 
ATOM   3949  O   THR A 462      -5.161  35.992  47.726  1.00 55.79    -0.271 OA
ATOM   3950  CB  THR A 462      -6.313  33.680  46.429  1.00 50.56     0.146 C 
ATOM   3951  CG2 THR A 462      -7.433  34.491  45.752  1.00 44.39     0.042 C 
ATOM   3952  OG1 THR A 462      -6.365  32.329  45.975  1.00 51.73    -0.393 OA
ATOM   3953  H   THR A 462      -4.070  33.035  47.685  1.00  0.00     0.163 HD
ATOM   3954  HG1 THR A 462      -6.826  32.291  45.134  1.00  0.00     0.210 HD
ATOM   3955  N   LEU A 463      -4.075  36.520  45.808  1.00 47.86    -0.346 N 
ATOM   3956  CA  LEU A 463      -3.943  37.938  46.165  1.00 48.53     0.177 C 
ATOM   3957  C   LEU A 463      -5.339  38.572  45.972  1.00 54.24     0.241 C 
ATOM   3958  O   LEU A 463      -5.817  39.329  46.822  1.00 55.96    -0.271 OA
ATOM   3959  CB  LEU A 463      -2.873  38.653  45.307  1.00 47.11     0.038 C 
ATOM   3960  CG  LEU A 463      -1.382  38.287  45.525  1.00 49.62    -0.020 C 
ATOM   3961  CD1 LEU A 463      -0.481  39.104  44.603  1.00 47.40     0.009 C 
ATOM   3962  CD2 LEU A 463      -0.929  38.532  46.966  1.00 53.51     0.009 C 
ATOM   3963  H   LEU A 463      -3.666  36.180  44.949  1.00  0.00     0.163 HD
ATOM   3964  N   ALA A 464      -6.016  38.172  44.882  1.00 49.52    -0.346 N 
ATOM   3965  CA  ALA A 464      -7.369  38.593  44.503  1.00 49.85     0.172 C 
ATOM   3966  C   ALA A 464      -7.933  37.508  43.574  1.00 52.47     0.240 C 
ATOM   3967  O   ALA A 464      -7.162  36.663  43.128  1.00 49.87    -0.271 OA
ATOM   3968  CB  ALA A 464      -7.300  39.926  43.780  1.00 50.60     0.042 C 
ATOM   3969  H   ALA A 464      -5.550  37.521  44.267  1.00  0.00     0.163 HD
ATOM   3970  N   ASP A 465      -9.249  37.520  43.272  1.00 50.23    -0.346 N 
ATOM   3971  CA  ASP A 465      -9.877  36.522  42.390  1.00 49.79     0.186 C 
ATOM   3972  C   ASP A 465      -9.102  36.291  41.061  1.00 52.63     0.243 C 
ATOM   3973  O   ASP A 465      -8.789  35.128  40.774  1.00 51.02    -0.271 OA
ATOM   3974  CB  ASP A 465     -11.357  36.859  42.134  1.00 53.76     0.147 C 
ATOM   3975  CG  ASP A 465     -12.263  35.689  41.803  1.00 72.64     0.175 C 
ATOM   3976  OD1 ASP A 465     -11.819  34.780  41.061  1.00 74.50    -0.648 OA
ATOM   3977  OD2 ASP A 465     -13.432  35.698  42.257  1.00 81.36    -0.648 OA
ATOM   3978  H   ASP A 465      -9.828  38.246  43.669  1.00  0.00     0.163 HD
ATOM   3979  N   PRO A 466      -8.699  37.335  40.276  1.00 49.23    -0.337 N 
ATOM   3980  CA  PRO A 466      -7.950  37.060  39.034  1.00 46.48     0.179 C 
ATOM   3981  C   PRO A 466      -6.432  37.108  39.165  1.00 46.45     0.241 C 
ATOM   3982  O   PRO A 466      -5.758  37.103  38.140  1.00 45.58    -0.271 OA
ATOM   3983  CB  PRO A 466      -8.414  38.196  38.121  1.00 49.01     0.037 C 
ATOM   3984  CG  PRO A 466      -8.567  39.343  39.047  1.00 55.05     0.022 C 
ATOM   3985  CD  PRO A 466      -8.975  38.789  40.400  1.00 51.48     0.127 C 
ATOM   3986  N   LEU A 467      -5.890  37.209  40.389  1.00 41.26    -0.346 N 
ATOM   3987  CA  LEU A 467      -4.448  37.359  40.569  1.00 39.35     0.177 C 
ATOM   3988  C   LEU A 467      -3.866  36.407  41.611  1.00 42.23     0.241 C 
ATOM   3989  O   LEU A 467      -4.177  36.500  42.802  1.00 42.84    -0.271 OA
ATOM   3990  CB  LEU A 467      -4.096  38.842  40.871  1.00 39.70     0.038 C 
ATOM   3991  CG  LEU A 467      -2.601  39.209  40.952  1.00 43.48    -0.020 C 
ATOM   3992  CD1 LEU A 467      -1.917  39.180  39.577  1.00 41.17     0.009 C 
ATOM   3993  CD2 LEU A 467      -2.416  40.554  41.595  1.00 47.63     0.009 C 
ATOM   3994  H   LEU A 467      -6.490  37.181  41.201  1.00  0.00     0.163 HD
ATOM   3995  N   HIS A 468      -3.020  35.482  41.140  1.00 37.21    -0.346 N 
ATOM   3996  CA  HIS A 468      -2.389  34.473  41.989  1.00 37.85     0.182 C 
ATOM   3997  C   HIS A 468      -0.883  34.557  41.954  1.00 42.58     0.241 C 
ATOM   3998  O   HIS A 468      -0.305  34.821  40.899  1.00 41.52    -0.271 OA
ATOM   3999  CB  HIS A 468      -2.885  33.066  41.646  1.00 37.65     0.093 C 
ATOM   4000  CG  HIS A 468      -4.346  32.903  41.922  1.00 41.78     0.030 A 
ATOM   4001  CD2 HIS A 468      -4.972  32.487  43.046  1.00 44.63     0.143 A 
ATOM   4002  ND1 HIS A 468      -5.299  33.264  40.990  1.00 43.36    -0.353 N 
ATOM   4003  CE1 HIS A 468      -6.470  33.017  41.554  1.00 43.51     0.207 A 
ATOM   4004  NE2 HIS A 468      -6.325  32.553  42.794  1.00 44.63    -0.254 NA
ATOM   4005  H   HIS A 468      -2.808  35.481  40.152  1.00  0.00     0.163 HD
ATOM   4006  HD1 HIS A 468      -5.136  33.640  40.067  1.00  0.00     0.166 HD
ATOM   4007  N   LEU A 469      -0.261  34.355  43.106  1.00 41.12    -0.346 N 
ATOM   4008  CA  LEU A 469       1.219  34.387  43.223  1.00 40.82     0.177 C 
ATOM   4009  C   LEU A 469       1.698  33.004  43.676  1.00 45.60     0.241 C 
ATOM   4010  O   LEU A 469       1.239  32.553  44.737  1.00 47.51    -0.271 OA
ATOM   4011  CB  LEU A 469       1.597  35.460  44.249  1.00 42.13     0.038 C 
ATOM   4012  CG  LEU A 469       3.088  35.595  44.557  1.00 47.24    -0.020 C 
ATOM   4013  CD1 LEU A 469       3.822  36.260  43.405  1.00 46.08     0.009 C 
ATOM   4014  CD2 LEU A 469       3.306  36.373  45.844  1.00 50.69     0.009 C 
ATOM   4015  H   LEU A 469      -0.812  34.173  43.933  1.00  0.00     0.163 HD
ATOM   4016  N   ILE A 470       2.601  32.369  42.942  1.00 39.47    -0.346 N 
ATOM   4017  CA  ILE A 470       3.098  31.022  43.353  1.00 38.57     0.180 C 
ATOM   4018  C   ILE A 470       4.458  31.205  44.028  1.00 41.71     0.241 C 
ATOM   4019  O   ILE A 470       5.375  31.696  43.354  1.00 39.56    -0.271 OA
ATOM   4020  CB  ILE A 470       3.224  30.084  42.136  1.00 40.28     0.013 C 
ATOM   4021  CG1 ILE A 470       1.952  30.046  41.286  1.00 39.96     0.002 C 
ATOM   4022  CG2 ILE A 470       3.658  28.695  42.576  1.00 40.57     0.012 C 
ATOM   4023  CD1 ILE A 470       0.864  29.173  41.849  1.00 45.91     0.005 C 
ATOM   4024  H   ILE A 470       2.955  32.799  42.099  1.00  0.00     0.163 HD
ATOM   4025  N   LEU A 471       4.586  30.837  45.293  1.00 39.05    -0.346 N 
ATOM   4026  CA  LEU A 471       5.896  30.962  45.980  1.00 39.21     0.177 C 
ATOM   4027  C   LEU A 471       6.328  29.581  46.486  1.00 42.32     0.240 C 
ATOM   4028  O   LEU A 471       5.581  28.988  47.276  1.00 42.26    -0.271 OA
ATOM   4029  CB  LEU A 471       5.771  31.962  47.133  1.00 41.04     0.038 C 
ATOM   4030  CG  LEU A 471       5.484  33.407  46.728  1.00 45.73    -0.020 C 
ATOM   4031  CD1 LEU A 471       5.694  34.345  47.903  1.00 47.67     0.009 C 
ATOM   4032  CD2 LEU A 471       6.358  33.827  45.558  1.00 47.03     0.009 C 
ATOM   4033  H   LEU A 471       3.789  30.470  45.793  1.00  0.00     0.163 HD
ATOM   4034  N   GLY A 472       7.500  29.119  46.075  1.00 37.40    -0.351 N 
ATOM   4035  CA  GLY A 472       8.037  27.832  46.489  1.00 36.03     0.225 C 
ATOM   4036  C   GLY A 472       9.544  27.763  46.635  1.00 39.61     0.236 C 
ATOM   4037  O   GLY A 472      10.279  28.650  46.179  1.00 38.26    -0.272 OA
ATOM   4038  H   GLY A 472       8.047  29.688  45.444  1.00  0.00     0.163 HD
ATOM   4039  N   ALA A 473      10.003  26.697  47.300  1.00 36.33    -0.347 N 
ATOM   4040  CA  ALA A 473      11.421  26.414  47.525  1.00 36.71     0.172 C 
ATOM   4041  C   ALA A 473      11.657  24.918  47.634  1.00 38.41     0.240 C 
ATOM   4042  O   ALA A 473      10.797  24.195  48.115  1.00 38.00    -0.271 OA
ATOM   4043  CB  ALA A 473      11.914  27.114  48.787  1.00 39.22     0.042 C 
ATOM   4044  H   ALA A 473       9.327  26.045  47.671  1.00  0.00     0.163 HD
ATOM   4045  N   ARG A 474      12.809  24.455  47.163  1.00 34.70    -0.346 N 
ATOM   4046  CA  ARG A 474      13.218  23.063  47.293  1.00 34.10     0.176 C 
ATOM   4047  C   ARG A 474      14.630  23.069  47.846  1.00 38.96     0.241 C 
ATOM   4048  O   ARG A 474      15.534  23.614  47.210  1.00 37.38    -0.271 OA
ATOM   4049  CB  ARG A 474      13.141  22.287  45.963  1.00 32.36     0.036 C 
ATOM   4050  CG  ARG A 474      13.572  20.815  46.103  1.00 39.18     0.023 C 
ATOM   4051  CD  ARG A 474      13.683  20.072  44.785  1.00 41.00     0.138 C 
ATOM   4052  NE  ARG A 474      12.374  19.645  44.289  1.00 49.83    -0.227 N 
ATOM   4053  CZ  ARG A 474      11.908  18.401  44.362  1.00 54.22     0.665 C 
ATOM   4054  NH1 ARG A 474      12.651  17.438  44.885  1.00 33.18    -0.235 N 
ATOM   4055  NH2 ARG A 474      10.695  18.112  43.907  1.00 36.58    -0.235 N 
ATOM   4056  H   ARG A 474      13.430  25.098  46.693  1.00  0.00     0.163 HD
ATOM   4057  HE  ARG A 474      11.783  20.344  43.861  1.00  0.00     0.177 HD
ATOM   4058 1HH1 ARG A 474      12.293  16.495  44.936  1.00  0.00     0.174 HD
ATOM   4059 2HH1 ARG A 474      13.576  17.646  45.233  1.00  0.00     0.174 HD
ATOM   4060 1HH2 ARG A 474      10.347  17.166  43.963  1.00  0.00     0.174 HD
ATOM   4061 2HH2 ARG A 474      10.120  18.838  43.504  1.00  0.00     0.174 HD
ATOM   4062  N   TYR A 475      14.801  22.540  49.061  1.00 37.94    -0.346 N 
ATOM   4063  CA  TYR A 475      16.118  22.410  49.673  1.00 39.23     0.180 C 
ATOM   4064  C   TYR A 475      16.569  20.995  49.315  1.00 41.26     0.241 C 
ATOM   4065  O   TYR A 475      15.778  20.060  49.449  1.00 39.99    -0.271 OA
ATOM   4066  CB  TYR A 475      16.064  22.621  51.202  1.00 42.94     0.073 C 
ATOM   4067  CG  TYR A 475      17.369  22.295  51.897  1.00 46.77    -0.056 A 
ATOM   4068  CD1 TYR A 475      18.412  23.217  51.934  1.00 49.97     0.010 A 
ATOM   4069  CD2 TYR A 475      17.577  21.051  52.485  1.00 47.88     0.010 A 
ATOM   4070  CE1 TYR A 475      19.625  22.915  52.549  1.00 52.26     0.037 A 
ATOM   4071  CE2 TYR A 475      18.786  20.735  53.100  1.00 49.84     0.037 A 
ATOM   4072  CZ  TYR A 475      19.806  21.674  53.137  1.00 59.79     0.065 A 
ATOM   4073  OH  TYR A 475      21.002  21.383  53.754  1.00 62.56    -0.361 OA
ATOM   4074  H   TYR A 475      13.991  22.220  49.572  1.00  0.00     0.163 HD
ATOM   4075  HH  TYR A 475      20.844  21.180  54.679  1.00  0.00     0.217 HD
ATOM   4076  N   THR A 476      17.797  20.833  48.845  1.00 37.81    -0.344 N 
ATOM   4077  CA  THR A 476      18.238  19.480  48.420  1.00 36.29     0.205 C 
ATOM   4078  C   THR A 476      19.641  19.154  48.935  1.00 41.56     0.243 C 
ATOM   4079  O   THR A 476      20.558  19.971  48.728  1.00 41.62    -0.271 OA
ATOM   4080  CB  THR A 476      18.245  19.369  46.891  1.00 42.51     0.146 C 
ATOM   4081  CG2 THR A 476      18.825  18.062  46.396  1.00 38.87     0.042 C 
ATOM   4082  OG1 THR A 476      16.910  19.510  46.408  1.00 43.82    -0.393 OA
ATOM   4083  H   THR A 476      18.426  21.620  48.777  1.00  0.00     0.163 HD
ATOM   4084  HG1 THR A 476      16.929  19.702  45.468  1.00  0.00     0.210 HD
ATOM   4085  N   ASN A 477      19.788  17.995  49.561  1.00 38.77    -0.345 N 
ATOM   4086  CA  ASN A 477      21.117  17.503  50.003  1.00 38.91     0.185 C 
ATOM   4087  C   ASN A 477      21.565  16.520  48.917  1.00 41.16     0.241 C 
ATOM   4088  O   ASN A 477      20.869  15.510  48.723  1.00 40.00    -0.271 OA
ATOM   4089  CB  ASN A 477      21.055  16.865  51.391  1.00 38.74     0.137 C 
ATOM   4090  CG  ASN A 477      22.340  16.169  51.784  1.00 53.41     0.217 C 
ATOM   4091  ND2 ASN A 477      23.452  16.877  51.710  1.00 43.57    -0.370 N 
ATOM   4092  OD1 ASN A 477      22.326  14.997  52.148  1.00 53.10    -0.274 OA
ATOM   4093  H   ASN A 477      18.971  17.429  49.743  1.00  0.00     0.163 HD
ATOM   4094 1HD2 ASN A 477      23.419  17.839  51.403  1.00  0.00     0.159 HD
ATOM   4095 2HD2 ASN A 477      24.336  16.457  51.960  1.00  0.00     0.159 HD
ATOM   4096  N   TRP A 478      22.663  16.797  48.234  1.00 37.55    -0.346 N 
ATOM   4097  CA  TRP A 478      23.098  15.928  47.112  1.00 36.85     0.181 C 
ATOM   4098  C   TRP A 478      24.494  15.361  47.384  1.00 40.99     0.241 C 
ATOM   4099  O   TRP A 478      25.357  16.121  47.846  1.00 40.80    -0.271 OA
ATOM   4100  CB  TRP A 478      23.051  16.735  45.811  1.00 34.61     0.075 C 
ATOM   4101  CG  TRP A 478      23.472  15.985  44.587  1.00 34.17    -0.028 A 
ATOM   4102  CD1 TRP A 478      22.665  15.328  43.707  1.00 35.94     0.096 A 
ATOM   4103  CD2 TRP A 478      24.812  15.839  44.087  1.00 33.76    -0.002 A 
ATOM   4104  CE2 TRP A 478      24.729  15.073  42.906  1.00 36.50     0.042 A 
ATOM   4105  CE3 TRP A 478      26.068  16.274  44.521  1.00 35.80     0.014 A 
ATOM   4106  NE1 TRP A 478      23.408  14.777  42.700  1.00 34.81    -0.365 N 
ATOM   4107  CZ2 TRP A 478      25.855  14.738  42.158  1.00 35.46     0.030 A 
ATOM   4108  CZ3 TRP A 478      27.180  15.940  43.783  1.00 37.03     0.001 A 
ATOM   4109  CH2 TRP A 478      27.073  15.182  42.618  1.00 36.51     0.002 A 
ATOM   4110  H   TRP A 478      23.212  17.609  48.479  1.00  0.00     0.163 HD
ATOM   4111  HE1 TRP A 478      23.041  14.238  41.928  1.00  0.00     0.165 HD
ATOM   4112  N   ARG A 479      24.699  14.084  47.080  1.00 37.10    -0.346 N 
ATOM   4113  CA  ARG A 479      25.986  13.425  47.282  1.00 37.36     0.176 C 
ATOM   4114  C   ARG A 479      26.350  12.414  46.199  1.00 40.31     0.241 C 
ATOM   4115  O   ARG A 479      25.520  11.599  45.832  1.00 39.69    -0.271 OA
ATOM   4116  CB  ARG A 479      26.040  12.744  48.663  1.00 38.21     0.036 C 
ATOM   4117  CG  ARG A 479      27.467  12.419  49.098  1.00 44.12     0.023 C 
ATOM   4118  CD  ARG A 479      27.536  11.355  50.170  1.00 50.37     0.138 C 
ATOM   4119  NE  ARG A 479      28.860  10.733  50.215  1.00 59.18    -0.227 N 
ATOM   4120  CZ  ARG A 479      29.901  11.218  50.888  1.00 74.98     0.665 C 
ATOM   4121  NH1 ARG A 479      29.785  12.342  51.586  1.00 58.17    -0.235 N 
ATOM   4122  NH2 ARG A 479      31.066  10.584  50.865  1.00 68.07    -0.235 N 
ATOM   4123  H   ARG A 479      23.935  13.548  46.694  1.00  0.00     0.163 HD
ATOM   4124  HE  ARG A 479      28.993   9.875  49.699  1.00  0.00     0.177 HD
ATOM   4125 1HH1 ARG A 479      28.903  12.833  51.609  1.00  0.00     0.174 HD
ATOM   4126 2HH1 ARG A 479      30.579  12.705  52.094  1.00  0.00     0.174 HD
ATOM   4127 1HH2 ARG A 479      31.165   9.729  50.336  1.00  0.00     0.174 HD
ATOM   4128 2HH2 ARG A 479      31.854  10.956  51.376  1.00  0.00     0.174 HD
ATOM   4129  N   VAL A 480      27.615  12.423  45.747  1.00 37.52    -0.346 N 
ATOM   4130  CA  VAL A 480      28.139  11.433  44.797  1.00 36.44     0.180 C 
ATOM   4131  C   VAL A 480      29.342  10.691  45.420  1.00 39.74     0.241 C 
ATOM   4132  O   VAL A 480      30.147  11.305  46.124  1.00 39.72    -0.271 OA
ATOM   4133  CB  VAL A 480      28.423  11.990  43.366  1.00 38.80     0.009 C 
ATOM   4134  CG1 VAL A 480      29.639  12.920  43.342  1.00 39.21     0.012 C 
ATOM   4135  CG2 VAL A 480      28.579  10.861  42.346  1.00 37.24     0.012 C 
ATOM   4136  H   VAL A 480      28.237  13.147  46.077  1.00  0.00     0.163 HD
ATOM   4137  N   ASP A 481      29.417   9.368  45.202  1.00 35.67    -0.345 N 
ATOM   4138  CA  ASP A 481      30.522   8.507  45.634  1.00 36.00     0.186 C 
ATOM   4139  C   ASP A 481      31.008   7.764  44.401  1.00 39.22     0.241 C 
ATOM   4140  O   ASP A 481      30.305   6.917  43.848  1.00 37.23    -0.271 OA
ATOM   4141  CB  ASP A 481      30.131   7.543  46.773  1.00 38.69     0.147 C 
ATOM   4142  CG  ASP A 481      29.912   8.233  48.105  1.00 52.14     0.175 C 
ATOM   4143  OD1 ASP A 481      30.886   8.798  48.651  1.00 53.73    -0.648 OA
ATOM   4144  OD2 ASP A 481      28.768   8.202  48.608  1.00 60.33    -0.648 OA
ATOM   4145  H   ASP A 481      28.654   8.933  44.703  1.00  0.00     0.163 HD
ATOM   4146  N   THR A 482      32.190   8.165  43.938  1.00 37.05    -0.344 N 
ATOM   4147  CA  THR A 482      32.896   7.687  42.754  1.00 35.83     0.205 C 
ATOM   4148  C   THR A 482      34.066   6.802  43.223  1.00 40.93     0.243 C 
ATOM   4149  O   THR A 482      34.380   6.771  44.420  1.00 42.74    -0.271 OA
ATOM   4150  CB  THR A 482      33.249   8.954  41.925  1.00 43.40     0.146 C 
ATOM   4151  CG2 THR A 482      34.185   8.714  40.765  1.00 40.03     0.042 C 
ATOM   4152  OG1 THR A 482      32.027   9.539  41.444  1.00 44.35    -0.393 OA
ATOM   4153  H   THR A 482      32.654   8.887  44.470  1.00  0.00     0.163 HD
ATOM   4154  HG1 THR A 482      31.612   8.942  40.817  1.00  0.00     0.210 HD
ATOM   4155  N   LEU A 483      34.694   6.068  42.292  1.00 35.82    -0.346 N 
ATOM   4156  CA  LEU A 483      35.860   5.234  42.589  1.00 36.21     0.177 C 
ATOM   4157  C   LEU A 483      37.107   6.113  42.843  1.00 43.98     0.241 C 
ATOM   4158  O   LEU A 483      38.149   5.602  43.279  1.00 45.31    -0.271 OA
ATOM   4159  CB  LEU A 483      36.131   4.296  41.407  1.00 34.71     0.038 C 
ATOM   4160  CG  LEU A 483      35.267   3.061  41.286  1.00 38.69    -0.020 C 
ATOM   4161  CD1 LEU A 483      35.379   2.478  39.899  1.00 38.75     0.009 C 
ATOM   4162  CD2 LEU A 483      35.623   2.011  42.340  1.00 40.27     0.009 C 
ATOM   4163  H   LEU A 483      34.347   6.092  41.344  1.00  0.00     0.163 HD
ATOM   4164  N   THR A 484      37.006   7.427  42.545  1.00 40.64    -0.344 N 
ATOM   4165  CA  THR A 484      38.111   8.383  42.677  1.00 41.39     0.205 C 
ATOM   4166  C   THR A 484      37.811   9.566  43.613  1.00 45.19     0.243 C 
ATOM   4167  O   THR A 484      38.746  10.109  44.196  1.00 47.09    -0.271 OA
ATOM   4168  CB  THR A 484      38.571   8.875  41.291  1.00 51.50     0.146 C 
ATOM   4169  CG2 THR A 484      39.101   7.746  40.406  1.00 49.85     0.042 C 
ATOM   4170  OG1 THR A 484      37.494   9.548  40.640  1.00 55.06    -0.393 OA
ATOM   4171  H   THR A 484      36.117   7.772  42.212  1.00  0.00     0.163 HD
ATOM   4172  HG1 THR A 484      36.756   8.943  40.535  1.00  0.00     0.210 HD
ATOM   4173  N   TYR A 485      36.538   9.981  43.749  1.00 40.02    -0.346 N 
ATOM   4174  CA  TYR A 485      36.188  11.122  44.601  1.00 40.00     0.180 C 
ATOM   4175  C   TYR A 485      34.778  11.052  45.225  1.00 44.06     0.241 C 
ATOM   4176  O   TYR A 485      33.924  10.270  44.800  1.00 42.81    -0.271 OA
ATOM   4177  CB  TYR A 485      36.375  12.453  43.821  1.00 40.34     0.073 C 
ATOM   4178  CG  TYR A 485      35.250  12.755  42.848  1.00 40.98    -0.056 A 
ATOM   4179  CD1 TYR A 485      35.167  12.100  41.623  1.00 42.21     0.010 A 
ATOM   4180  CD2 TYR A 485      34.252  13.677  43.165  1.00 40.59     0.010 A 
ATOM   4181  CE1 TYR A 485      34.110  12.338  40.745  1.00 42.50     0.037 A 
ATOM   4182  CE2 TYR A 485      33.205  13.940  42.285  1.00 39.96     0.037 A 
ATOM   4183  CZ  TYR A 485      33.138  13.267  41.074  1.00 47.41     0.065 A 
ATOM   4184  OH  TYR A 485      32.103  13.493  40.194  1.00 45.36    -0.361 OA
ATOM   4185  H   TYR A 485      35.806   9.495  43.252  1.00  0.00     0.163 HD
ATOM   4186  HH  TYR A 485      31.618  12.677  40.054  1.00  0.00     0.217 HD
ATOM   4187  N   SER A 486      34.545  11.923  46.215  1.00 41.44    -0.344 N 
ATOM   4188  CA  SER A 486      33.274  12.117  46.897  1.00 41.22     0.200 C 
ATOM   4189  C   SER A 486      32.970  13.616  46.925  1.00 45.07     0.243 C 
ATOM   4190  O   SER A 486      33.876  14.437  47.148  1.00 45.08    -0.271 OA
ATOM   4191  CB  SER A 486      33.321  11.558  48.312  1.00 46.68     0.199 C 
ATOM   4192  OG  SER A 486      33.236  10.144  48.291  1.00 59.60    -0.398 OA
ATOM   4193  H   SER A 486      35.320  12.496  46.515  1.00  0.00     0.163 HD
ATOM   4194  HG  SER A 486      34.108   9.773  48.136  1.00  0.00     0.209 HD
ATOM   4195  N   MET A 487      31.708  13.972  46.709  1.00 40.22    -0.346 N 
ATOM   4196  CA  MET A 487      31.297  15.402  46.710  1.00 40.56     0.177 C 
ATOM   4197  C   MET A 487      29.877  15.532  47.271  1.00 44.01     0.241 C 
ATOM   4198  O   MET A 487      28.968  14.901  46.711  1.00 43.48    -0.271 OA
ATOM   4199  CB  MET A 487      31.331  15.974  45.290  1.00 41.91     0.045 C 
ATOM   4200  CG  MET A 487      30.923  17.428  45.219  1.00 46.75     0.076 C 
ATOM   4201  SD  MET A 487      31.018  18.087  43.542  1.00 50.32    -0.173 SA
ATOM   4202  CE  MET A 487      30.800  19.834  43.870  1.00 48.16     0.089 C 
ATOM   4203  H   MET A 487      31.014  13.258  46.541  1.00  0.00     0.163 HD
ATOM   4204  N   GLU A 488      29.696  16.289  48.348  1.00 40.50    -0.346 N 
ATOM   4205  CA  GLU A 488      28.353  16.490  48.957  1.00 40.49     0.177 C 
ATOM   4206  C   GLU A 488      27.984  17.974  48.857  1.00 44.72     0.241 C 
ATOM   4207  O   GLU A 488      28.806  18.806  49.279  1.00 45.54    -0.271 OA
ATOM   4208  CB  GLU A 488      28.354  16.045  50.418  1.00 43.39     0.045 C 
ATOM   4209  CG  GLU A 488      27.004  15.533  50.879  1.00 52.40     0.116 C 
ATOM   4210  CD  GLU A 488      26.854  15.365  52.378  1.00 75.41     0.172 C 
ATOM   4211  OE1 GLU A 488      26.401  16.319  53.031  1.00 74.25    -0.648 OA
ATOM   4212  OE2 GLU A 488      27.185  14.278  52.886  1.00 69.92    -0.648 OA
ATOM   4213  H   GLU A 488      30.495  16.742  48.767  1.00  0.00     0.163 HD
ATOM   4214  N   LYS A 489      26.805  18.298  48.340  1.00 40.20    -0.346 N 
ATOM   4215  CA  LYS A 489      26.406  19.723  48.192  1.00 40.25     0.176 C 
ATOM   4216  C   LYS A 489      24.967  19.937  48.681  1.00 42.11     0.241 C 
ATOM   4217  O   LYS A 489      24.113  19.086  48.394  1.00 40.84    -0.271 OA
ATOM   4218  CB  LYS A 489      26.542  20.131  46.723  1.00 41.52     0.035 C 
ATOM   4219  CG  LYS A 489      27.049  21.545  46.490  1.00 55.75     0.004 C 
ATOM   4220  CD  LYS A 489      28.481  21.742  46.927  1.00 63.63     0.027 C 
ATOM   4221  CE  LYS A 489      29.473  20.991  46.067  1.00 73.83     0.229 C 
ATOM   4222  NZ  LYS A 489      30.858  21.452  46.315  1.00 84.97    -0.079 N 
ATOM   4223  H   LYS A 489      26.172  17.569  48.044  1.00  0.00     0.163 HD
ATOM   4224  HZ1 LYS A 489      30.855  22.151  47.044  1.00  0.00     0.274 HD
ATOM   4225  HZ2 LYS A 489      31.237  21.850  45.468  1.00  0.00     0.274 HD
ATOM   4226  HZ3 LYS A 489      31.427  20.669  46.602  1.00  0.00     0.274 HD
ATOM   4227  N   ASN A 490      24.711  21.057  49.345  1.00 39.57    -0.346 N 
ATOM   4228  CA  ASN A 490      23.359  21.427  49.843  1.00 39.39     0.185 C 
ATOM   4229  C   ASN A 490      22.924  22.694  49.100  1.00 42.64     0.241 C 
ATOM   4230  O   ASN A 490      23.743  23.626  49.038  1.00 42.28    -0.271 OA
ATOM   4231  CB  ASN A 490      23.366  21.677  51.351  1.00 41.98     0.137 C 
ATOM   4232  CG  ASN A 490      23.604  20.424  52.163  1.00 72.80     0.217 C 
ATOM   4233  ND2 ASN A 490      24.739  20.357  52.837  1.00 68.47    -0.370 N 
ATOM   4234  OD1 ASN A 490      22.764  19.529  52.194  1.00 69.12    -0.274 OA
ATOM   4235  H   ASN A 490      25.476  21.693  49.522  1.00  0.00     0.163 HD
ATOM   4236 1HD2 ASN A 490      25.401  21.119  52.789  1.00  0.00     0.159 HD
ATOM   4237 2HD2 ASN A 490      24.945  19.544  53.400  1.00  0.00     0.159 HD
ATOM   4238  N   HIS A 491      21.709  22.747  48.557  1.00 39.18    -0.346 N 
ATOM   4239  CA  HIS A 491      21.273  23.960  47.812  1.00 38.87     0.182 C 
ATOM   4240  C   HIS A 491      19.760  24.189  47.946  1.00 43.13     0.241 C 
ATOM   4241  O   HIS A 491      19.009  23.200  47.953  1.00 43.10    -0.271 OA
ATOM   4242  CB  HIS A 491      21.698  23.855  46.343  1.00 38.11     0.095 C 
ATOM   4243  CG  HIS A 491      21.419  25.081  45.542  1.00 41.35     0.053 A 
ATOM   4244  CD2 HIS A 491      22.125  26.219  45.377  1.00 43.75     0.116 A 
ATOM   4245  ND1 HIS A 491      20.281  25.219  44.775  1.00 42.68    -0.247 NA
ATOM   4246  CE1 HIS A 491      20.296  26.388  44.172  1.00 42.14     0.207 A 
ATOM   4247  NE2 HIS A 491      21.417  27.022  44.527  1.00 43.14    -0.359 N 
ATOM   4248  H   HIS A 491      21.081  21.961  48.651  1.00  0.00     0.163 HD
ATOM   4249  HE2 HIS A 491      21.695  27.943  44.218  1.00  0.00     0.166 HD
ATOM   4250  N   THR A 492      19.345  25.448  48.054  1.00 39.83    -0.344 N 
ATOM   4251  CA  THR A 492      17.931  25.829  48.135  1.00 38.99     0.205 C 
ATOM   4252  C   THR A 492      17.560  26.502  46.811  1.00 40.26     0.243 C 
ATOM   4253  O   THR A 492      18.107  27.551  46.484  1.00 39.05    -0.271 OA
ATOM   4254  CB  THR A 492      17.641  26.748  49.348  1.00 47.34     0.146 C 
ATOM   4255  CG2 THR A 492      16.153  27.042  49.516  1.00 42.31     0.042 C 
ATOM   4256  OG1 THR A 492      18.147  26.156  50.545  1.00 51.18    -0.393 OA
ATOM   4257  H   THR A 492      20.040  26.180  48.082  1.00  0.00     0.163 HD
ATOM   4258  HG1 THR A 492      18.545  26.835  51.095  1.00  0.00     0.210 HD
ATOM   4259  N   THR A 493      16.638  25.896  46.058  1.00 36.08    -0.344 N 
ATOM   4260  CA  THR A 493      16.168  26.403  44.766  1.00 34.39     0.205 C 
ATOM   4261  C   THR A 493      14.836  27.189  44.912  1.00 36.91     0.245 C 
ATOM   4262  O   THR A 493      13.813  26.581  45.231  1.00 35.84    -0.271 OA
ATOM   4263  CB  THR A 493      16.113  25.242  43.746  1.00 39.05     0.146 C 
ATOM   4264  CG2 THR A 493      15.408  25.615  42.474  1.00 35.39     0.042 C 
ATOM   4265  OG1 THR A 493      17.445  24.841  43.431  1.00 40.60    -0.393 OA
ATOM   4266  H   THR A 493      16.240  25.034  46.401  1.00  0.00     0.163 HD
ATOM   4267  HG1 THR A 493      17.895  24.565  44.233  1.00  0.00     0.210 HD
ATOM   4268  N   PRO A 494      14.812  28.524  44.671  1.00 34.31    -0.337 N 
ATOM   4269  CA  PRO A 494      13.540  29.254  44.777  1.00 34.50     0.179 C 
ATOM   4270  C   PRO A 494      12.661  29.143  43.528  1.00 36.75     0.241 C 
ATOM   4271  O   PRO A 494      13.131  28.799  42.437  1.00 34.08    -0.271 OA
ATOM   4272  CB  PRO A 494      13.971  30.704  45.043  1.00 37.34     0.037 C 
ATOM   4273  CG  PRO A 494      15.414  30.782  44.673  1.00 41.26     0.022 C 
ATOM   4274  CD  PRO A 494      15.913  29.426  44.278  1.00 36.14     0.127 C 
ATOM   4275  N   TYR A 495      11.368  29.446  43.717  1.00 34.53    -0.346 N 
ATOM   4276  CA  TYR A 495      10.320  29.482  42.698  1.00 33.61     0.180 C 
ATOM   4277  C   TYR A 495       9.387  30.654  43.038  1.00 39.13     0.241 C 
ATOM   4278  O   TYR A 495       8.811  30.688  44.127  1.00 40.79    -0.271 OA
ATOM   4279  CB  TYR A 495       9.526  28.149  42.659  1.00 32.62     0.073 C 
ATOM   4280  CG  TYR A 495       8.556  28.020  41.500  1.00 32.09    -0.056 A 
ATOM   4281  CD1 TYR A 495       7.425  28.832  41.414  1.00 34.50     0.010 A 
ATOM   4282  CD2 TYR A 495       8.701  27.011  40.554  1.00 31.12     0.010 A 
ATOM   4283  CE1 TYR A 495       6.517  28.704  40.362  1.00 33.61     0.037 A 
ATOM   4284  CE2 TYR A 495       7.778  26.846  39.522  1.00 30.85     0.037 A 
ATOM   4285  CZ  TYR A 495       6.692  27.703  39.422  1.00 37.28     0.065 A 
ATOM   4286  OH  TYR A 495       5.787  27.562  38.396  1.00 32.65    -0.361 OA
ATOM   4287  H   TYR A 495      11.090  29.673  44.661  1.00  0.00     0.163 HD
ATOM   4288  HH  TYR A 495       6.190  27.846  37.572  1.00  0.00     0.217 HD
ATOM   4289  N   ALA A 496       9.225  31.592  42.100  1.00 35.31    -0.346 N 
ATOM   4290  CA  ALA A 496       8.352  32.754  42.259  1.00 36.05     0.172 C 
ATOM   4291  C   ALA A 496       7.639  33.023  40.945  1.00 40.47     0.240 C 
ATOM   4292  O   ALA A 496       8.285  33.337  39.948  1.00 39.86    -0.271 OA
ATOM   4293  CB  ALA A 496       9.151  33.970  42.697  1.00 37.45     0.042 C 
ATOM   4294  H   ALA A 496       9.734  31.493  41.233  1.00  0.00     0.163 HD
ATOM   4295  N   GLY A 497       6.324  32.854  40.938  1.00 36.91    -0.351 N 
ATOM   4296  CA  GLY A 497       5.534  33.070  39.712  1.00 35.90     0.225 C 
ATOM   4297  C   GLY A 497       4.313  33.936  39.967  1.00 41.15     0.236 C 
ATOM   4298  O   GLY A 497       3.847  33.983  41.113  1.00 41.52    -0.272 OA
ATOM   4299  H   GLY A 497       5.855  32.572  41.787  1.00  0.00     0.163 HD
ATOM   4300  N   LEU A 498       3.863  34.657  38.957  1.00 37.96    -0.346 N 
ATOM   4301  CA  LEU A 498       2.673  35.532  39.101  1.00 39.89     0.177 C 
ATOM   4302  C   LEU A 498       1.730  35.275  37.925  1.00 40.66     0.241 C 
ATOM   4303  O   LEU A 498       2.218  35.275  36.781  1.00 39.56    -0.271 OA
ATOM   4304  CB  LEU A 498       3.152  36.986  39.112  1.00 42.22     0.038 C 
ATOM   4305  CG  LEU A 498       2.137  38.014  39.603  1.00 50.62    -0.020 C 
ATOM   4306  CD1 LEU A 498       2.001  37.954  41.114  1.00 52.75     0.009 C 
ATOM   4307  CD2 LEU A 498       2.539  39.411  39.163  1.00 57.35     0.009 C 
ATOM   4308  H   LEU A 498       4.339  34.612  38.067  1.00  0.00     0.163 HD
ATOM   4309  N   VAL A 499       0.446  35.061  38.178  1.00 34.68    -0.346 N 
ATOM   4310  CA  VAL A 499      -0.504  34.841  37.050  1.00 32.45     0.180 C 
ATOM   4311  C   VAL A 499      -1.645  35.860  37.162  1.00 37.80     0.241 C 
ATOM   4312  O   VAL A 499      -2.291  35.906  38.221  1.00 38.38    -0.271 OA
ATOM   4313  CB  VAL A 499      -1.033  33.394  37.017  1.00 33.58     0.009 C 
ATOM   4314  CG1 VAL A 499      -1.877  33.139  35.779  1.00 32.79     0.012 C 
ATOM   4315  CG2 VAL A 499       0.097  32.380  37.106  1.00 31.50     0.012 C 
ATOM   4316  H   VAL A 499       0.113  35.047  39.131  1.00  0.00     0.163 HD
ATOM   4317  N   PHE A 500      -1.878  36.625  36.106  1.00 35.02    -0.346 N 
ATOM   4318  CA  PHE A 500      -2.964  37.610  36.076  1.00 36.58     0.180 C 
ATOM   4319  C   PHE A 500      -3.982  37.252  34.991  1.00 40.65     0.241 C 
ATOM   4320  O   PHE A 500      -3.626  37.127  33.822  1.00 39.08    -0.271 OA
ATOM   4321  CB  PHE A 500      -2.408  39.039  35.872  1.00 39.18     0.073 C 
ATOM   4322  CG  PHE A 500      -3.454  40.130  35.734  1.00 42.66    -0.056 A 
ATOM   4323  CD1 PHE A 500      -4.391  40.355  36.740  1.00 46.55     0.007 A 
ATOM   4324  CD2 PHE A 500      -3.466  40.968  34.624  1.00 44.82     0.007 A 
ATOM   4325  CE1 PHE A 500      -5.338  41.377  36.619  1.00 48.22     0.001 A 
ATOM   4326  CE2 PHE A 500      -4.424  41.981  34.500  1.00 47.99     0.001 A 
ATOM   4327  CZ  PHE A 500      -5.341  42.187  35.504  1.00 47.15     0.000 A 
ATOM   4328  H   PHE A 500      -1.287  36.526  35.293  1.00  0.00     0.163 HD
ATOM   4329  N   ASP A 501      -5.247  37.094  35.385  1.00 39.85    -0.345 N 
ATOM   4330  CA  ASP A 501      -6.365  36.809  34.478  1.00 39.47     0.186 C 
ATOM   4331  C   ASP A 501      -7.019  38.135  34.038  1.00 43.84     0.241 C 
ATOM   4332  O   ASP A 501      -7.670  38.795  34.853  1.00 44.69    -0.271 OA
ATOM   4333  CB  ASP A 501      -7.389  35.880  35.160  1.00 40.95     0.147 C 
ATOM   4334  CG  ASP A 501      -6.780  34.650  35.804  1.00 50.13     0.175 C 
ATOM   4335  OD1 ASP A 501      -5.984  33.961  35.133  1.00 49.28    -0.648 OA
ATOM   4336  OD2 ASP A 501      -7.096  34.380  36.978  1.00 59.32    -0.648 OA
ATOM   4337  H   ASP A 501      -5.448  37.176  36.371  1.00  0.00     0.163 HD
ATOM   4338  N   ILE A 502      -6.775  38.553  32.770  1.00 39.40    -0.346 N 
ATOM   4339  CA  ILE A 502      -7.328  39.776  32.168  1.00 39.53     0.180 C 
ATOM   4340  C   ILE A 502      -8.861  39.589  32.032  1.00 47.12     0.241 C 
ATOM   4341  O   ILE A 502      -9.619  40.442  32.486  1.00 48.25    -0.271 OA
ATOM   4342  CB  ILE A 502      -6.642  40.124  30.810  1.00 41.25     0.013 C 
ATOM   4343  CG1 ILE A 502      -5.099  40.293  30.984  1.00 40.87     0.002 C 
ATOM   4344  CG2 ILE A 502      -7.283  41.389  30.175  1.00 43.59     0.012 C 
ATOM   4345  CD1 ILE A 502      -4.248  40.059  29.709  1.00 43.25     0.005 C 
ATOM   4346  H   ILE A 502      -6.169  37.982  32.198  1.00  0.00     0.163 HD
ATOM   4347  N   ASN A 503      -9.249  38.485  31.418  1.00 43.69    -0.346 N 
ATOM   4348  CA  ASN A 503     -10.671  38.130  31.175  1.00 43.91     0.185 C 
ATOM   4349  C   ASN A 503     -10.802  36.603  31.217  1.00 49.06     0.241 C 
ATOM   4350  O   ASN A 503      -9.853  35.937  31.667  1.00 47.34    -0.271 OA
ATOM   4351  CB  ASN A 503     -11.205  38.748  29.881  1.00 42.28     0.137 C 
ATOM   4352  CG  ASN A 503     -10.566  38.183  28.633  1.00 65.42     0.217 C 
ATOM   4353  ND2 ASN A 503     -10.647  38.922  27.540  1.00 65.60    -0.370 N 
ATOM   4354  OD1 ASN A 503     -10.014  37.087  28.650  1.00 47.91    -0.274 OA
ATOM   4355  H   ASN A 503      -8.537  37.845  31.095  1.00  0.00     0.163 HD
ATOM   4356 1HD2 ASN A 503     -11.114  39.817  27.569  1.00  0.00     0.159 HD
ATOM   4357 2HD2 ASN A 503     -10.241  38.592  26.676  1.00  0.00     0.159 HD
ATOM   4358  N   ASP A 504     -11.937  36.068  30.806  1.00 47.45    -0.345 N 
ATOM   4359  CA  ASP A 504     -12.139  34.633  30.835  1.00 48.11     0.186 C 
ATOM   4360  C   ASP A 504     -11.159  33.828  29.971  1.00 49.65     0.241 C 
ATOM   4361  O   ASP A 504     -10.770  32.739  30.360  1.00 49.24    -0.271 OA
ATOM   4362  CB  ASP A 504     -13.580  34.307  30.444  1.00 51.55     0.147 C 
ATOM   4363  CG  ASP A 504     -14.590  35.119  31.230  1.00 69.25     0.175 C 
ATOM   4364  OD1 ASP A 504     -15.220  36.010  30.628  1.00 73.41    -0.648 OA
ATOM   4365  OD2 ASP A 504     -14.740  34.886  32.448  1.00 75.45    -0.648 OA
ATOM   4366  H   ASP A 504     -12.675  36.668  30.466  1.00  0.00     0.163 HD
ATOM   4367  N   ASN A 505     -10.790  34.337  28.797  1.00 43.94    -0.346 N 
ATOM   4368  CA  ASN A 505      -9.905  33.575  27.873  1.00 42.36     0.185 C 
ATOM   4369  C   ASN A 505      -8.421  33.983  27.922  1.00 45.04     0.241 C 
ATOM   4370  O   ASN A 505      -7.619  33.178  27.417  1.00 43.02    -0.271 OA
ATOM   4371  CB  ASN A 505     -10.421  33.645  26.436  1.00 42.22     0.137 C 
ATOM   4372  CG  ASN A 505     -11.876  33.243  26.323  1.00 53.77     0.217 C 
ATOM   4373  ND2 ASN A 505     -12.176  31.995  26.637  1.00 37.39    -0.370 N 
ATOM   4374  OD1 ASN A 505     -12.722  34.059  25.969  1.00 48.50    -0.274 OA
ATOM   4375  H   ASN A 505     -11.116  35.255  28.529  1.00  0.00     0.163 HD
ATOM   4376 1HD2 ASN A 505     -11.448  31.359  26.929  1.00  0.00     0.159 HD
ATOM   4377 2HD2 ASN A 505     -13.133  31.677  26.585  1.00  0.00     0.159 HD
ATOM   4378  N   TRP A 506      -8.028  35.125  28.484  1.00 42.68    -0.346 N 
ATOM   4379  CA  TRP A 506      -6.614  35.532  28.456  1.00 43.12     0.181 C 
ATOM   4380  C   TRP A 506      -5.960  35.779  29.809  1.00 43.96     0.241 C 
ATOM   4381  O   TRP A 506      -6.510  36.498  30.651  1.00 42.31    -0.271 OA
ATOM   4382  CB  TRP A 506      -6.429  36.796  27.593  1.00 44.15     0.075 C 
ATOM   4383  CG  TRP A 506      -6.848  36.622  26.166  1.00 46.32    -0.028 A 
ATOM   4384  CD1 TRP A 506      -8.092  36.829  25.647  1.00 50.09     0.096 A 
ATOM   4385  CD2 TRP A 506      -6.017  36.208  25.073  1.00 45.96    -0.002 A 
ATOM   4386  CE2 TRP A 506      -6.832  36.168  23.920  1.00 50.32     0.042 A 
ATOM   4387  CE3 TRP A 506      -4.653  35.876  24.952  1.00 47.24     0.014 A 
ATOM   4388  NE1 TRP A 506      -8.092  36.553  24.299  1.00 49.76    -0.365 N 
ATOM   4389  CZ2 TRP A 506      -6.328  35.835  22.657  1.00 49.61     0.030 A 
ATOM   4390  CZ3 TRP A 506      -4.160  35.506  23.708  1.00 48.72     0.001 A 
ATOM   4391  CH2 TRP A 506      -4.990  35.504  22.574  1.00 49.69     0.002 A 
ATOM   4392  H   TRP A 506      -8.709  35.719  28.935  1.00  0.00     0.163 HD
ATOM   4393  HE1 TRP A 506      -8.892  36.623  23.687  1.00  0.00     0.165 HD
ATOM   4394  N   SER A 507      -4.712  35.274  29.961  1.00 39.31    -0.344 N 
ATOM   4395  CA  SER A 507      -3.884  35.488  31.148  1.00 38.33     0.200 C 
ATOM   4396  C   SER A 507      -2.466  35.891  30.803  1.00 40.99     0.243 C 
ATOM   4397  O   SER A 507      -1.954  35.482  29.769  1.00 40.04    -0.271 OA
ATOM   4398  CB  SER A 507      -3.858  34.249  32.034  1.00 40.53     0.199 C 
ATOM   4399  OG  SER A 507      -5.152  33.992  32.556  1.00 49.44    -0.398 OA
ATOM   4400  H   SER A 507      -4.331  34.717  29.210  1.00  0.00     0.163 HD
ATOM   4401  HG  SER A 507      -5.229  33.061  32.776  1.00  0.00     0.209 HD
ATOM   4402  N   THR A 508      -1.824  36.678  31.679  1.00 36.96    -0.344 N 
ATOM   4403  CA  THR A 508      -0.394  37.023  31.559  1.00 35.88     0.205 C 
ATOM   4404  C   THR A 508       0.329  36.371  32.729  1.00 37.19     0.243 C 
ATOM   4405  O   THR A 508      -0.281  36.112  33.772  1.00 36.79    -0.271 OA
ATOM   4406  CB  THR A 508      -0.115  38.534  31.590  1.00 44.04     0.146 C 
ATOM   4407  CG2 THR A 508      -0.504  39.240  30.308  1.00 46.90     0.042 C 
ATOM   4408  OG1 THR A 508      -0.748  39.127  32.724  1.00 44.50    -0.393 OA
ATOM   4409  H   THR A 508      -2.345  37.053  32.459  1.00  0.00     0.163 HD
ATOM   4410  HG1 THR A 508      -0.406  38.727  33.527  1.00  0.00     0.210 HD
ATOM   4411  N   TYR A 509       1.623  36.112  32.569  1.00 32.19    -0.346 N 
ATOM   4412  CA  TYR A 509       2.393  35.563  33.662  1.00 30.94     0.180 C 
ATOM   4413  C   TYR A 509       3.824  36.112  33.682  1.00 35.82     0.241 C 
ATOM   4414  O   TYR A 509       4.315  36.682  32.701  1.00 34.67    -0.271 OA
ATOM   4415  CB  TYR A 509       2.333  34.012  33.696  1.00 29.95     0.073 C 
ATOM   4416  CG  TYR A 509       3.141  33.347  32.614  1.00 30.34    -0.056 A 
ATOM   4417  CD1 TYR A 509       2.586  33.081  31.368  1.00 32.52     0.010 A 
ATOM   4418  CD2 TYR A 509       4.478  32.998  32.825  1.00 30.08     0.010 A 
ATOM   4419  CE1 TYR A 509       3.332  32.461  30.364  1.00 34.25     0.037 A 
ATOM   4420  CE2 TYR A 509       5.222  32.351  31.841  1.00 29.49     0.037 A 
ATOM   4421  CZ  TYR A 509       4.640  32.077  30.614  1.00 35.72     0.065 A 
ATOM   4422  OH  TYR A 509       5.353  31.451  29.628  1.00 30.78    -0.361 OA
ATOM   4423  H   TYR A 509       2.069  36.299  31.682  1.00  0.00     0.163 HD
ATOM   4424  HH  TYR A 509       5.537  30.547  29.892  1.00  0.00     0.217 HD
ATOM   4425  N   ALA A 510       4.457  35.972  34.843  1.00 34.27    -0.346 N 
ATOM   4426  CA  ALA A 510       5.823  36.381  35.121  1.00 34.02     0.172 C 
ATOM   4427  C   ALA A 510       6.420  35.343  36.075  1.00 35.93     0.240 C 
ATOM   4428  O   ALA A 510       5.748  34.931  37.021  1.00 35.78    -0.271 OA
ATOM   4429  CB  ALA A 510       5.830  37.761  35.764  1.00 35.92     0.042 C 
ATOM   4430  H   ALA A 510       3.942  35.543  35.599  1.00  0.00     0.163 HD
ATOM   4431  N   SER A 511       7.652  34.891  35.824  1.00 30.75    -0.344 N 
ATOM   4432  CA  SER A 511       8.254  33.938  36.741  1.00 30.23     0.200 C 
ATOM   4433  C   SER A 511       9.763  33.997  36.844  1.00 33.43     0.243 C 
ATOM   4434  O   SER A 511      10.460  34.421  35.912  1.00 32.77    -0.271 OA
ATOM   4435  CB  SER A 511       7.816  32.508  36.425  1.00 32.43     0.199 C 
ATOM   4436  OG  SER A 511       8.197  32.118  35.116  1.00 39.05    -0.398 OA
ATOM   4437  H   SER A 511       8.158  35.207  35.009  1.00  0.00     0.163 HD
ATOM   4438  HG  SER A 511       8.307  31.165  35.086  1.00  0.00     0.209 HD
ATOM   4439  N   TYR A 512      10.255  33.578  38.026  1.00 30.99    -0.346 N 
ATOM   4440  CA  TYR A 512      11.654  33.365  38.358  1.00 30.54     0.180 C 
ATOM   4441  C   TYR A 512      11.762  31.890  38.764  1.00 35.06     0.241 C 
ATOM   4442  O   TYR A 512      11.167  31.482  39.770  1.00 35.97    -0.271 OA
ATOM   4443  CB  TYR A 512      12.175  34.264  39.500  1.00 34.10     0.073 C 
ATOM   4444  CG  TYR A 512      13.560  33.822  39.946  1.00 38.34    -0.056 A 
ATOM   4445  CD1 TYR A 512      14.645  33.884  39.074  1.00 40.34     0.010 A 
ATOM   4446  CD2 TYR A 512      13.750  33.189  41.173  1.00 40.03     0.010 A 
ATOM   4447  CE1 TYR A 512      15.893  33.374  39.428  1.00 43.37     0.037 A 
ATOM   4448  CE2 TYR A 512      14.993  32.672  41.538  1.00 41.56     0.037 A 
ATOM   4449  CZ  TYR A 512      16.067  32.779  40.666  1.00 50.10     0.065 A 
ATOM   4450  OH  TYR A 512      17.310  32.310  41.016  1.00 51.42    -0.361 OA
ATOM   4451  H   TYR A 512       9.583  33.393  38.757  1.00  0.00     0.163 HD
ATOM   4452  HH  TYR A 512      17.368  31.374  40.810  1.00  0.00     0.217 HD
ATOM   4453  N   THR A 513      12.491  31.081  37.971  1.00 29.91    -0.344 N 
ATOM   4454  CA  THR A 513      12.675  29.659  38.276  1.00 28.91     0.205 C 
ATOM   4455  C   THR A 513      14.159  29.315  38.237  1.00 31.97     0.243 C 
ATOM   4456  O   THR A 513      14.932  29.984  37.551  1.00 30.35    -0.271 OA
ATOM   4457  CB  THR A 513      11.779  28.741  37.415  1.00 35.92     0.146 C 
ATOM   4458  CG2 THR A 513      10.294  28.989  37.629  1.00 33.78     0.042 C 
ATOM   4459  OG1 THR A 513      12.105  28.881  36.033  1.00 38.54    -0.393 OA
ATOM   4460  H   THR A 513      12.923  31.465  37.143  1.00  0.00     0.163 HD
ATOM   4461  HG1 THR A 513      11.602  28.244  35.520  1.00  0.00     0.210 HD
ATOM   4462  N   SER A 514      14.563  28.311  39.021  1.00 28.84    -0.344 N 
ATOM   4463  CA  SER A 514      15.962  27.923  39.119  1.00 28.46     0.200 C 
ATOM   4464  C   SER A 514      16.142  26.399  39.223  1.00 31.36     0.243 C 
ATOM   4465  O   SER A 514      15.173  25.674  39.353  1.00 32.42    -0.271 OA
ATOM   4466  CB  SER A 514      16.647  28.670  40.266  1.00 31.52     0.199 C 
ATOM   4467  OG  SER A 514      18.059  28.606  40.138  1.00 41.71    -0.398 OA
ATOM   4468  H   SER A 514      13.876  27.806  39.562  1.00  0.00     0.163 HD
ATOM   4469  HG  SER A 514      18.381  27.799  40.547  1.00  0.00     0.209 HD
ATOM   4470  N   ILE A 515      17.381  25.931  39.100  1.00 27.75    -0.346 N 
ATOM   4471  CA  ILE A 515      17.817  24.529  39.186  1.00 25.43     0.180 C 
ATOM   4472  C   ILE A 515      19.320  24.637  39.445  1.00 30.72     0.241 C 
ATOM   4473  O   ILE A 515      19.904  25.687  39.145  1.00 31.06    -0.271 OA
ATOM   4474  CB  ILE A 515      17.434  23.722  37.892  1.00 25.56     0.013 C 
ATOM   4475  CG1 ILE A 515      17.642  22.197  38.076  1.00 24.27     0.002 C 
ATOM   4476  CG2 ILE A 515      18.123  24.250  36.615  1.00 26.01     0.012 C 
ATOM   4477  CD1 ILE A 515      16.694  21.343  37.245  1.00 21.44     0.005 C 
ATOM   4478  H   ILE A 515      18.104  26.615  38.928  1.00  0.00     0.163 HD
ATOM   4479  N   PHE A 516      19.932  23.609  40.064  1.00 27.50    -0.346 N 
ATOM   4480  CA  PHE A 516      21.365  23.602  40.337  1.00 27.23     0.180 C 
ATOM   4481  C   PHE A 516      22.007  22.343  39.762  1.00 32.31     0.241 C 
ATOM   4482  O   PHE A 516      21.369  21.291  39.691  1.00 30.14    -0.271 OA
ATOM   4483  CB  PHE A 516      21.685  23.806  41.839  1.00 29.66     0.073 C 
ATOM   4484  CG  PHE A 516      21.451  22.618  42.749  1.00 31.01    -0.056 A 
ATOM   4485  CD1 PHE A 516      20.171  22.298  43.188  1.00 33.06     0.007 A 
ATOM   4486  CD2 PHE A 516      22.517  21.854  43.209  1.00 33.28     0.007 A 
ATOM   4487  CE1 PHE A 516      19.957  21.209  44.043  1.00 34.43     0.001 A 
ATOM   4488  CE2 PHE A 516      22.301  20.764  44.062  1.00 36.75     0.001 A 
ATOM   4489  CZ  PHE A 516      21.019  20.441  44.464  1.00 34.24     0.000 A 
ATOM   4490  H   PHE A 516      19.378  22.814  40.350  1.00  0.00     0.163 HD
ATOM   4491  N   GLN A 517      23.256  22.469  39.316  1.00 30.36    -0.346 N 
ATOM   4492  CA  GLN A 517      23.995  21.368  38.728  1.00 30.64     0.177 C 
ATOM   4493  C   GLN A 517      25.387  21.284  39.396  1.00 34.38     0.243 C 
ATOM   4494  O   GLN A 517      26.247  22.132  39.115  1.00 33.04    -0.271 OA
ATOM   4495  CB  GLN A 517      24.091  21.547  37.192  1.00 31.05     0.044 C 
ATOM   4496  CG  GLN A 517      24.862  20.438  36.474  1.00 26.65     0.105 C 
ATOM   4497  CD  GLN A 517      24.013  19.217  36.337  1.00 34.28     0.215 C 
ATOM   4498  NE2 GLN A 517      23.304  19.112  35.221  1.00 28.82    -0.370 N 
ATOM   4499  OE1 GLN A 517      23.966  18.369  37.232  1.00 29.47    -0.274 OA
ATOM   4500  H   GLN A 517      23.708  23.369  39.390  1.00  0.00     0.163 HD
ATOM   4501 1HE2 GLN A 517      23.363  19.832  34.515  1.00  0.00     0.159 HD
ATOM   4502 2HE2 GLN A 517      22.705  18.312  35.077  1.00  0.00     0.159 HD
ATOM   4503  N   PRO A 518      25.601  20.307  40.314  1.00 31.82    -0.337 N 
ATOM   4504  CA  PRO A 518      26.932  20.167  40.944  1.00 33.57     0.179 C 
ATOM   4505  C   PRO A 518      28.019  19.898  39.909  1.00 37.46     0.241 C 
ATOM   4506  O   PRO A 518      27.740  19.333  38.848  1.00 35.12    -0.271 OA
ATOM   4507  CB  PRO A 518      26.755  19.000  41.921  1.00 36.06     0.037 C 
ATOM   4508  CG  PRO A 518      25.240  18.858  42.091  1.00 39.66     0.022 C 
ATOM   4509  CD  PRO A 518      24.684  19.240  40.762  1.00 33.70     0.127 C 
ATOM   4510  N   GLN A 519      29.237  20.373  40.184  1.00 37.07    -0.346 N 
ATOM   4511  CA  GLN A 519      30.342  20.232  39.243  1.00 36.98     0.177 C 
ATOM   4512  C   GLN A 519      31.623  19.740  39.912  1.00 45.06     0.241 C 
ATOM   4513  O   GLN A 519      32.066  20.316  40.911  1.00 46.08    -0.271 OA
ATOM   4514  CB  GLN A 519      30.556  21.547  38.456  1.00 37.61     0.044 C 
ATOM   4515  CG  GLN A 519      30.983  22.735  39.322  1.00 42.63     0.105 C 
ATOM   4516  CD  GLN A 519      30.829  24.074  38.662  1.00 49.93     0.215 C 
ATOM   4517  NE2 GLN A 519      30.429  25.046  39.454  1.00 37.95    -0.370 N 
ATOM   4518  OE1 GLN A 519      31.070  24.256  37.461  1.00 41.03    -0.274 OA
ATOM   4519  H   GLN A 519      29.396  20.841  41.065  1.00  0.00     0.163 HD
ATOM   4520 1HE2 GLN A 519      30.246  24.859  40.430  1.00  0.00     0.159 HD
ATOM   4521 2HE2 GLN A 519      30.305  25.978  39.086  1.00  0.00     0.159 HD
ATOM   4522  N   ASN A 520      32.225  18.687  39.342  1.00 43.15    -0.346 N 
ATOM   4523  CA  ASN A 520      33.467  18.077  39.827  1.00 44.78     0.185 C 
ATOM   4524  C   ASN A 520      34.673  18.971  39.456  1.00 52.44     0.241 C 
ATOM   4525  O   ASN A 520      35.458  18.643  38.560  1.00 52.53    -0.271 OA
ATOM   4526  CB  ASN A 520      33.589  16.650  39.269  1.00 42.44     0.137 C 
ATOM   4527  CG  ASN A 520      34.789  15.849  39.697  1.00 71.04     0.217 C 
ATOM   4528  ND2 ASN A 520      35.102  14.843  38.899  1.00 63.15    -0.370 N 
ATOM   4529  OD1 ASN A 520      35.434  16.102  40.727  1.00 71.70    -0.274 OA
ATOM   4530  H   ASN A 520      31.793  18.286  38.522  1.00  0.00     0.163 HD
ATOM   4531 1HD2 ASN A 520      34.551  14.665  38.071  1.00  0.00     0.159 HD
ATOM   4532 2HD2 ASN A 520      35.892  14.253  39.117  1.00  0.00     0.159 HD
ATOM   4533  N   ASP A 521      34.781  20.127  40.138  1.00 51.02    -0.345 N 
ATOM   4534  CA  ASP A 521      35.834  21.128  39.952  1.00 51.75     0.186 C 
ATOM   4535  C   ASP A 521      36.183  21.768  41.289  1.00 56.96     0.241 C 
ATOM   4536  O   ASP A 521      35.281  22.158  42.038  1.00 55.69    -0.271 OA
ATOM   4537  CB  ASP A 521      35.407  22.210  38.937  1.00 52.81     0.147 C 
ATOM   4538  CG  ASP A 521      35.302  21.707  37.508  1.00 62.05     0.175 C 
ATOM   4539  OD1 ASP A 521      36.343  21.295  36.945  1.00 62.10    -0.648 OA
ATOM   4540  OD2 ASP A 521      34.178  21.723  36.953  1.00 65.06    -0.648 OA
ATOM   4541  H   ASP A 521      34.077  20.320  40.836  1.00  0.00     0.163 HD
ATOM   4542  N   ARG A 522      37.504  21.867  41.582  1.00 54.25    -0.346 N 
ATOM   4543  CA  ARG A 522      38.053  22.429  42.815  1.00 55.17     0.176 C 
ATOM   4544  C   ARG A 522      38.711  23.780  42.564  1.00 60.14     0.241 C 
ATOM   4545  O   ARG A 522      39.276  24.005  41.489  1.00 59.15    -0.271 OA
ATOM   4546  CB  ARG A 522      39.071  21.464  43.432  1.00 56.30     0.036 C 
ATOM   4547  CG  ARG A 522      38.466  20.241  44.103  1.00 65.37     0.023 C 
ATOM   4548  CD  ARG A 522      39.541  19.251  44.514  1.00 73.80     0.138 C 
ATOM   4549  NE  ARG A 522      39.089  18.394  45.610  1.00 85.63    -0.227 N 
ATOM   4550  CZ  ARG A 522      39.560  17.176  45.860  1.00104.78     0.665 C 
ATOM   4551  NH1 ARG A 522      40.506  16.650  45.090  1.00 95.21    -0.235 N 
ATOM   4552  NH2 ARG A 522      39.082  16.471  46.877  1.00 92.74    -0.235 N 
ATOM   4553  H   ARG A 522      38.160  21.526  40.894  1.00  0.00     0.163 HD
ATOM   4554  HE  ARG A 522      38.368  18.753  46.220  1.00  0.00     0.177 HD
ATOM   4555 1HH1 ARG A 522      40.874  17.177  44.311  1.00  0.00     0.174 HD
ATOM   4556 2HH1 ARG A 522      40.857  15.723  45.283  1.00  0.00     0.174 HD
ATOM   4557 1HH2 ARG A 522      38.360  16.860  47.466  1.00  0.00     0.174 HD
ATOM   4558 2HH2 ARG A 522      39.440  15.545  47.062  1.00  0.00     0.174 HD
ATOM   4559  N   ASP A 523      38.631  24.680  43.565  1.00 58.09    -0.346 N 
ATOM   4560  CA  ASP A 523      39.215  26.022  43.529  1.00 58.97     0.186 C 
ATOM   4561  C   ASP A 523      40.685  25.991  44.005  1.00 66.20     0.241 C 
ATOM   4562  O   ASP A 523      41.217  24.905  44.238  1.00 65.73    -0.271 OA
ATOM   4563  CB  ASP A 523      38.345  27.012  44.348  1.00 60.98     0.147 C 
ATOM   4564  CG  ASP A 523      38.400  26.925  45.875  1.00 71.56     0.175 C 
ATOM   4565  OD1 ASP A 523      38.930  25.918  46.404  1.00 73.18    -0.648 OA
ATOM   4566  OD2 ASP A 523      37.911  27.864  46.540  1.00 76.26    -0.648 OA
ATOM   4567  H   ASP A 523      38.132  24.409  44.400  1.00  0.00     0.163 HD
ATOM   4568  N   SER A 524      41.327  27.174  44.163  1.00 65.73    -0.344 N 
ATOM   4569  CA  SER A 524      42.715  27.305  44.633  1.00 67.54     0.200 C 
ATOM   4570  C   SER A 524      42.881  26.722  46.046  1.00 73.66     0.243 C 
ATOM   4571  O   SER A 524      43.847  26.008  46.303  1.00 74.25    -0.271 OA
ATOM   4572  CB  SER A 524      43.158  28.766  44.604  1.00 72.20     0.199 C 
ATOM   4573  OG  SER A 524      42.312  29.590  45.392  1.00 82.67    -0.398 OA
ATOM   4574  H   SER A 524      40.820  28.020  43.944  1.00  0.00     0.163 HD
ATOM   4575  HG  SER A 524      42.620  30.498  45.350  1.00  0.00     0.209 HD
ATOM   4576  N   SER A 525      41.903  26.990  46.934  1.00 70.93    -0.344 N 
ATOM   4577  CA  SER A 525      41.840  26.523  48.324  1.00 72.10     0.200 C 
ATOM   4578  C   SER A 525      41.776  24.976  48.463  1.00 74.61     0.242 C 
ATOM   4579  O   SER A 525      42.095  24.448  49.530  1.00 75.42    -0.271 OA
ATOM   4580  CB  SER A 525      40.645  27.171  49.025  1.00 76.42     0.199 C 
ATOM   4581  OG  SER A 525      40.506  26.776  50.379  1.00 88.23    -0.398 OA
ATOM   4582  H   SER A 525      41.140  27.568  46.612  1.00  0.00     0.163 HD
ATOM   4583  HG  SER A 525      39.743  27.213  50.764  1.00  0.00     0.209 HD
ATOM   4584  N   GLY A 526      41.361  24.284  47.399  1.00 68.70    -0.350 N 
ATOM   4585  CA  GLY A 526      41.214  22.832  47.379  1.00 67.36     0.225 C 
ATOM   4586  C   GLY A 526      39.774  22.360  47.506  1.00 68.90     0.236 C 
ATOM   4587  O   GLY A 526      39.465  21.210  47.185  1.00 67.12    -0.272 OA
ATOM   4588  H   GLY A 526      41.135  24.796  46.558  1.00  0.00     0.163 HD
ATOM   4589  N   LYS A 527      38.885  23.242  47.989  1.00 65.34    -0.346 N 
ATOM   4590  CA  LYS A 527      37.454  22.983  48.180  1.00 64.25     0.176 C 
ATOM   4591  C   LYS A 527      36.713  22.879  46.824  1.00 64.48     0.241 C 
ATOM   4592  O   LYS A 527      37.072  23.592  45.882  1.00 63.63    -0.271 OA
ATOM   4593  CB  LYS A 527      36.846  24.123  49.029  1.00 68.15     0.035 C 
ATOM   4594  CG  LYS A 527      35.448  23.852  49.584  1.00 83.49     0.004 C 
ATOM   4595  CD  LYS A 527      34.817  25.123  50.148  1.00 94.50     0.027 C 
ATOM   4596  CE  LYS A 527      33.375  24.932  50.556  1.00104.29     0.229 C 
ATOM   4597  NZ  LYS A 527      33.249  24.182  51.834  1.00115.19    -0.079 N 
ATOM   4598  H   LYS A 527      39.229  24.158  48.241  1.00  0.00     0.163 HD
ATOM   4599  HZ1 LYS A 527      32.272  24.077  52.069  1.00  0.00     0.274 HD
ATOM   4600  HZ2 LYS A 527      33.719  24.690  52.570  1.00  0.00     0.274 HD
ATOM   4601  HZ3 LYS A 527      33.670  23.270  51.732  1.00  0.00     0.274 HD
ATOM   4602  N   TYR A 528      35.676  22.009  46.735  1.00 57.95    -0.346 N 
ATOM   4603  CA  TYR A 528      34.853  21.883  45.525  1.00 55.29     0.180 C 
ATOM   4604  C   TYR A 528      34.057  23.176  45.290  1.00 57.91     0.241 C 
ATOM   4605  O   TYR A 528      33.556  23.778  46.247  1.00 57.95    -0.271 OA
ATOM   4606  CB  TYR A 528      33.885  20.678  45.606  1.00 55.28     0.073 C 
ATOM   4607  CG  TYR A 528      34.526  19.360  45.245  1.00 56.74    -0.056 A 
ATOM   4608  CD1 TYR A 528      34.888  19.074  43.930  1.00 57.43     0.010 A 
ATOM   4609  CD2 TYR A 528      34.798  18.404  46.220  1.00 58.68     0.010 A 
ATOM   4610  CE1 TYR A 528      35.532  17.881  43.600  1.00 57.25     0.037 A 
ATOM   4611  CE2 TYR A 528      35.429  17.202  45.899  1.00 59.42     0.037 A 
ATOM   4612  CZ  TYR A 528      35.792  16.945  44.587  1.00 63.97     0.065 A 
ATOM   4613  OH  TYR A 528      36.427  15.771  44.273  1.00 63.25    -0.361 OA
ATOM   4614  H   TYR A 528      35.462  21.426  47.531  1.00  0.00     0.163 HD
ATOM   4615  HH  TYR A 528      37.365  15.855  44.458  1.00  0.00     0.217 HD
ATOM   4616  N   LEU A 529      34.012  23.596  44.031  1.00 52.93    -0.346 N 
ATOM   4617  CA  LEU A 529      33.308  24.832  43.600  1.00 52.33     0.177 C 
ATOM   4618  C   LEU A 529      31.804  24.676  43.828  1.00 53.59     0.241 C 
ATOM   4619  O   LEU A 529      31.295  23.552  43.682  1.00 52.48    -0.271 OA
ATOM   4620  CB  LEU A 529      33.579  25.053  42.109  1.00 51.35     0.038 C 
ATOM   4621  CG  LEU A 529      34.622  26.112  41.763  1.00 55.82    -0.020 C 
ATOM   4622  CD1 LEU A 529      36.003  25.672  42.216  1.00 56.80     0.009 C 
ATOM   4623  CD2 LEU A 529      34.623  26.397  40.270  1.00 55.44     0.009 C 
ATOM   4624  H   LEU A 529      34.482  23.045  43.327  1.00  0.00     0.163 HD
ATOM   4625  N   ALA A 530      31.117  25.776  44.098  1.00 50.06    -0.346 N 
ATOM   4626  CA  ALA A 530      29.649  25.754  44.284  1.00 48.86     0.172 C 
ATOM   4627  C   ALA A 530      28.990  25.322  42.968  1.00 49.58     0.243 C 
ATOM   4628  O   ALA A 530      29.468  25.736  41.896  1.00 48.34    -0.271 OA
ATOM   4629  CB  ALA A 530      29.179  27.122  44.710  1.00 50.16     0.042 C 
ATOM   4630  H   ALA A 530      31.609  26.654  44.179  1.00  0.00     0.163 HD
ATOM   4631  N   PRO A 531      27.897  24.555  43.038  1.00 44.37    -0.337 N 
ATOM   4632  CA  PRO A 531      27.146  24.063  41.874  1.00 41.75     0.179 C 
ATOM   4633  C   PRO A 531      26.660  25.160  40.913  1.00 41.90     0.241 C 
ATOM   4634  O   PRO A 531      26.390  26.266  41.341  1.00 39.58    -0.271 OA
ATOM   4635  CB  PRO A 531      25.945  23.293  42.446  1.00 43.37     0.037 C 
ATOM   4636  CG  PRO A 531      25.919  23.655  43.907  1.00 49.51     0.022 C 
ATOM   4637  CD  PRO A 531      27.360  23.951  44.254  1.00 46.53     0.127 C 
ATOM   4638  N   ILE A 532      26.557  24.813  39.640  1.00 37.02    -0.346 N 
ATOM   4639  CA  ILE A 532      26.089  25.747  38.575  1.00 35.68     0.180 C 
ATOM   4640  C   ILE A 532      24.594  26.016  38.777  1.00 38.34     0.241 C 
ATOM   4641  O   ILE A 532      23.853  25.039  38.940  1.00 36.71    -0.271 OA
ATOM   4642  CB  ILE A 532      26.337  25.123  37.190  1.00 37.40     0.013 C 
ATOM   4643  CG1 ILE A 532      27.797  24.703  37.001  1.00 37.81     0.002 C 
ATOM   4644  CG2 ILE A 532      25.853  26.040  36.079  1.00 36.62     0.012 C 
ATOM   4645  CD1 ILE A 532      28.051  23.923  35.735  1.00 39.36     0.005 C 
ATOM   4646  H   ILE A 532      26.807  23.871  39.377  1.00  0.00     0.163 HD
ATOM   4647  N   THR A 533      24.166  27.274  38.768  1.00 36.00    -0.344 N 
ATOM   4648  CA  THR A 533      22.746  27.595  38.889  1.00 34.96     0.205 C 
ATOM   4649  C   THR A 533      22.210  28.031  37.533  1.00 36.48     0.243 C 
ATOM   4650  O   THR A 533      22.839  28.840  36.857  1.00 36.10    -0.271 OA
ATOM   4651  CB  THR A 533      22.462  28.629  39.984  1.00 41.38     0.146 C 
ATOM   4652  CG2 THR A 533      22.777  28.115  41.373  1.00 41.18     0.042 C 
ATOM   4653  OG1 THR A 533      23.207  29.803  39.712  1.00 46.23    -0.393 OA
ATOM   4654  H   THR A 533      24.836  28.024  38.676  1.00  0.00     0.163 HD
ATOM   4655  HG1 THR A 533      22.947  30.156  38.858  1.00  0.00     0.210 HD
ATOM   4656  N   GLY A 534      21.086  27.447  37.141  1.00 31.06    -0.350 N 
ATOM   4657  CA  GLY A 534      20.389  27.754  35.900  1.00 30.29     0.225 C 
ATOM   4658  C   GLY A 534      19.155  28.559  36.237  1.00 33.54     0.236 C 
ATOM   4659  O   GLY A 534      18.184  28.012  36.757  1.00 33.67    -0.272 OA
ATOM   4660  H   GLY A 534      20.686  26.742  37.744  1.00  0.00     0.163 HD
ATOM   4661  N   ASN A 535      19.226  29.863  35.998  1.00 30.74    -0.346 N 
ATOM   4662  CA  ASN A 535      18.136  30.805  36.370  1.00 30.85     0.185 C 
ATOM   4663  C   ASN A 535      17.312  31.170  35.135  1.00 34.28     0.241 C 
ATOM   4664  O   ASN A 535      17.898  31.648  34.153  1.00 34.02    -0.271 OA
ATOM   4665  CB  ASN A 535      18.695  32.037  37.084  1.00 31.95     0.137 C 
ATOM   4666  CG  ASN A 535      19.600  31.669  38.239  1.00 55.89     0.217 C 
ATOM   4667  ND2 ASN A 535      20.891  31.910  38.085  1.00 51.43    -0.370 N 
ATOM   4668  OD1 ASN A 535      19.141  31.161  39.257  1.00 46.03    -0.274 OA
ATOM   4669  H   ASN A 535      20.052  30.230  35.546  1.00  0.00     0.163 HD
ATOM   4670 1HD2 ASN A 535      21.229  32.325  37.229  1.00  0.00     0.159 HD
ATOM   4671 2HD2 ASN A 535      21.540  31.679  38.824  1.00  0.00     0.159 HD
ATOM   4672  N   ASN A 536      16.000  30.982  35.219  1.00 30.30    -0.346 N 
ATOM   4673  CA  ASN A 536      15.083  31.257  34.084  1.00 28.81     0.185 C 
ATOM   4674  C   ASN A 536      14.189  32.451  34.441  1.00 34.91     0.241 C 
ATOM   4675  O   ASN A 536      13.526  32.407  35.490  1.00 35.90    -0.271 OA
ATOM   4676  CB  ASN A 536      14.283  29.999  33.725  1.00 28.68     0.137 C 
ATOM   4677  CG  ASN A 536      13.438  30.139  32.477  1.00 48.17     0.217 C 
ATOM   4678  ND2 ASN A 536      12.227  30.643  32.630  1.00 43.05    -0.370 N 
ATOM   4679  OD1 ASN A 536      13.869  29.791  31.383  1.00 39.13    -0.274 OA
ATOM   4680  H   ASN A 536      15.612  30.640  36.086  1.00  0.00     0.163 HD
ATOM   4681 1HD2 ASN A 536      11.906  30.916  33.548  1.00  0.00     0.159 HD
ATOM   4682 2HD2 ASN A 536      11.622  30.755  31.829  1.00  0.00     0.159 HD
ATOM   4683  N   TYR A 537      14.191  33.479  33.605  1.00 30.89    -0.346 N 
ATOM   4684  CA  TYR A 537      13.332  34.673  33.813  1.00 31.23     0.180 C 
ATOM   4685  C   TYR A 537      12.295  34.647  32.694  1.00 34.34     0.241 C 
ATOM   4686  O   TYR A 537      12.702  34.644  31.524  1.00 34.28    -0.271 OA
ATOM   4687  CB  TYR A 537      14.180  35.948  33.826  1.00 32.70     0.073 C 
ATOM   4688  CG  TYR A 537      15.266  35.926  34.869  1.00 34.21    -0.056 A 
ATOM   4689  CD1 TYR A 537      14.994  36.238  36.188  1.00 37.58     0.010 A 
ATOM   4690  CD2 TYR A 537      16.560  35.558  34.543  1.00 33.86     0.010 A 
ATOM   4691  CE1 TYR A 537      15.981  36.202  37.156  1.00 41.48     0.037 A 
ATOM   4692  CE2 TYR A 537      17.560  35.516  35.499  1.00 35.53     0.037 A 
ATOM   4693  CZ  TYR A 537      17.269  35.836  36.811  1.00 45.59     0.065 A 
ATOM   4694  OH  TYR A 537      18.246  35.798  37.759  1.00 48.39    -0.361 OA
ATOM   4695  H   TYR A 537      14.798  33.450  32.798  1.00  0.00     0.163 HD
ATOM   4696  HH  TYR A 537      18.003  35.171  38.444  1.00  0.00     0.217 HD
ATOM   4697  N   GLU A 538      11.014  34.646  33.028  1.00 30.39    -0.346 N 
ATOM   4698  CA  GLU A 538      10.027  34.506  31.980  1.00 29.60     0.177 C 
ATOM   4699  C   GLU A 538       8.835  35.431  32.124  1.00 34.09     0.241 C 
ATOM   4700  O   GLU A 538       8.351  35.680  33.227  1.00 34.47    -0.271 OA
ATOM   4701  CB  GLU A 538       9.562  33.021  31.942  1.00 30.01     0.045 C 
ATOM   4702  CG  GLU A 538       8.885  32.557  30.659  1.00 35.00     0.116 C 
ATOM   4703  CD  GLU A 538       8.877  31.049  30.476  1.00 41.98     0.172 C 
ATOM   4704  OE1 GLU A 538       7.792  30.483  30.216  1.00 43.41    -0.648 OA
ATOM   4705  OE2 GLU A 538       9.956  30.429  30.593  1.00 33.63    -0.648 OA
ATOM   4706  H   GLU A 538      10.732  34.741  33.993  1.00  0.00     0.163 HD
ATOM   4707  N   LEU A 539       8.337  35.894  30.981  1.00 29.95    -0.346 N 
ATOM   4708  CA  LEU A 539       7.123  36.693  30.842  1.00 29.77     0.177 C 
ATOM   4709  C   LEU A 539       6.341  36.029  29.735  1.00 32.57     0.240 C 
ATOM   4710  O   LEU A 539       6.932  35.482  28.803  1.00 30.10    -0.271 OA
ATOM   4711  CB  LEU A 539       7.419  38.161  30.471  1.00 30.37     0.038 C 
ATOM   4712  CG  LEU A 539       8.251  39.002  31.449  1.00 35.40    -0.020 C 
ATOM   4713  CD1 LEU A 539       8.696  40.284  30.786  1.00 35.62     0.009 C 
ATOM   4714  CD2 LEU A 539       7.450  39.354  32.702  1.00 39.51     0.009 C 
ATOM   4715  H   LEU A 539       8.843  35.674  30.135  1.00  0.00     0.163 HD
ATOM   4716  N   GLY A 540       5.024  36.050  29.841  1.00 31.41    -0.351 N 
ATOM   4717  CA  GLY A 540       4.199  35.408  28.830  1.00 30.84     0.225 C 
ATOM   4718  C   GLY A 540       2.727  35.718  28.896  1.00 35.70     0.236 C 
ATOM   4719  O   GLY A 540       2.283  36.394  29.816  1.00 35.27    -0.272 OA
ATOM   4720  H   GLY A 540       4.589  36.513  30.626  1.00  0.00     0.163 HD
ATOM   4721  N   LEU A 541       1.981  35.180  27.923  1.00 34.21    -0.346 N 
ATOM   4722  CA  LEU A 541       0.542  35.340  27.693  1.00 35.37     0.177 C 
ATOM   4723  C   LEU A 541      -0.057  34.003  27.289  1.00 38.85     0.241 C 
ATOM   4724  O   LEU A 541       0.372  33.417  26.292  1.00 39.90    -0.271 OA
ATOM   4725  CB  LEU A 541       0.363  36.368  26.555  1.00 37.32     0.038 C 
ATOM   4726  CG  LEU A 541      -1.026  36.599  25.958  1.00 44.33    -0.020 C 
ATOM   4727  CD1 LEU A 541      -1.941  37.367  26.930  1.00 45.58     0.009 C 
ATOM   4728  CD2 LEU A 541      -0.906  37.351  24.642  1.00 49.06     0.009 C 
ATOM   4729  H   LEU A 541       2.471  34.590  27.265  1.00  0.00     0.163 HD
ATOM   4730  N   LYS A 542      -1.016  33.495  28.078  1.00 33.37    -0.346 N 
ATOM   4731  CA  LYS A 542      -1.698  32.218  27.807  1.00 31.29     0.176 C 
ATOM   4732  C   LYS A 542      -3.179  32.464  27.597  1.00 35.21     0.241 C 
ATOM   4733  O   LYS A 542      -3.753  33.335  28.253  1.00 32.82    -0.271 OA
ATOM   4734  CB  LYS A 542      -1.503  31.191  28.948  1.00 31.72     0.035 C 
ATOM   4735  CG  LYS A 542      -0.045  30.841  29.227  1.00 40.91     0.004 C 
ATOM   4736  CD  LYS A 542       0.094  29.771  30.286  1.00 41.95     0.027 C 
ATOM   4737  CE  LYS A 542       1.526  29.299  30.429  1.00 33.29     0.229 C 
ATOM   4738  NZ  LYS A 542       1.597  27.975  31.115  1.00 36.98    -0.079 N 
ATOM   4739  H   LYS A 542      -1.284  34.016  28.901  1.00  0.00     0.163 HD
ATOM   4740  HZ1 LYS A 542       0.664  27.608  31.237  1.00  0.00     0.274 HD
ATOM   4741  HZ2 LYS A 542       2.035  28.087  32.018  1.00  0.00     0.274 HD
ATOM   4742  HZ3 LYS A 542       2.140  27.334  30.554  1.00  0.00     0.274 HD
ATOM   4743  N   SER A 543      -3.787  31.702  26.675  1.00 33.91    -0.344 N 
ATOM   4744  CA  SER A 543      -5.226  31.753  26.411  1.00 35.48     0.200 C 
ATOM   4745  C   SER A 543      -5.838  30.372  26.561  1.00 40.31     0.243 C 
ATOM   4746  O   SER A 543      -5.191  29.381  26.252  1.00 37.11    -0.271 OA
ATOM   4747  CB  SER A 543      -5.532  32.340  25.033  1.00 39.96     0.199 C 
ATOM   4748  OG  SER A 543      -5.463  31.360  24.009  1.00 46.91    -0.398 OA
ATOM   4749  H   SER A 543      -3.223  31.061  26.136  1.00  0.00     0.163 HD
ATOM   4750  HG  SER A 543      -4.571  31.329  23.655  1.00  0.00     0.209 HD
ATOM   4751  N   ASP A 544      -7.098  30.313  27.016  1.00 41.40    -0.345 N 
ATOM   4752  CA  ASP A 544      -7.860  29.078  27.224  1.00 42.16     0.186 C 
ATOM   4753  C   ASP A 544      -9.232  29.293  26.598  1.00 46.47     0.241 C 
ATOM   4754  O   ASP A 544      -9.785  30.378  26.762  1.00 45.77    -0.271 OA
ATOM   4755  CB  ASP A 544      -7.992  28.819  28.736  1.00 45.18     0.147 C 
ATOM   4756  CG  ASP A 544      -8.477  27.445  29.136  1.00 60.25     0.175 C 
ATOM   4757  OD1 ASP A 544      -9.696  27.198  29.045  1.00 63.48    -0.648 OA
ATOM   4758  OD2 ASP A 544      -7.643  26.631  29.582  1.00 66.26    -0.648 OA
ATOM   4759  H   ASP A 544      -7.557  31.186  27.232  1.00  0.00     0.163 HD
ATOM   4760  N   TRP A 545      -9.730  28.277  25.889  1.00 44.54    -0.346 N 
ATOM   4761  CA  TRP A 545     -11.061  28.285  25.220  1.00 47.15     0.181 C 
ATOM   4762  C   TRP A 545     -11.737  26.911  25.367  1.00 51.92     0.241 C 
ATOM   4763  O   TRP A 545     -11.010  25.911  25.512  1.00 49.64    -0.271 OA
ATOM   4764  CB  TRP A 545     -10.926  28.652  23.737  1.00 46.88     0.075 C 
ATOM   4765  CG  TRP A 545      -9.942  29.742  23.446  1.00 48.70    -0.028 A 
ATOM   4766  CD1 TRP A 545      -8.593  29.613  23.281  1.00 51.17     0.096 A 
ATOM   4767  CD2 TRP A 545     -10.232  31.139  23.269  1.00 49.73    -0.002 A 
ATOM   4768  CE2 TRP A 545      -9.006  31.786  23.012  1.00 53.69     0.042 A 
ATOM   4769  CE3 TRP A 545     -11.402  31.905  23.307  1.00 52.38     0.014 A 
ATOM   4770  NE1 TRP A 545      -8.026  30.831  23.024  1.00 51.47    -0.365 N 
ATOM   4771  CZ2 TRP A 545      -8.922  33.159  22.793  1.00 54.18     0.030 A 
ATOM   4772  CZ3 TRP A 545     -11.317  33.263  23.096  1.00 54.87     0.001 A 
ATOM   4773  CH2 TRP A 545     -10.093  33.878  22.842  1.00 55.33     0.002 A 
ATOM   4774  H   TRP A 545      -9.165  27.445  25.800  1.00  0.00     0.163 HD
ATOM   4775  HE1 TRP A 545      -7.042  30.999  22.868  1.00  0.00     0.165 HD
ATOM   4776  N   MET A 546     -13.068  26.864  25.366  1.00 52.32    -0.346 N 
ATOM   4777  CA  MET A 546     -13.845  25.592  25.418  1.00 52.87     0.177 C 
ATOM   4778  C   MET A 546     -13.424  24.690  26.589  1.00 54.63     0.241 C 
ATOM   4779  O   MET A 546     -13.176  23.503  26.326  1.00 52.77    -0.271 OA
ATOM   4780  CB  MET A 546     -13.715  24.813  24.105  1.00 55.81     0.045 C 
ATOM   4781  CG  MET A 546     -13.730  25.688  22.869  1.00 61.25     0.076 C 
ATOM   4782  SD  MET A 546     -13.387  24.741  21.365  1.00 66.29    -0.173 SA
ATOM   4783  CE  MET A 546     -12.606  25.991  20.347  1.00 62.96     0.089 C 
ATOM   4784  H   MET A 546     -13.578  27.735  25.328  1.00  0.00     0.163 HD
ATOM   4785  N   ASN A 547     -13.330  25.202  27.814  1.00 51.83    -0.346 N 
ATOM   4786  CA  ASN A 547     -12.951  24.381  29.002  1.00 51.52     0.185 C 
ATOM   4787  C   ASN A 547     -11.583  23.710  28.797  1.00 54.93     0.241 C 
ATOM   4788  O   ASN A 547     -11.457  22.513  29.120  1.00 54.82    -0.271 OA
ATOM   4789  CB  ASN A 547     -14.056  23.399  29.413  1.00 53.16     0.137 C 
ATOM   4790  CG  ASN A 547     -15.398  24.067  29.637  1.00 73.60     0.217 C 
ATOM   4791  ND2 ASN A 547     -16.280  23.978  28.656  1.00 61.33    -0.370 N 
ATOM   4792  OD1 ASN A 547     -15.637  24.655  30.690  1.00 68.32    -0.274 OA
ATOM   4793  H   ASN A 547     -13.523  26.185  27.945  1.00  0.00     0.163 HD
ATOM   4794 1HD2 ASN A 547     -16.043  23.484  27.808  1.00  0.00     0.159 HD
ATOM   4795 2HD2 ASN A 547     -17.190  24.404  28.755  1.00  0.00     0.159 HD
ATOM   4796  N   SER A 548     -10.619  24.455  28.267  1.00 50.68    -0.344 N 
ATOM   4797  CA  SER A 548      -9.232  24.036  27.996  1.00 49.78     0.200 C 
ATOM   4798  C   SER A 548      -9.079  23.109  26.765  1.00 51.39     0.243 C 
ATOM   4799  O   SER A 548      -8.037  22.457  26.628  1.00 50.51    -0.271 OA
ATOM   4800  CB  SER A 548      -8.568  23.419  29.231  1.00 54.31     0.199 C 
ATOM   4801  OG  SER A 548      -8.658  24.251  30.376  1.00 65.84    -0.398 OA
ATOM   4802  H   SER A 548     -10.861  25.405  28.025  1.00  0.00     0.163 HD
ATOM   4803  HG  SER A 548      -9.044  23.756  31.102  1.00  0.00     0.209 HD
ATOM   4804  N   ARG A 549     -10.084  23.083  25.855  1.00 45.57    -0.346 N 
ATOM   4805  CA  ARG A 549     -10.012  22.263  24.635  1.00 43.20     0.176 C 
ATOM   4806  C   ARG A 549      -9.144  22.931  23.568  1.00 40.51     0.241 C 
ATOM   4807  O   ARG A 549      -8.649  22.254  22.673  1.00 37.08    -0.271 OA
ATOM   4808  CB  ARG A 549     -11.396  21.888  24.091  1.00 44.02     0.036 C 
ATOM   4809  CG  ARG A 549     -12.102  20.820  24.920  1.00 54.46     0.023 C 
ATOM   4810  CD  ARG A 549     -13.388  20.345  24.275  1.00 60.77     0.138 C 
ATOM   4811  NE  ARG A 549     -13.148  19.292  23.286  1.00 65.96    -0.227 N 
ATOM   4812  CZ  ARG A 549     -13.411  19.402  21.988  1.00 81.01     0.665 C 
ATOM   4813  NH1 ARG A 549     -13.948  20.516  21.504  1.00 74.27    -0.235 N 
ATOM   4814  NH2 ARG A 549     -13.150  18.396  21.164  1.00 60.85    -0.235 N 
ATOM   4815  H   ARG A 549     -10.908  23.644  26.020  1.00  0.00     0.163 HD
ATOM   4816  HE  ARG A 549     -12.755  18.421  23.613  1.00  0.00     0.177 HD
ATOM   4817 1HH1 ARG A 549     -14.155  21.287  22.123  1.00  0.00     0.174 HD
ATOM   4818 2HH1 ARG A 549     -14.149  20.592  20.517  1.00  0.00     0.174 HD
ATOM   4819 1HH2 ARG A 549     -12.745  17.542  21.521  1.00  0.00     0.174 HD
ATOM   4820 2HH2 ARG A 549     -13.356  18.484  20.179  1.00  0.00     0.174 HD
ATOM   4821  N   LEU A 550      -8.963  24.253  23.666  1.00 35.74    -0.346 N 
ATOM   4822  CA  LEU A 550      -8.078  25.013  22.788  1.00 34.36     0.177 C 
ATOM   4823  C   LEU A 550      -7.285  25.998  23.644  1.00 37.58     0.241 C 
ATOM   4824  O   LEU A 550      -7.873  26.774  24.395  1.00 37.61    -0.271 OA
ATOM   4825  CB  LEU A 550      -8.829  25.725  21.639  1.00 34.83     0.038 C 
ATOM   4826  CG  LEU A 550      -7.920  26.492  20.637  1.00 38.40    -0.020 C 
ATOM   4827  CD1 LEU A 550      -7.023  25.538  19.814  1.00 35.80     0.009 C 
ATOM   4828  CD2 LEU A 550      -8.747  27.399  19.737  1.00 40.52     0.009 C 
ATOM   4829  H   LEU A 550      -9.466  24.752  24.386  1.00  0.00     0.163 HD
ATOM   4830  N   THR A 551      -5.949  25.910  23.590  1.00 33.44    -0.344 N 
ATOM   4831  CA  THR A 551      -5.088  26.785  24.382  1.00 33.24     0.205 C 
ATOM   4832  C   THR A 551      -3.985  27.362  23.518  1.00 34.78     0.243 C 
ATOM   4833  O   THR A 551      -3.596  26.761  22.516  1.00 32.76    -0.271 OA
ATOM   4834  CB  THR A 551      -4.417  26.039  25.587  1.00 39.03     0.146 C 
ATOM   4835  CG2 THR A 551      -5.382  25.257  26.457  1.00 36.97     0.042 C 
ATOM   4836  OG1 THR A 551      -3.394  25.187  25.116  1.00 37.61    -0.393 OA
ATOM   4837  H   THR A 551      -5.526  25.220  22.986  1.00  0.00     0.163 HD
ATOM   4838  HG1 THR A 551      -2.918  24.816  25.862  1.00  0.00     0.210 HD
ATOM   4839  N   THR A 552      -3.497  28.525  23.903  1.00 32.04    -0.344 N 
ATOM   4840  CA  THR A 552      -2.345  29.154  23.207  1.00 31.76     0.205 C 
ATOM   4841  C   THR A 552      -1.350  29.608  24.275  1.00 35.77     0.243 C 
ATOM   4842  O   THR A 552      -1.776  29.822  25.424  1.00 36.00    -0.271 OA
ATOM   4843  CB  THR A 552      -2.747  30.298  22.269  1.00 36.69     0.146 C 
ATOM   4844  CG2 THR A 552      -3.852  29.922  21.309  1.00 33.94     0.042 C 
ATOM   4845  OG1 THR A 552      -3.123  31.417  23.070  1.00 40.37    -0.393 OA
ATOM   4846  H   THR A 552      -3.916  28.999  24.690  1.00  0.00     0.163 HD
ATOM   4847  HG1 THR A 552      -3.064  32.220  22.547  1.00  0.00     0.210 HD
ATOM   4848  N   THR A 553      -0.074  29.646  23.945  1.00 31.51    -0.344 N 
ATOM   4849  CA  THR A 553       0.931  30.091  24.938  1.00 32.90     0.205 C 
ATOM   4850  C   THR A 553       1.965  30.978  24.244  1.00 36.23     0.243 C 
ATOM   4851  O   THR A 553       2.394  30.625  23.135  1.00 35.51    -0.271 OA
ATOM   4852  CB  THR A 553       1.604  28.882  25.600  1.00 50.76     0.146 C 
ATOM   4853  CG2 THR A 553       2.406  28.055  24.620  1.00 51.34     0.042 C 
ATOM   4854  OG1 THR A 553       2.453  29.353  26.646  1.00 57.23    -0.393 OA
ATOM   4855  H   THR A 553       0.217  29.372  23.017  1.00  0.00     0.163 HD
ATOM   4856  HG1 THR A 553       3.119  29.938  26.278  1.00  0.00     0.210 HD
ATOM   4857  N   LEU A 554       2.318  32.093  24.851  1.00 33.15    -0.346 N 
ATOM   4858  CA  LEU A 554       3.401  32.947  24.305  1.00 32.40     0.177 C 
ATOM   4859  C   LEU A 554       4.407  33.127  25.441  1.00 36.88     0.241 C 
ATOM   4860  O   LEU A 554       4.006  33.646  26.495  1.00 36.72    -0.271 OA
ATOM   4861  CB  LEU A 554       2.825  34.288  23.842  1.00 33.09     0.038 C 
ATOM   4862  CG  LEU A 554       3.847  35.306  23.339  1.00 38.33    -0.020 C 
ATOM   4863  CD1 LEU A 554       4.468  34.860  22.026  1.00 37.33     0.009 C 
ATOM   4864  CD2 LEU A 554       3.212  36.678  23.181  1.00 40.77     0.009 C 
ATOM   4865  H   LEU A 554       1.845  32.370  25.699  1.00  0.00     0.163 HD
ATOM   4866  N   ALA A 555       5.645  32.699  25.251  1.00 33.01    -0.346 N 
ATOM   4867  CA  ALA A 555       6.643  32.828  26.335  1.00 33.12     0.172 C 
ATOM   4868  C   ALA A 555       7.887  33.579  25.849  1.00 35.50     0.240 C 
ATOM   4869  O   ALA A 555       8.379  33.265  24.759  1.00 33.44    -0.271 OA
ATOM   4870  CB  ALA A 555       7.004  31.460  26.851  1.00 33.11     0.042 C 
ATOM   4871  H   ALA A 555       5.908  32.285  24.368  1.00  0.00     0.163 HD
ATOM   4872  N   ILE A 556       8.342  34.547  26.629  1.00 33.74    -0.346 N 
ATOM   4873  CA  ILE A 556       9.615  35.277  26.352  1.00 33.12     0.180 C 
ATOM   4874  C   ILE A 556      10.540  34.874  27.500  1.00 33.19     0.241 C 
ATOM   4875  O   ILE A 556      10.141  35.081  28.657  1.00 33.02    -0.271 OA
ATOM   4876  CB  ILE A 556       9.410  36.804  26.282  1.00 37.48     0.013 C 
ATOM   4877  CG1 ILE A 556       8.403  37.199  25.201  1.00 38.74     0.002 C 
ATOM   4878  CG2 ILE A 556      10.740  37.513  26.090  1.00 39.82     0.012 C 
ATOM   4879  CD1 ILE A 556       6.999  37.385  25.715  1.00 51.81     0.005 C 
ATOM   4880  H   ILE A 556       7.806  34.803  27.446  1.00  0.00     0.163 HD
ATOM   4881  N   PHE A 557      11.714  34.333  27.220  1.00 27.27    -0.346 N 
ATOM   4882  CA  PHE A 557      12.549  33.848  28.347  1.00 26.25     0.180 C 
ATOM   4883  C   PHE A 557      14.000  34.315  28.237  1.00 28.84     0.241 C 
ATOM   4884  O   PHE A 557      14.482  34.644  27.147  1.00 28.11    -0.271 OA
ATOM   4885  CB  PHE A 557      12.560  32.317  28.376  1.00 26.99     0.073 C 
ATOM   4886  CG  PHE A 557      13.283  31.682  27.215  1.00 27.00    -0.056 A 
ATOM   4887  CD1 PHE A 557      14.642  31.422  27.279  1.00 28.63     0.007 A 
ATOM   4888  CD2 PHE A 557      12.607  31.351  26.053  1.00 27.63     0.007 A 
ATOM   4889  CE1 PHE A 557      15.304  30.844  26.208  1.00 29.04     0.001 A 
ATOM   4890  CE2 PHE A 557      13.270  30.772  24.983  1.00 28.95     0.001 A 
ATOM   4891  CZ  PHE A 557      14.618  30.517  25.063  1.00 26.74     0.000 A 
ATOM   4892  H   PHE A 557      12.034  34.252  26.265  1.00  0.00     0.163 HD
ATOM   4893  N   ARG A 558      14.637  34.348  29.391  1.00 26.68    -0.346 N 
ATOM   4894  CA  ARG A 558      16.056  34.646  29.526  1.00 27.08     0.176 C 
ATOM   4895  C   ARG A 558      16.612  33.667  30.555  1.00 31.47     0.241 C 
ATOM   4896  O   ARG A 558      16.096  33.586  31.672  1.00 30.95    -0.271 OA
ATOM   4897  CB  ARG A 558      16.321  36.079  29.987  1.00 28.10     0.036 C 
ATOM   4898  CG  ARG A 558      17.825  36.429  30.023  1.00 31.63     0.023 C 
ATOM   4899  CD  ARG A 558      18.083  37.828  30.531  1.00 39.73     0.138 C 
ATOM   4900  NE  ARG A 558      19.512  38.017  30.829  1.00 45.20    -0.227 N 
ATOM   4901  CZ  ARG A 558      20.431  38.409  29.951  1.00 54.81     0.665 C 
ATOM   4902  NH1 ARG A 558      20.091  38.678  28.699  1.00 42.62    -0.235 N 
ATOM   4903  NH2 ARG A 558      21.698  38.533  30.320  1.00 37.98    -0.235 N 
ATOM   4904  H   ARG A 558      14.110  34.155  30.231  1.00  0.00     0.163 HD
ATOM   4905  HE  ARG A 558      19.819  37.835  31.774  1.00  0.00     0.177 HD
ATOM   4906 1HH1 ARG A 558      19.129  38.586  28.406  1.00  0.00     0.174 HD
ATOM   4907 2HH1 ARG A 558      20.794  38.975  28.037  1.00  0.00     0.174 HD
ATOM   4908 1HH2 ARG A 558      21.969  38.330  31.272  1.00  0.00     0.174 HD
ATOM   4909 2HH2 ARG A 558      22.392  38.830  29.650  1.00  0.00     0.174 HD
ATOM   4910  N   ILE A 559      17.679  32.952  30.187  1.00 29.60    -0.346 N 
ATOM   4911  CA  ILE A 559      18.354  32.032  31.089  1.00 29.32     0.180 C 
ATOM   4912  C   ILE A 559      19.760  32.493  31.368  1.00 35.02     0.241 C 
ATOM   4913  O   ILE A 559      20.532  32.711  30.437  1.00 35.38    -0.271 OA
ATOM   4914  CB  ILE A 559      18.306  30.544  30.640  1.00 30.74     0.013 C 
ATOM   4915  CG1 ILE A 559      16.869  29.994  30.705  1.00 29.48     0.002 C 
ATOM   4916  CG2 ILE A 559      19.288  29.684  31.473  1.00 30.31     0.012 C 
ATOM   4917  CD1 ILE A 559      16.598  28.840  29.747  1.00 27.00     0.005 C 
ATOM   4918  H   ILE A 559      18.031  33.054  29.246  1.00  0.00     0.163 HD
ATOM   4919  N   GLU A 560      20.099  32.592  32.659  1.00 32.61    -0.346 N 
ATOM   4920  CA  GLU A 560      21.436  32.924  33.113  1.00 33.10     0.177 C 
ATOM   4921  C   GLU A 560      22.024  31.779  33.895  1.00 33.88     0.241 C 
ATOM   4922  O   GLU A 560      21.604  31.495  35.019  1.00 31.52    -0.271 OA
ATOM   4923  CB  GLU A 560      21.438  34.201  33.948  1.00 35.97     0.045 C 
ATOM   4924  CG  GLU A 560      21.239  35.457  33.132  1.00 43.85     0.116 C 
ATOM   4925  CD  GLU A 560      20.883  36.656  33.982  1.00 60.31     0.172 C 
ATOM   4926  OE1 GLU A 560      21.225  36.663  35.188  1.00 47.13    -0.648 OA
ATOM   4927  OE2 GLU A 560      20.258  37.593  33.438  1.00 56.11    -0.648 OA
ATOM   4928  H   GLU A 560      19.385  32.427  33.354  1.00  0.00     0.163 HD
ATOM   4929  N   GLN A 561      22.982  31.098  33.282  1.00 32.53    -0.346 N 
ATOM   4930  CA  GLN A 561      23.710  29.993  33.906  1.00 32.63     0.177 C 
ATOM   4931  C   GLN A 561      24.880  30.631  34.679  1.00 36.40     0.241 C 
ATOM   4932  O   GLN A 561      25.666  31.364  34.085  1.00 35.67    -0.271 OA
ATOM   4933  CB  GLN A 561      24.204  29.038  32.823  1.00 33.46     0.044 C 
ATOM   4934  CG  GLN A 561      24.571  27.658  33.325  1.00 41.13     0.105 C 
ATOM   4935  CD  GLN A 561      25.456  26.947  32.347  1.00 42.98     0.215 C 
ATOM   4936  NE2 GLN A 561      25.472  25.614  32.414  1.00 33.50    -0.370 N 
ATOM   4937  OE1 GLN A 561      26.149  27.584  31.540  1.00 31.88    -0.274 OA
ATOM   4938  H   GLN A 561      23.222  31.355  32.335  1.00  0.00     0.163 HD
ATOM   4939 1HE2 GLN A 561      24.898  25.136  33.094  1.00  0.00     0.159 HD
ATOM   4940 2HE2 GLN A 561      26.058  25.084  31.785  1.00  0.00     0.159 HD
ATOM   4941  N   ASP A 562      24.938  30.436  36.007  1.00 33.74    -0.346 N 
ATOM   4942  CA  ASP A 562      25.950  31.071  36.860  1.00 34.66     0.186 C 
ATOM   4943  C   ASP A 562      26.797  30.085  37.666  1.00 41.36     0.241 C 
ATOM   4944  O   ASP A 562      26.398  28.935  37.841  1.00 38.26    -0.271 OA
ATOM   4945  CB  ASP A 562      25.291  32.097  37.790  1.00 36.88     0.147 C 
ATOM   4946  CG  ASP A 562      24.496  33.170  37.063  1.00 47.61     0.175 C 
ATOM   4947  OD1 ASP A 562      25.054  33.801  36.136  1.00 47.38    -0.648 OA
ATOM   4948  OD2 ASP A 562      23.317  33.371  37.414  1.00 55.59    -0.648 OA
ATOM   4949  H   ASP A 562      24.257  29.827  36.437  1.00  0.00     0.163 HD
ATOM   4950  N   ASN A 563      27.971  30.565  38.177  1.00 42.35    -0.346 N 
ATOM   4951  CA  ASN A 563      28.954  29.813  38.979  1.00 43.79     0.185 C 
ATOM   4952  C   ASN A 563      29.600  28.670  38.187  1.00 47.09     0.241 C 
ATOM   4953  O   ASN A 563      30.014  27.680  38.786  1.00 47.68    -0.271 OA
ATOM   4954  CB  ASN A 563      28.360  29.283  40.309  1.00 46.59     0.137 C 
ATOM   4955  CG  ASN A 563      27.578  30.279  41.119  1.00 77.98     0.217 C 
ATOM   4956  ND2 ASN A 563      26.343  29.920  41.442  1.00 73.21    -0.370 N 
ATOM   4957  OD1 ASN A 563      28.067  31.356  41.476  1.00 73.71    -0.274 OA
ATOM   4958  H   ASN A 563      28.187  31.533  37.986  1.00  0.00     0.163 HD
ATOM   4959 1HD2 ASN A 563      25.981  29.028  41.138  1.00  0.00     0.159 HD
ATOM   4960 2HD2 ASN A 563      25.765  30.539  41.992  1.00  0.00     0.159 HD
ATOM   4961  N   VAL A 564      29.699  28.818  36.853  1.00 43.03    -0.346 N 
ATOM   4962  CA  VAL A 564      30.288  27.832  35.945  1.00 43.07     0.180 C 
ATOM   4963  C   VAL A 564      31.813  27.840  36.108  1.00 50.21     0.241 C 
ATOM   4964  O   VAL A 564      32.418  28.906  36.073  1.00 51.26    -0.271 OA
ATOM   4965  CB  VAL A 564      29.826  28.048  34.473  1.00 46.09     0.009 C 
ATOM   4966  CG1 VAL A 564      30.520  27.082  33.514  1.00 45.71     0.012 C 
ATOM   4967  CG2 VAL A 564      28.314  27.905  34.350  1.00 44.72     0.012 C 
ATOM   4968  H   VAL A 564      29.341  29.671  36.449  1.00  0.00     0.163 HD
ATOM   4969  N   ALA A 565      32.423  26.654  36.315  1.00 48.55    -0.346 N 
ATOM   4970  CA  ALA A 565      33.871  26.515  36.494  1.00 49.59     0.172 C 
ATOM   4971  C   ALA A 565      34.673  26.959  35.278  1.00 54.71     0.240 C 
ATOM   4972  O   ALA A 565      34.346  26.601  34.142  1.00 53.60    -0.271 OA
ATOM   4973  CB  ALA A 565      34.226  25.086  36.850  1.00 50.04     0.042 C 
ATOM   4974  H   ALA A 565      31.853  25.821  36.348  1.00  0.00     0.163 HD
ATOM   4975  N   GLN A 566      35.715  27.757  35.535  1.00 52.83    -0.346 N 
ATOM   4976  CA  GLN A 566      36.649  28.252  34.532  1.00 53.74     0.177 C 
ATOM   4977  C   GLN A 566      38.070  28.059  35.068  1.00 59.03     0.241 C 
ATOM   4978  O   GLN A 566      38.381  28.529  36.167  1.00 58.41    -0.271 OA
ATOM   4979  CB  GLN A 566      36.388  29.730  34.197  1.00 55.40     0.044 C 
ATOM   4980  CG  GLN A 566      37.204  30.241  33.010  1.00 66.70     0.105 C 
ATOM   4981  CD  GLN A 566      36.773  31.622  32.595  1.00 86.86     0.215 C 
ATOM   4982  NE2 GLN A 566      35.870  31.698  31.625  1.00 78.31    -0.370 N 
ATOM   4983  OE1 GLN A 566      37.238  32.629  33.134  1.00 82.09    -0.274 OA
ATOM   4984  H   GLN A 566      35.865  28.037  36.494  1.00  0.00     0.163 HD
ATOM   4985 1HE2 GLN A 566      35.508  30.854  31.204  1.00  0.00     0.159 HD
ATOM   4986 2HE2 GLN A 566      35.545  32.600  31.308  1.00  0.00     0.159 HD
ATOM   4987  N   SER A 567      38.914  27.354  34.306  1.00 57.20    -0.344 N 
ATOM   4988  CA  SER A 567      40.306  27.095  34.699  1.00 59.20     0.200 C 
ATOM   4989  C   SER A 567      41.120  28.390  34.838  1.00 66.22     0.243 C 
ATOM   4990  O   SER A 567      41.027  29.267  33.976  1.00 64.80    -0.271 OA
ATOM   4991  CB  SER A 567      40.976  26.135  33.718  1.00 62.36     0.199 C 
ATOM   4992  OG  SER A 567      42.286  25.796  34.144  1.00 73.20    -0.398 OA
ATOM   4993  H   SER A 567      38.581  26.985  33.426  1.00  0.00     0.163 HD
ATOM   4994  HG  SER A 567      42.924  26.353  33.692  1.00  0.00     0.209 HD
ATOM   4995  N   THR A 568      41.877  28.520  35.948  1.00 67.23    -0.344 N 
ATOM   4996  CA  THR A 568      42.739  29.684  36.216  1.00 69.90     0.205 C 
ATOM   4997  C   THR A 568      44.099  29.527  35.527  1.00 77.54     0.243 C 
ATOM   4998  O   THR A 568      44.780  30.528  35.282  1.00 78.20    -0.271 OA
ATOM   4999  CB  THR A 568      42.940  29.923  37.730  1.00 78.17     0.146 C 
ATOM   5000  CG2 THR A 568      41.644  30.235  38.466  1.00 75.98     0.042 C
[truncated: 123,629 more chars]
