# Supplementary material for: Determination of the molecular basis for coprogen import by Gram-negative bacteria
Source: IUCrJ. 2019 Apr 5;6(Pt 3):401–11. doi: 10.1107/S2052252519002926 (PMC6503915; doi:10.1107/S2052252519002926)
Supplement: Supplementary file 11 [file m-06-00401-sup11.txt]

MODEL 1
REMARK VINA RESULT:     -11.8      0.000      0.000
REMARK  12 active torsions:
REMARK  status: ('A' for Active; 'I' for Inactive)
REMARK    1  A    between atoms: C_1  and  C64_111 
REMARK    2  A    between atoms: C1_6  and  O1_8 
REMARK    3  A    between atoms: C6_30  and  C16_55 
REMARK    4  A    between atoms: N25_69  and  C55_103 
REMARK    5  A    between atoms: N28_70  and  C58_106 
REMARK    6  A    between atoms: C29_71  and  C35_81 
REMARK    7  A    between atoms: C32_79  and  C38_84 
REMARK    8  A    between atoms: C35_81  and  C49_94 
REMARK    9  A    between atoms: C38_84  and  C52_100 
REMARK   10  A    between atoms: C49_94  and  C58_106 
REMARK   11  A    between atoms: C52_100  and  C55_103 
REMARK   12  A    between atoms: C62_110  and  C67_112 
ROOT
HETATM    1  O03 UNK A   1      30.583  14.362  20.251  1.00  0.00    -0.271 OA
HETATM    2  O06 UNK A   1      30.466  15.919  25.152  1.00  0.00    -0.271 OA
HETATM    3  N18 UNK A   1      31.746  15.205  21.953  1.00  0.00    -0.346 N 
ATOM      4  H18 UNK A   1      32.266  15.820  21.327  1.00  0.00     0.163 HD
HETATM    5  C29 UNK A   1      32.022  15.248  23.399  1.00  0.00     0.089 C 
ATOM      6  H29 UNK A   1      32.512  14.270  23.614  1.00  0.00     0.087 H 
HETATM    7  C32 UNK A   1      30.009  13.583  22.477  1.00  0.00     0.089 C 
ATOM      8  H32 UNK A   1      30.692  12.767  22.812  1.00  0.00     0.087 H 
HETATM    9  C42 UNK A   1      30.818  14.366  21.439  1.00  0.00     0.241 C 
HETATM   10  C44 UNK A   1      30.721  15.203  24.205  1.00  0.00     0.241 C 
HETATM   11  N91 UNK A   1      29.767  14.394  23.690  1.00  0.00    -0.346 N 
ATOM     12  H91 UNK A   1      28.858  14.342  24.150  1.00  0.00     0.163 HD
ENDROOT
BRANCH   5  13
HETATM   13  C35 UNK A   1      33.066  16.300  23.841  1.00  0.00    -0.036 C 
ATOM     14 2H35 UNK A   1      32.707  16.828  24.755  1.00  0.00     0.036 H 
ATOM     15 1H35 UNK A   1      33.969  15.787  24.246  1.00  0.00     0.036 H 
BRANCH  13  16
HETATM   16  C49 UNK A   1      33.486  17.332  22.772  1.00  0.00    -0.045 C 
ATOM     17 2H49 UNK A   1      33.078  17.094  21.762  1.00  0.00     0.035 H 
ATOM     18 1H49 UNK A   1      32.985  18.319  22.909  1.00  0.00     0.035 H 
BRANCH  16  19
HETATM   19  C58 UNK A   1      35.026  17.443  22.778  1.00  0.00     0.026 C 
ATOM     20 2H58 UNK A   1      35.422  17.434  23.821  1.00  0.00     0.068 H 
ATOM     21 1H58 UNK A   1      35.353  18.463  22.468  1.00  0.00     0.068 H 
BRANCH  19  22
HETATM   22  N28 UNK A   1      35.683  16.405  21.956  1.00  0.00    -0.204 N 
HETATM   23  O10 UNK A   1      34.871  15.829  20.940  1.00  0.00    -0.084 OA
HETATM   24 FE1  UNK A   1      35.841  13.932  20.374  1.00  0.00     0.000 Fe
HETATM   25  O2  UNK A   1      34.558  13.528  18.696  1.00  0.00    -0.084 OA
HETATM   26  O   UNK A   1      37.299  14.947  21.504  1.00  0.00    -0.175 OA
HETATM   27  O8  UNK A   1      36.448  12.083  21.250  1.00  0.00    -0.171 OA
HETATM   28  O3  UNK A   1      37.155  14.615  18.740  1.00  0.00    -0.171 OA
HETATM   29  O7  UNK A   1      33.899  13.103  21.316  1.00  0.00    -0.084 OA
HETATM   30  N1  UNK A   1      35.064  14.610  17.945  1.00  0.00    -0.201 N 
HETATM   31  C5  UNK A   1      34.044  15.293  17.103  1.00  0.00     0.026 C 
HETATM   32  C6  UNK A   1      36.388  14.527  17.647  1.00  0.00     0.193 C 
HETATM   33  C4  UNK A   1      32.722  14.507  16.861  1.00  0.00    -0.045 C 
ATOM     34  H52 UNK A   1      33.815  16.298  17.528  1.00  0.00     0.068 H 
ATOM     35  H51 UNK A   1      34.495  15.585  16.126  1.00  0.00     0.068 H 
HETATM   36  C3  UNK A   1      32.975  13.188  16.075  1.00  0.00    -0.037 C 
ATOM     37  H42 UNK A   1      31.958  15.143  16.355  1.00  0.00     0.035 H 
ATOM     38  H41 UNK A   1      32.182  14.314  17.817  1.00  0.00     0.035 H 
HETATM   39  C2  UNK A   1      31.823  12.137  16.041  1.00  0.00     0.073 C 
ATOM     40  H32 UNK A   1      33.904  12.705  16.456  1.00  0.00     0.036 H 
ATOM     41  H31 UNK A   1      33.280  13.435  15.031  1.00  0.00     0.036 H 
HETATM   42  C1  UNK A   1      32.409  10.750  16.244  1.00  0.00     0.135 C 
HETATM   43  N2  UNK A   1      30.728  12.409  16.992  1.00  0.00    -0.347 N 
ATOM     44  H2  UNK A   1      31.384  12.162  15.017  1.00  0.00     0.085 H 
HETATM   45  N3  UNK A   1      32.076   9.915  17.171  1.00  0.00    -0.359 N 
HETATM   46  C8  UNK A   1      30.902  10.161  18.059  1.00  0.00     0.088 C 
ATOM     47  H3  UNK A   1      32.629   9.068  17.300  1.00  0.00     0.162 HD
HETATM   48  C7  UNK A   1      30.231  11.532  17.896  1.00  0.00     0.241 C 
HETATM   49  C9  UNK A   1      31.360   9.904  19.522  1.00  0.00    -0.036 C 
ATOM     50  H8  UNK A   1      30.136   9.388  17.813  1.00  0.00     0.087 H 
HETATM   51  O4  UNK A   1      29.327  11.888  18.624  1.00  0.00    -0.271 OA
HETATM   52  C10 UNK A   1      32.091  11.142  20.122  1.00  0.00    -0.045 C 
ATOM     53  H92 UNK A   1      30.508   9.583  20.166  1.00  0.00     0.036 H 
ATOM     54  H91 UNK A   1      31.989   8.985  19.597  1.00  0.00     0.036 H 
HETATM   55  C13 UNK A   1      33.043  10.814  21.302  1.00  0.00     0.026 C 
ATOM     56 2H10 UNK A   1      32.637  11.696  19.324  1.00  0.00     0.035 H 
ATOM     57 1H10 UNK A   1      31.352  11.921  20.424  1.00  0.00     0.035 H 
HETATM   58  N4  UNK A   1      34.223  11.722  21.311  1.00  0.00    -0.201 N 
ATOM     59 2H13 UNK A   1      33.350   9.743  21.294  1.00  0.00     0.068 H 
ATOM     60 1H13 UNK A   1      32.505  10.832  22.279  1.00  0.00     0.068 H 
HETATM   61  C17 UNK A   1      35.433  11.435  21.846  1.00  0.00     0.193 C 
HETATM   62  C18 UNK A   1      35.642  10.622  22.866  1.00  0.00    -0.069 C 
ATOM     63 2H18 UNK A   1      34.809  10.090  23.355  1.00  0.00     0.073 H 
ATOM     64 1H18 UNK A   1      36.627  10.389  23.302  1.00  0.00     0.073 H 
ATOM     65  H2  UNK A   1      30.309  13.339  16.967  1.00  0.00     0.163 HD
HETATM   66  C64 UNK A   1      36.977  16.001  22.016  1.00  0.00     0.175 C 
BRANCH  42  67
HETATM   67  O1  UNK A   1      33.458  10.457  15.470  1.00  0.00    -0.348 OA
ATOM     68  H1  UNK A   1      33.260   9.930  14.705  1.00  0.00     0.219 HD
ENDBRANCH  42  67
BRANCH  32  69
HETATM   69  C16 UNK A   1      36.928  14.334  16.458  1.00  0.00    -0.069 C 
ATOM     70 2H16 UNK A   1      36.681  14.997  15.612  1.00  0.00     0.073 H 
ATOM     71 1H16 UNK A   1      37.674  13.571  16.180  1.00  0.00     0.073 H 
ENDBRANCH  32  69
BRANCH  66  72
HETATM   72  C   UNK A   1      37.964  16.816  22.622  1.00  0.00    -0.013 C 
ATOM     73  HC3 UNK A   1      38.112  16.472  23.672  1.00  0.00     0.038 H 
ATOM     74  HC2 UNK A   1      38.952  16.572  22.168  1.00  0.00     0.038 H 
ATOM     75  HC1 UNK A   1      37.839  17.924  22.625  1.00  0.00     0.038 H 
ENDBRANCH  66  72
ENDBRANCH  19  22
ENDBRANCH  16  19
ENDBRANCH  13  16
ENDBRANCH   5  13
BRANCH   7  76
HETATM   76  C38 UNK A   1      28.752  12.854  21.948  1.00  0.00    -0.036 C 
ATOM     77 2H38 UNK A   1      27.846  13.203  22.496  1.00  0.00     0.036 H 
ATOM     78 1H38 UNK A   1      28.506  13.207  20.920  1.00  0.00     0.036 H 
BRANCH  76  79
HETATM   79  C52 UNK A   1      28.832  11.308  21.979  1.00  0.00    -0.045 C 
ATOM     80 2H52 UNK A   1      27.932  10.837  21.519  1.00  0.00     0.035 H 
ATOM     81 1H52 UNK A   1      29.602  10.919  21.273  1.00  0.00     0.035 H 
BRANCH  79  82
HETATM   82  C55 UNK A   1      29.069  10.805  23.422  1.00  0.00     0.026 C 
ATOM     83 2H55 UNK A   1      28.169  10.268  23.802  1.00  0.00     0.068 H 
ATOM     84 1H55 UNK A   1      29.093  11.662  24.135  1.00  0.00     0.068 H 
BRANCH  82  85
HETATM   85  N25 UNK A   1      30.280   9.965  23.579  1.00  0.00    -0.204 N 
HETATM   86  O07 UNK A   1      30.344   8.835  22.709  1.00  0.00    -0.084 OA
HETATM   87 FE2  UNK A   1      31.740   7.451  23.644  1.00  0.00     0.000 Fe
HETATM   88  O81 UNK A   1      32.391   7.013  21.570  1.00  0.00    -0.171 OA
HETATM   89  O71 UNK A   1      33.787   7.152  23.819  1.00  0.00    -0.084 OA
HETATM   90  O31 UNK A   1      30.546   5.653  23.513  1.00  0.00    -0.171 OA
HETATM   91  O13 UNK A   1      32.223   9.372  24.460  1.00  0.00    -0.175 OA
HETATM   92  O21 UNK A   1      31.359   6.897  25.692  1.00  0.00    -0.084 OA
HETATM   93  C97 UNK A   1      33.699   7.280  21.436  1.00  0.00     0.193 C 
HETATM   94  N41 UNK A   1      34.452   7.121  22.565  1.00  0.00    -0.201 N 
HETATM   95  C98 UNK A   1      34.171   7.709  20.273  1.00  0.00    -0.069 C 
HETATM   96  C14 UNK A   1      35.894   6.758  22.658  1.00  0.00     0.026 C 
HETATM   97  C91 UNK A   1      36.219   6.060  24.014  1.00  0.00    -0.045 C 
ATOM     98 2H14 UNK A   1      36.214   6.135  21.791  1.00  0.00     0.068 H 
ATOM     99 1H14 UNK A   1      36.550   7.643  22.487  1.00  0.00     0.068 H 
HETATM  100  C92 UNK A   1      37.382   5.037  24.028  1.00  0.00    -0.036 C 
ATOM    101 2H91 UNK A   1      36.399   6.835  24.795  1.00  0.00     0.035 H 
ATOM    102 1H91 UNK A   1      35.297   5.576  24.410  1.00  0.00     0.035 H 
HETATM  103  C81 UNK A   1      37.122   3.958  25.125  1.00  0.00     0.089 C 
ATOM    104 2H92 UNK A   1      38.374   5.531  24.153  1.00  0.00     0.036 H 
ATOM    105 1H92 UNK A   1      37.553   4.581  23.024  1.00  0.00     0.036 H 
HETATM  106  N31 UNK A   1      36.177   2.937  24.632  1.00  0.00    -0.346 N 
HETATM  107  C71 UNK A   1      36.724   4.594  26.458  1.00  0.00     0.241 C 
ATOM    108  H81 UNK A   1      38.092   3.438  25.297  1.00  0.00     0.087 H 
HETATM  109  C11 UNK A   1      35.141   2.415  25.317  1.00  0.00     0.241 C 
ATOM    110  H31 UNK A   1      36.322   2.595  23.682  1.00  0.00     0.163 HD
HETATM  111  O11 UNK A   1      34.455   1.566  24.784  1.00  0.00    -0.271 OA
HETATM  112  C21 UNK A   1      34.724   3.068  26.635  1.00  0.00     0.089 C 
HETATM  113  N21 UNK A   1      35.588   4.179  27.069  1.00  0.00    -0.346 N 
HETATM  114  C31 UNK A   1      33.221   3.457  26.503  1.00  0.00    -0.036 C 
ATOM    115  H21 UNK A   1      34.788   2.281  27.422  1.00  0.00     0.087 H 
ATOM    116  H21 UNK A   1      35.304   4.684  27.909  1.00  0.00     0.163 HD
HETATM  117  C41 UNK A   1      32.714   4.603  27.416  1.00  0.00    -0.045 C 
ATOM    118 2H31 UNK A   1      32.989   3.696  25.439  1.00  0.00     0.036 H 
ATOM    119 1H31 UNK A   1      32.586   2.552  26.652  1.00  0.00     0.036 H 
HETATM  120  C51 UNK A   1      31.235   4.928  27.097  1.00  0.00     0.026 C 
ATOM    121 2H41 UNK A   1      32.866   4.373  28.496  1.00  0.00     0.035 H 
ATOM    122 1H41 UNK A   1      33.363   5.507  27.347  1.00  0.00     0.035 H 
HETATM  123  N11 UNK A   1      31.079   5.500  25.735  1.00  0.00    -0.201 N 
ATOM    124 2H51 UNK A   1      30.789   5.595  27.871  1.00  0.00     0.068 H 
ATOM    125 1H51 UNK A   1      30.582   4.035  27.239  1.00  0.00     0.068 H 
HETATM  126  C61 UNK A   1      30.488   4.924  24.638  1.00  0.00     0.193 C 
HETATM  127  C76 UNK A   1      29.926   3.718  24.607  1.00  0.00    -0.069 C 
ATOM    128 2H76 UNK A   1      29.879   3.119  25.532  1.00  0.00     0.073 H 
ATOM    129 1H76 UNK A   1      29.451   3.255  23.726  1.00  0.00     0.073 H 
HETATM  130  O41 UNK A   1      37.319   5.539  26.931  1.00  0.00    -0.271 OA
ATOM    131 2H98 UNK A   1      35.246   7.928  20.162  1.00  0.00     0.073 H 
ATOM    132 1H98 UNK A   1      33.563   7.836  19.361  1.00  0.00     0.073 H 
HETATM  133  C62 UNK A   1      31.371  10.227  24.332  1.00  0.00     0.175 C 
BRANCH 133 134
HETATM  134  C67 UNK A   1      31.482  11.458  25.042  1.00  0.00    -0.013 C 
ATOM    135 3H67 UNK A   1      32.525  11.836  24.932  1.00  0.00     0.038 H 
ATOM    136 2H67 UNK A   1      30.903  12.237  24.492  1.00  0.00     0.038 H 
ATOM    137 1H67 UNK A   1      31.202  11.509  26.120  1.00  0.00     0.038 H 
ENDBRANCH 133 134
ENDBRANCH  82  85
ENDBRANCH  79  82
ENDBRANCH  76  79
ENDBRANCH   7  76
TORSDOF 12
ENDMDL
MODEL 2
REMARK VINA RESULT:     -11.3      1.828      3.381
REMARK  12 active torsions:
REMARK  status: ('A' for Active; 'I' for Inactive)
REMARK    1  A    between atoms: C_1  and  C64_111 
REMARK    2  A    between atoms: C1_6  and  O1_8 
REMARK    3  A    between atoms: C6_30  and  C16_55 
REMARK    4  A    between atoms: N25_69  and  C55_103 
REMARK    5  A    between atoms: N28_70  and  C58_106 
REMARK    6  A    between atoms: C29_71  and  C35_81 
REMARK    7  A    between atoms: C32_79  and  C38_84 
REMARK    8  A    between atoms: C35_81  and  C49_94 
REMARK    9  A    between atoms: C38_84  and  C52_100 
REMARK   10  A    between atoms: C49_94  and  C58_106 
REMARK   11  A    between atoms: C52_100  and  C55_103 
REMARK   12  A    between atoms: C62_110  and  C67_112 
ROOT
HETATM    1  O03 UNK A   1      28.771  13.627  20.041  1.00  0.00    -0.271 OA
HETATM    2  O06 UNK A   1      26.695  16.246  23.952  1.00  0.00    -0.271 OA
HETATM    3  N18 UNK A   1      28.960  15.380  21.402  1.00  0.00    -0.346 N 
ATOM      4  H18 UNK A   1      29.313  15.963  20.644  1.00  0.00     0.163 HD
HETATM    5  C29 UNK A   1      28.794  15.964  22.744  1.00  0.00     0.089 C 
ATOM      6  H29 UNK A   1      29.578  15.464  23.360  1.00  0.00     0.087 H 
HETATM    7  C32 UNK A   1      28.013  13.339  22.329  1.00  0.00     0.089 C 
ATOM      8  H32 UNK A   1      28.862  13.102  23.013  1.00  0.00     0.087 H 
HETATM    9  C42 UNK A   1      28.654  14.086  21.156  1.00  0.00     0.241 C 
HETATM   10  C44 UNK A   1      27.474  15.513  23.376  1.00  0.00     0.241 C 
HETATM   11  N91 UNK A   1      27.133  14.231  23.116  1.00  0.00    -0.346 N 
ATOM     12  H91 UNK A   1      26.247  13.869  23.470  1.00  0.00     0.163 HD
ENDROOT
BRANCH   5  13
HETATM   13  C35 UNK A   1      29.128  17.470  22.854  1.00  0.00    -0.036 C 
ATOM     14 2H35 UNK A   1      28.571  18.038  22.074  1.00  0.00     0.036 H 
ATOM     15 1H35 UNK A   1      28.668  17.891  23.778  1.00  0.00     0.036 H 
BRANCH  13  16
HETATM   16  C49 UNK A   1      30.626  17.840  22.801  1.00  0.00    -0.045 C 
ATOM     17 2H49 UNK A   1      31.121  17.487  21.866  1.00  0.00     0.035 H 
ATOM     18 1H49 UNK A   1      30.792  18.933  22.658  1.00  0.00     0.035 H 
BRANCH  16  19
HETATM   19  C58 UNK A   1      31.310  17.297  24.074  1.00  0.00     0.026 C 
ATOM     20 2H58 UNK A   1      30.552  16.950  24.815  1.00  0.00     0.068 H 
ATOM     21 1H58 UNK A   1      31.774  18.124  24.661  1.00  0.00     0.068 H 
BRANCH  19  22
HETATM   22  N28 UNK A   1      32.296  16.233  23.791  1.00  0.00    -0.204 N 
HETATM   23  O10 UNK A   1      33.031  16.389  22.583  1.00  0.00    -0.084 OA
HETATM   24 FE1  UNK A   1      33.871  14.407  22.108  1.00  0.00     0.000 Fe
HETATM   25  O2  UNK A   1      35.097  15.080  20.475  1.00  0.00    -0.084 OA
HETATM   26  O   UNK A   1      33.215  14.233  24.101  1.00  0.00    -0.175 OA
HETATM   27  O8  UNK A   1      33.225  12.410  21.720  1.00  0.00    -0.171 OA
HETATM   28  O3  UNK A   1      35.815  14.527  23.140  1.00  0.00    -0.171 OA
HETATM   29  O7  UNK A   1      32.402  14.635  20.337  1.00  0.00    -0.084 OA
HETATM   30  N1  UNK A   1      35.957  15.815  21.317  1.00  0.00    -0.201 N 
HETATM   31  C5  UNK A   1      36.455  17.083  20.717  1.00  0.00     0.026 C 
HETATM   32  C6  UNK A   1      36.634  15.070  22.232  1.00  0.00     0.193 C 
HETATM   33  C4  UNK A   1      36.301  17.214  19.173  1.00  0.00    -0.045 C 
ATOM     34  H52 UNK A   1      35.975  17.955  21.220  1.00  0.00     0.068 H 
ATOM     35  H51 UNK A   1      37.520  17.245  21.005  1.00  0.00     0.068 H 
HETATM   36  C3  UNK A   1      37.136  16.137  18.421  1.00  0.00    -0.037 C 
ATOM     37  H42 UNK A   1      36.554  18.243  18.824  1.00  0.00     0.035 H 
ATOM     38  H41 UNK A   1      35.229  17.185  18.867  1.00  0.00     0.035 H 
HETATM   39  C2  UNK A   1      36.835  15.920  16.906  1.00  0.00     0.073 C 
ATOM     40  H32 UNK A   1      37.049  15.164  18.957  1.00  0.00     0.036 H 
ATOM     41  H31 UNK A   1      38.221  16.354  18.553  1.00  0.00     0.036 H 
HETATM   42  C1  UNK A   1      36.822  14.431  16.608  1.00  0.00     0.135 C 
HETATM   43  N2  UNK A   1      35.600  16.578  16.434  1.00  0.00    -0.347 N 
ATOM     44  H2  UNK A   1      37.683  16.363  16.334  1.00  0.00     0.085 H 
HETATM   45  N3  UNK A   1      35.844  13.770  16.086  1.00  0.00    -0.359 N 
HETATM   46  C8  UNK A   1      34.647  14.461  15.522  1.00  0.00     0.088 C 
ATOM     47  H3  UNK A   1      35.890  12.751  16.058  1.00  0.00     0.162 HD
HETATM   48  C7  UNK A   1      34.596  15.978  15.754  1.00  0.00     0.241 C 
HETATM   49  C9  UNK A   1      33.386  13.741  16.079  1.00  0.00    -0.036 C 
ATOM     50  H8  UNK A   1      34.661  14.296  14.420  1.00  0.00     0.087 H 
HETATM   51  O4  UNK A   1      33.631  16.638  15.427  1.00  0.00    -0.271 OA
HETATM   52  C10 UNK A   1      33.021  14.243  17.507  1.00  0.00    -0.045 C 
ATOM     53  H92 UNK A   1      32.522  13.836  15.381  1.00  0.00     0.036 H 
ATOM     54  H91 UNK A   1      33.507  12.632  16.056  1.00  0.00     0.036 H 
HETATM   55  C13 UNK A   1      32.178  13.243  18.341  1.00  0.00     0.026 C 
ATOM     56 2H10 UNK A   1      33.942  14.534  18.065  1.00  0.00     0.035 H 
ATOM     57 1H10 UNK A   1      32.510  15.232  17.454  1.00  0.00     0.035 H 
HETATM   58  N4  UNK A   1      32.512  13.331  19.789  1.00  0.00    -0.201 N 
ATOM     59 2H13 UNK A   1      32.283  12.201  17.959  1.00  0.00     0.068 H 
ATOM     60 1H13 UNK A   1      31.086  13.381  18.164  1.00  0.00     0.068 H 
HETATM   61  C17 UNK A   1      32.360  12.336  20.695  1.00  0.00     0.193 C 
HETATM   62  C18 UNK A   1      31.453  11.378  20.630  1.00  0.00    -0.069 C 
ATOM     63 2H18 UNK A   1      30.743  11.317  19.788  1.00  0.00     0.073 H 
ATOM     64 1H18 UNK A   1      31.329  10.568  21.367  1.00  0.00     0.073 H 
ATOM     65  H2  UNK A   1      35.495  17.572  16.639  1.00  0.00     0.163 HD
HETATM   66  C64 UNK A   1      32.624  15.179  24.582  1.00  0.00     0.175 C 
BRANCH  42  67
HETATM   67  O1  UNK A   1      37.874  13.749  17.074  1.00  0.00    -0.348 OA
ATOM     68  H1  UNK A   1      38.595  14.284  17.385  1.00  0.00     0.219 HD
ENDBRANCH  42  67
BRANCH  32  69
HETATM   69  C16 UNK A   1      37.930  14.825  22.259  1.00  0.00    -0.069 C 
ATOM     70 2H16 UNK A   1      38.334  13.879  21.862  1.00  0.00     0.073 H 
ATOM     71 1H16 UNK A   1      38.728  15.497  22.616  1.00  0.00     0.073 H 
ENDBRANCH  32  69
BRANCH  66  72
HETATM   72  C   UNK A   1      32.331  15.193  25.967  1.00  0.00    -0.013 C 
ATOM     73  HC3 UNK A   1      31.423  14.571  26.143  1.00  0.00     0.038 H 
ATOM     74  HC2 UNK A   1      33.112  14.602  26.499  1.00  0.00     0.038 H 
ATOM     75  HC1 UNK A   1      32.203  16.168  26.494  1.00  0.00     0.038 H 
ENDBRANCH  66  72
ENDBRANCH  19  22
ENDBRANCH  16  19
ENDBRANCH  13  16
ENDBRANCH   5  13
BRANCH   7  76
HETATM   76  C38 UNK A   1      27.380  11.968  21.996  1.00  0.00    -0.036 C 
ATOM     77 2H38 UNK A   1      26.436  11.830  22.573  1.00  0.00     0.036 H 
ATOM     78 1H38 UNK A   1      26.975  11.973  20.957  1.00  0.00     0.036 H 
BRANCH  76  79
HETATM   79  C52 UNK A   1      28.314  10.750  22.201  1.00  0.00    -0.045 C 
ATOM     80 2H52 UNK A   1      27.774   9.784  22.061  1.00  0.00     0.035 H 
ATOM     81 1H52 UNK A   1      29.051  10.649  21.371  1.00  0.00     0.035 H 
BRANCH  79  82
HETATM   82  C55 UNK A   1      29.009  10.824  23.580  1.00  0.00     0.026 C 
ATOM     83 2H55 UNK A   1      28.288  10.575  24.394  1.00  0.00     0.068 H 
ATOM     84 1H55 UNK A   1      29.236  11.882  23.847  1.00  0.00     0.068 H 
BRANCH  82  85
HETATM   85  N25 UNK A   1      30.227   9.987  23.691  1.00  0.00    -0.204 N 
HETATM   86  O07 UNK A   1      30.269   8.867  22.808  1.00  0.00    -0.084 OA
HETATM   87 FE2  UNK A   1      31.699   7.480  23.684  1.00  0.00     0.000 Fe
HETATM   88  O81 UNK A   1      32.286   7.066  21.586  1.00  0.00    -0.171 OA
HETATM   89  O71 UNK A   1      33.752   7.189  23.791  1.00  0.00    -0.084 OA
HETATM   90  O31 UNK A   1      30.509   5.678  23.572  1.00  0.00    -0.171 OA
HETATM   91  O13 UNK A   1      32.199   9.394  24.504  1.00  0.00    -0.175 OA
HETATM   92  O21 UNK A   1      31.385   6.903  25.737  1.00  0.00    -0.084 OA
HETATM   93  C97 UNK A   1      33.588   7.340  21.413  1.00  0.00     0.193 C 
HETATM   94  N41 UNK A   1      34.377   7.174  22.517  1.00  0.00    -0.201 N 
HETATM   95  C98 UNK A   1      34.021   7.783  20.240  1.00  0.00    -0.069 C 
HETATM   96  C14 UNK A   1      35.823   6.815  22.561  1.00  0.00     0.026 C 
HETATM   97  C91 UNK A   1      36.193   6.105  23.898  1.00  0.00    -0.045 C 
ATOM     98 2H14 UNK A   1      36.118   6.203  21.678  1.00  0.00     0.068 H 
ATOM     99 1H14 UNK A   1      36.470   7.705  22.378  1.00  0.00     0.068 H 
HETATM  100  C92 UNK A   1      37.360   5.087  23.865  1.00  0.00    -0.036 C 
ATOM    101 2H91 UNK A   1      36.395   6.873  24.681  1.00  0.00     0.035 H 
ATOM    102 1H91 UNK A   1      35.286   5.613  24.318  1.00  0.00     0.035 H 
HETATM  103  C81 UNK A   1      37.139   3.997  24.958  1.00  0.00     0.089 C 
ATOM    104 2H92 UNK A   1      38.354   5.585  23.963  1.00  0.00     0.036 H 
ATOM    105 1H92 UNK A   1      37.502   4.643  22.852  1.00  0.00     0.036 H 
HETATM  106  N31 UNK A   1      36.184   2.977  24.485  1.00  0.00    -0.346 N 
HETATM  107  C71 UNK A   1      36.781   4.617  26.310  1.00  0.00     0.241 C 
ATOM    108  H81 UNK A   1      38.117   3.479  25.094  1.00  0.00     0.087 H 
HETATM  109  C11 UNK A   1      35.173   2.442  25.197  1.00  0.00     0.241 C 
ATOM    110  H31 UNK A   1      36.300   2.644  23.528  1.00  0.00     0.163 HD
HETATM  111  O11 UNK A   1      34.474   1.596  24.677  1.00  0.00    -0.271 OA
HETATM  112  C21 UNK A   1      34.794   3.080  26.534  1.00  0.00     0.089 C 
HETATM  113  N21 UNK A   1      35.667   4.191  26.952  1.00  0.00    -0.346 N 
HETATM  114  C31 UNK A   1      33.286   3.463  26.453  1.00  0.00    -0.036 C 
ATOM    115  H21 UNK A   1      34.886   2.285  27.311  1.00  0.00     0.087 H 
ATOM    116  H21 UNK A   1      35.407   4.686  27.805  1.00  0.00     0.163 HD
HETATM  117  C41 UNK A   1      32.804   4.598  27.393  1.00  0.00    -0.045 C 
ATOM    118 2H31 UNK A   1      33.020   3.713  25.399  1.00  0.00     0.036 H 
ATOM    119 1H31 UNK A   1      32.661   2.554  26.613  1.00  0.00     0.036 H 
HETATM  120  C51 UNK A   1      31.314   4.920  27.124  1.00  0.00     0.026 C 
ATOM    121 2H41 UNK A   1      32.991   4.358  28.466  1.00  0.00     0.035 H 
ATOM    122 1H41 UNK A   1      33.446   5.506  27.314  1.00  0.00     0.035 H 
HETATM  123  N11 UNK A   1      31.113   5.505  25.775  1.00  0.00    -0.201 N 
ATOM    124 2H51 UNK A   1      30.890   5.576  27.919  1.00  0.00     0.068 H 
ATOM    125 1H51 UNK A   1      30.670   4.022  27.278  1.00  0.00     0.068 H 
HETATM  126  C61 UNK A   1      30.490   4.937  24.691  1.00  0.00     0.193 C 
HETATM  127  C76 UNK A   1      29.932   3.729  24.665  1.00  0.00    -0.069 C 
ATOM    128 2H76 UNK A   1      29.917   3.121  25.585  1.00  0.00     0.073 H 
ATOM    129 1H76 UNK A   1      29.432   3.273  23.794  1.00  0.00     0.073 H 
HETATM  130  O41 UNK A   1      37.387   5.560  26.774  1.00  0.00    -0.271 OA
ATOM    131 2H98 UNK A   1      35.092   8.009  20.099  1.00  0.00     0.073 H 
ATOM    132 1H98 UNK A   1      33.385   7.917  19.350  1.00  0.00     0.073 H 
HETATM  133  C62 UNK A   1      31.340  10.247  24.411  1.00  0.00     0.175 C 
BRANCH 133 134
HETATM  134  C67 UNK A   1      31.469  11.472  25.131  1.00  0.00    -0.013 C 
ATOM    135 3H67 UNK A   1      31.181  11.288  26.192  1.00  0.00     0.038 H 
ATOM    136 2H67 UNK A   1      32.554  11.709  25.231  1.00  0.00     0.038 H 
ATOM    137 1H67 UNK A   1      30.939  12.386  24.776  1.00  0.00     0.038 H 
ENDBRANCH 133 134
ENDBRANCH  82  85
ENDBRANCH  79  82
ENDBRANCH  76  79
ENDBRANCH   7  76
TORSDOF 12
ENDMDL
MODEL 3
REMARK VINA RESULT:     -11.1      1.774      5.170
REMARK  12 active torsions:
REMARK  status: ('A' for Active; 'I' for Inactive)
REMARK    1  A    between atoms: C_1  and  C64_111 
REMARK    2  A    between atoms: C1_6  and  O1_8 
REMARK    3  A    between atoms: C6_30  and  C16_55 
REMARK    4  A    between atoms: N25_69  and  C55_103 
REMARK    5  A    between atoms: N28_70  and  C58_106 
REMARK    6  A    between atoms: C29_71  and  C35_81 
REMARK    7  A    between atoms: C32_79  and  C38_84 
REMARK    8  A    between atoms: C35_81  and  C49_94 
REMARK    9  A    between atoms: C38_84  and  C52_100 
REMARK   10  A    between atoms: C49_94  and  C58_106 
REMARK   11  A    between atoms: C52_100  and  C55_103 
REMARK   12  A    between atoms: C62_110  and  C67_112 
ROOT
HETATM    1  O03 UNK A   1      30.747  14.382  19.999  1.00  0.00    -0.271 OA
HETATM    2  O06 UNK A   1      31.639   9.644  18.203  1.00  0.00    -0.271 OA
HETATM    3  N18 UNK A   1      31.152  13.130  18.201  1.00  0.00    -0.346 N 
ATOM      4  H18 UNK A   1      31.749  13.852  17.801  1.00  0.00     0.163 HD
HETATM    5  C29 UNK A   1      30.957  11.867  17.469  1.00  0.00     0.089 C 
ATOM      6  H29 UNK A   1      29.890  11.901  17.143  1.00  0.00     0.087 H 
HETATM    7  C32 UNK A   1      29.787  12.153  19.964  1.00  0.00     0.089 C 
ATOM      8  H32 UNK A   1      28.832  12.129  19.389  1.00  0.00     0.087 H 
HETATM    9  C42 UNK A   1      30.555  13.349  19.395  1.00  0.00     0.241 C 
HETATM   10  C44 UNK A   1      31.022  10.668  18.419  1.00  0.00     0.241 C 
HETATM   11  N91 UNK A   1      30.459  10.878  19.631  1.00  0.00    -0.346 N 
ATOM     12  H91 UNK A   1      30.498  10.138  20.332  1.00  0.00     0.163 HD
ENDROOT
BRANCH   5  13
HETATM   13  C35 UNK A   1      31.752  11.740  16.149  1.00  0.00    -0.036 C 
ATOM     14 2H35 UNK A   1      31.485  10.786  15.638  1.00  0.00     0.036 H 
ATOM     15 1H35 UNK A   1      31.370  12.479  15.406  1.00  0.00     0.036 H 
BRANCH  13  16
HETATM   16  C49 UNK A   1      33.287  11.860  16.264  1.00  0.00    -0.045 C 
ATOM     17 2H49 UNK A   1      33.652  11.697  17.305  1.00  0.00     0.035 H 
ATOM     18 1H49 UNK A   1      33.820  11.009  15.781  1.00  0.00     0.035 H 
BRANCH  16  19
HETATM   19  C58 UNK A   1      33.714  13.230  15.694  1.00  0.00     0.026 C 
ATOM     20 2H58 UNK A   1      32.835  13.787  15.295  1.00  0.00     0.068 H 
ATOM     21 1H58 UNK A   1      34.295  13.105  14.750  1.00  0.00     0.068 H 
BRANCH  19  22
HETATM   22  N28 UNK A   1      34.462  14.052  16.668  1.00  0.00    -0.204 N 
HETATM   23  O10 UNK A   1      33.893  14.124  17.969  1.00  0.00    -0.084 OA
HETATM   24 FE1  UNK A   1      34.795  15.884  18.944  1.00  0.00     0.000 Fe
HETATM   25  O2  UNK A   1      33.961  15.502  20.889  1.00  0.00    -0.084 OA
HETATM   26  O   UNK A   1      35.996  15.553  17.247  1.00  0.00    -0.175 OA
HETATM   27  O8  UNK A   1      34.977  17.992  18.663  1.00  0.00    -0.171 OA
HETATM   28  O3  UNK A   1      36.546  14.962  19.915  1.00  0.00    -0.171 OA
HETATM   29  O7  UNK A   1      32.605  16.612  18.788  1.00  0.00    -0.084 OA
HETATM   30  N1  UNK A   1      34.744  14.346  21.087  1.00  0.00    -0.201 N 
HETATM   31  C5  UNK A   1      34.047  13.263  21.833  1.00  0.00     0.026 C 
HETATM   32  C6  UNK A   1      36.086  14.563  21.107  1.00  0.00     0.193 C 
HETATM   33  C4  UNK A   1      32.766  13.684  22.611  1.00  0.00    -0.045 C 
ATOM     34  H52 UNK A   1      33.810  12.419  21.142  1.00  0.00     0.068 H 
ATOM     35  H51 UNK A   1      34.761  12.760  22.525  1.00  0.00     0.068 H 
HETATM   36  C3  UNK A   1      33.090  14.709  23.736  1.00  0.00    -0.037 C 
ATOM     37  H42 UNK A   1      32.222  12.796  23.012  1.00  0.00     0.035 H 
ATOM     38  H41 UNK A   1      31.980  14.072  21.921  1.00  0.00     0.035 H 
HETATM   39  C2  UNK A   1      31.894  15.475  24.381  1.00  0.00     0.073 C 
ATOM     40  H32 UNK A   1      33.838  15.444  23.360  1.00  0.00     0.036 H 
ATOM     41  H31 UNK A   1      33.678  14.202  24.537  1.00  0.00     0.036 H 
HETATM   42  C1  UNK A   1      32.273  16.935  24.556  1.00  0.00     0.135 C 
HETATM   43  N2  UNK A   1      30.619  15.329  23.651  1.00  0.00    -0.347 N 
ATOM     44  H2  UNK A   1      31.740  15.049  25.400  1.00  0.00     0.085 H 
HETATM   45  N3  UNK A   1      31.634  17.947  24.074  1.00  0.00    -0.359 N 
HETATM   46  C8  UNK A   1      30.298  17.793  23.429  1.00  0.00     0.088 C 
ATOM     47  H3  UNK A   1      32.053  18.876  24.136  1.00  0.00     0.162 HD
HETATM   48  C7  UNK A   1      29.824  16.344  23.240  1.00  0.00     0.241 C 
HETATM   49  C9  UNK A   1      30.333  18.577  22.087  1.00  0.00    -0.036 C 
ATOM     50  H8  UNK A   1      29.553  18.299  24.087  1.00  0.00     0.087 H 
HETATM   51  O4  UNK A   1      28.799  16.084  22.644  1.00  0.00    -0.271 OA
HETATM   52  C10 UNK A   1      30.995  17.742  20.950  1.00  0.00    -0.045 C 
ATOM     53  H92 UNK A   1      29.317  18.929  21.793  1.00  0.00     0.036 H 
ATOM     54  H91 UNK A   1      30.832  19.567  22.207  1.00  0.00     0.036 H 
HETATM   55  C13 UNK A   1      31.572  18.589  19.786  1.00  0.00     0.026 C 
ATOM     56 2H10 UNK A   1      31.780  17.069  21.368  1.00  0.00     0.035 H 
ATOM     57 1H10 UNK A   1      30.280  16.981  20.559  1.00  0.00     0.035 H 
HETATM   58  N4  UNK A   1      32.789  17.955  19.208  1.00  0.00    -0.201 N 
ATOM     59 2H13 UNK A   1      31.769  19.640  20.103  1.00  0.00     0.068 H 
ATOM     60 1H13 UNK A   1      30.803  18.787  19.004  1.00  0.00     0.068 H 
HETATM   61  C17 UNK A   1      33.786  18.606  18.563  1.00  0.00     0.193 C 
HETATM   62  C18 UNK A   1      33.645  19.723  17.873  1.00  0.00    -0.069 C 
ATOM     63 2H18 UNK A   1      32.667  20.227  17.791  1.00  0.00     0.073 H 
ATOM     64 1H18 UNK A   1      34.456  20.252  17.348  1.00  0.00     0.073 H 
ATOM     65  H2  UNK A   1      30.310  14.380  23.438  1.00  0.00     0.163 HD
HETATM   66  C64 UNK A   1      35.653  14.677  16.479  1.00  0.00     0.175 C 
BRANCH  42  67
HETATM   67  O1  UNK A   1      33.456  17.148  25.142  1.00  0.00    -0.348 OA
ATOM     68  H1  UNK A   1      33.897  16.368  25.457  1.00  0.00     0.219 HD
ENDBRANCH  42  67
BRANCH  32  69
HETATM   69  C16 UNK A   1      36.896  14.461  22.143  1.00  0.00    -0.069 C 
ATOM     70 2H16 UNK A   1      37.646  13.654  22.196  1.00  0.00     0.073 H 
ATOM     71 1H16 UNK A   1      36.958  15.139  23.010  1.00  0.00     0.073 H 
ENDBRANCH  32  69
BRANCH  66  72
HETATM   72  C   UNK A   1      36.519  14.284  15.431  1.00  0.00    -0.013 C 
ATOM     73  HC3 UNK A   1      36.600  13.172  15.436  1.00  0.00     0.038 H 
ATOM     74  HC2 UNK A   1      36.005  14.464  14.459  1.00  0.00     0.038 H 
ATOM     75  HC1 UNK A   1      37.546  14.715  15.374  1.00  0.00     0.038 H 
ENDBRANCH  66  72
ENDBRANCH  19  22
ENDBRANCH  16  19
ENDBRANCH  13  16
ENDBRANCH   5  13
BRANCH   7  76
HETATM   76  C38 UNK A   1      29.354  12.266  21.444  1.00  0.00    -0.036 C 
ATOM     77 2H38 UNK A   1      30.241  12.461  22.091  1.00  0.00     0.036 H 
ATOM     78 1H38 UNK A   1      28.783  13.210  21.607  1.00  0.00     0.036 H 
BRANCH  76  79
HETATM   79  C52 UNK A   1      28.554  11.056  21.985  1.00  0.00    -0.045 C 
ATOM     80 2H52 UNK A   1      27.454  11.201  21.872  1.00  0.00     0.035 H 
ATOM     81 1H52 UNK A   1      28.670  10.158  21.334  1.00  0.00     0.035 H 
BRANCH  79  82
HETATM   82  C55 UNK A   1      28.945  10.758  23.451  1.00  0.00     0.026 C 
ATOM     83 2H55 UNK A   1      28.095  10.282  23.993  1.00  0.00     0.068 H 
ATOM     84 1H55 UNK A   1      29.033  11.705  24.032  1.00  0.00     0.068 H 
BRANCH  82  85
HETATM   85  N25 UNK A   1      30.175   9.944  23.595  1.00  0.00    -0.204 N 
HETATM   86  O07 UNK A   1      30.258   8.820  22.719  1.00  0.00    -0.084 OA
HETATM   87 FE2  UNK A   1      31.691   7.462  23.638  1.00  0.00     0.000 Fe
HETATM   88  O81 UNK A   1      32.337   7.050  21.557  1.00  0.00    -0.171 OA
HETATM   89  O71 UNK A   1      33.745   7.209  23.798  1.00  0.00    -0.084 OA
HETATM   90  O31 UNK A   1      30.536   5.639  23.505  1.00  0.00    -0.171 OA
HETATM   91  O13 UNK A   1      32.137   9.389  24.460  1.00  0.00    -0.175 OA
HETATM   92  O21 UNK A   1      31.336   6.890  25.686  1.00  0.00    -0.084 OA
HETATM   93  C97 UNK A   1      33.638   7.346  21.416  1.00  0.00     0.193 C 
HETATM   94  N41 UNK A   1      34.402   7.199  22.539  1.00  0.00    -0.201 N 
HETATM   95  C98 UNK A   1      34.092   7.791  20.252  1.00  0.00    -0.069 C 
HETATM   96  C14 UNK A   1      35.852   6.866  22.621  1.00  0.00     0.026 C 
HETATM   97  C91 UNK A   1      36.202   6.169  23.970  1.00  0.00    -0.045 C 
ATOM     98 2H14 UNK A   1      36.181   6.255  21.749  1.00  0.00     0.068 H 
ATOM     99 1H14 UNK A   1      36.488   7.767  22.450  1.00  0.00     0.068 H 
HETATM  100  C92 UNK A   1      37.387   5.172  23.972  1.00  0.00    -0.036 C 
ATOM    101 2H91 UNK A   1      36.371   6.944  24.754  1.00  0.00     0.035 H 
ATOM    102 1H91 UNK A   1      35.293   5.663  24.371  1.00  0.00     0.035 H 
HETATM  103  C81 UNK A   1      37.158   4.083  25.065  1.00  0.00     0.089 C 
ATOM    104 2H92 UNK A   1      38.369   5.687  24.092  1.00  0.00     0.036 H 
ATOM    105 1H92 UNK A   1      37.561   4.726  22.964  1.00  0.00     0.036 H 
HETATM  106  N31 UNK A   1      36.233   3.044  24.573  1.00  0.00    -0.346 N 
HETATM  107  C71 UNK A   1      36.756   4.703  26.404  1.00  0.00     0.241 C 
ATOM    108  H81 UNK A   1      38.142   3.583  25.228  1.00  0.00     0.087 H 
HETATM  109  C11 UNK A   1      35.214   2.495  25.263  1.00  0.00     0.241 C 
ATOM    110  H31 UNK A   1      36.379   2.709  23.621  1.00  0.00     0.163 HD
HETATM  111  O11 UNK A   1      34.543   1.633  24.730  1.00  0.00    -0.271 OA
HETATM  112  C21 UNK A   1      34.791   3.132  26.586  1.00  0.00     0.089 C 
HETATM  113  N21 UNK A   1      35.633   4.260  27.020  1.00  0.00    -0.346 N 
HETATM  114  C31 UNK A   1      33.279   3.488  26.466  1.00  0.00    -0.036 C 
ATOM    115  H21 UNK A   1      34.878   2.342  27.369  1.00  0.00     0.087 H 
ATOM    116  H21 UNK A   1      35.344   4.754  27.864  1.00  0.00     0.163 HD
HETATM  117  C41 UNK A   1      32.754   4.618  27.388  1.00  0.00    -0.045 C 
ATOM    118 2H31 UNK A   1      33.035   3.728  25.405  1.00  0.00     0.036 H 
ATOM    119 1H31 UNK A   1      32.666   2.569  26.615  1.00  0.00     0.036 H 
HETATM  120  C51 UNK A   1      31.265   4.912  27.081  1.00  0.00     0.026 C 
ATOM    121 2H41 UNK A   1      32.918   4.386  28.467  1.00  0.00     0.035 H 
ATOM    122 1H41 UNK A   1      33.382   5.537  27.320  1.00  0.00     0.035 H 
HETATM  123  N11 UNK A   1      31.088   5.487  25.724  1.00  0.00    -0.201 N 
ATOM    124 2H51 UNK A   1      30.810   5.565  27.862  1.00  0.00     0.068 H 
ATOM    125 1H51 UNK A   1      30.633   4.004  27.223  1.00  0.00     0.068 H 
HETATM  126  C61 UNK A   1      30.502   4.904  24.628  1.00  0.00     0.193 C 
HETATM  127  C76 UNK A   1      29.967   3.685  24.594  1.00  0.00    -0.069 C 
ATOM    128 2H76 UNK A   1      29.939   3.081  25.516  1.00  0.00     0.073 H 
ATOM    129 1H76 UNK A   1      29.496   3.216  23.713  1.00  0.00     0.073 H 
HETATM  130  O41 UNK A   1      37.333   5.658  26.878  1.00  0.00    -0.271 OA
ATOM    131 2H98 UNK A   1      35.162   8.035  20.135  1.00  0.00     0.073 H 
ATOM    132 1H98 UNK A   1      33.476   7.909  19.345  1.00  0.00     0.073 H 
HETATM  133  C62 UNK A   1      31.265  10.227  24.342  1.00  0.00     0.175 C 
BRANCH 133 134
HETATM  134  C67 UNK A   1      31.354  11.457  25.058  1.00  0.00    -0.013 C 
ATOM    135 3H67 UNK A   1      31.332  11.231  26.150  1.00  0.00     0.038 H 
ATOM    136 2H67 UNK A   1      32.385  11.862  24.935  1.00  0.00     0.038 H 
ATOM    137 1H67 UNK A   1      30.627  12.276  24.854  1.00  0.00     0.038 H 
ENDBRANCH 133 134
ENDBRANCH  82  85
ENDBRANCH  79  82
ENDBRANCH  76  79
ENDBRANCH   7  76
TORSDOF 12
ENDMDL
MODEL 4
REMARK VINA RESULT:     -10.9      6.940     10.942
REMARK  12 active torsions:
REMARK  status: ('A' for Active; 'I' for Inactive)
REMARK    1  A    between atoms: C_1  and  C64_111 
REMARK    2  A    between atoms: C1_6  and  O1_8 
REMARK    3  A    between atoms: C6_30  and  C16_55 
REMARK    4  A    between atoms: N25_69  and  C55_103 
REMARK    5  A    between atoms: N28_70  and  C58_106 
REMARK    6  A    between atoms: C29_71  and  C35_81 
REMARK    7  A    between atoms: C32_79  and  C38_84 
REMARK    8  A    between atoms: C35_81  and  C49_94 
REMARK    9  A    between atoms: C38_84  and  C52_100 
REMARK   10  A    between atoms: C49_94  and  C58_106 
REMARK   11  A    between atoms: C52_100  and  C55_103 
REMARK   12  A    between atoms: C62_110  and  C67_112 
ROOT
HETATM    1  O03 UNK A   1      26.393  15.448  22.796  1.00  0.00    -0.271 OA
HETATM    2  O06 UNK A   1      30.126  15.187  26.326  1.00  0.00    -0.271 OA
HETATM    3  N18 UNK A   1      27.907  16.579  23.976  1.00  0.00    -0.346 N 
ATOM      4  H18 UNK A   1      27.265  17.362  24.097  1.00  0.00     0.163 HD
HETATM    5  C29 UNK A   1      29.249  16.645  24.580  1.00  0.00     0.089 C 
ATOM      6  H29 UNK A   1      29.938  16.730  23.707  1.00  0.00     0.087 H 
HETATM    7  C32 UNK A   1      28.499  14.332  23.253  1.00  0.00     0.089 C 
ATOM      8  H32 UNK A   1      29.288  14.634  22.524  1.00  0.00     0.087 H 
HETATM    9  C42 UNK A   1      27.510  15.500  23.264  1.00  0.00     0.241 C 
HETATM   10  C44 UNK A   1      29.623  15.309  25.227  1.00  0.00     0.241 C 
HETATM   11  N91 UNK A   1      29.207  14.217  24.547  1.00  0.00    -0.346 N 
ATOM     12  H91 UNK A   1      29.384  13.290  24.936  1.00  0.00     0.163 HD
ENDROOT
BRANCH   5  13
HETATM   13  C35 UNK A   1      29.535  17.915  25.414  1.00  0.00    -0.036 C 
ATOM     14 2H35 UNK A   1      30.378  17.723  26.117  1.00  0.00     0.036 H 
ATOM     15 1H35 UNK A   1      29.990  18.698  24.764  1.00  0.00     0.036 H 
BRANCH  13  16
HETATM   16  C49 UNK A   1      28.336  18.508  26.185  1.00  0.00    -0.045 C 
ATOM     17 2H49 UNK A   1      28.053  19.523  25.822  1.00  0.00     0.035 H 
ATOM     18 1H49 UNK A   1      27.377  17.989  25.949  1.00  0.00     0.035 H 
BRANCH  16  19
HETATM   19  C58 UNK A   1      28.666  18.487  27.693  1.00  0.00     0.026 C 
ATOM     20 2H58 UNK A   1      29.768  18.450  27.858  1.00  0.00     0.068 H 
ATOM     21 1H58 UNK A   1      28.380  17.512  28.151  1.00  0.00     0.068 H 
BRANCH  19  22
HETATM   22  N28 UNK A   1      28.060  19.615  28.432  1.00  0.00    -0.204 N 
HETATM   23  O10 UNK A   1      28.583  20.900  28.118  1.00  0.00    -0.084 OA
HETATM   24 FE1  UNK A   1      28.012  22.225  29.786  1.00  0.00     0.000 Fe
HETATM   25  O2  UNK A   1      28.679  24.043  28.852  1.00  0.00    -0.084 OA
HETATM   26  O   UNK A   1      26.834  20.502  30.060  1.00  0.00    -0.175 OA
HETATM   27  O8  UNK A   1      28.263  22.391  31.898  1.00  0.00    -0.171 OA
HETATM   28  O3  UNK A   1      26.077  22.990  29.058  1.00  0.00    -0.171 OA
HETATM   29  O7  UNK A   1      30.307  22.215  30.072  1.00  0.00    -0.084 OA
HETATM   30  N1  UNK A   1      27.675  23.999  27.862  1.00  0.00    -0.201 N 
HETATM   31  C5  UNK A   1      28.115  24.499  26.531  1.00  0.00     0.026 C 
HETATM   32  C6  UNK A   1      26.403  24.070  28.337  1.00  0.00     0.193 C 
HETATM   33  C4  UNK A   1      29.424  25.342  26.516  1.00  0.00    -0.045 C 
ATOM     34  H52 UNK A   1      28.205  23.646  25.817  1.00  0.00     0.068 H 
ATOM     35  H51 UNK A   1      27.289  25.075  26.052  1.00  0.00     0.068 H 
HETATM   36  C3  UNK A   1      29.267  26.658  27.331  1.00  0.00    -0.037 C 
ATOM     37  H42 UNK A   1      29.764  25.547  25.473  1.00  0.00     0.035 H 
ATOM     38  H41 UNK A   1      30.296  24.745  26.870  1.00  0.00     0.035 H 
HETATM   39  C2  UNK A   1      30.566  27.443  27.691  1.00  0.00     0.073 C 
ATOM     40  H32 UNK A   1      28.694  26.447  28.264  1.00  0.00     0.036 H 
ATOM     41  H31 UNK A   1      28.560  27.338  26.801  1.00  0.00     0.036 H 
HETATM   42  C1  UNK A   1      30.478  27.921  29.129  1.00  0.00     0.135 C 
HETATM   43  N2  UNK A   1      31.813  26.693  27.443  1.00  0.00    -0.347 N 
ATOM     44  H2  UNK A   1      30.593  28.350  27.043  1.00  0.00     0.085 H 
HETATM   45  N3  UNK A   1      31.323  27.659  30.069  1.00  0.00    -0.359 N 
HETATM   46  C8  UNK A   1      32.626  26.989  29.783  1.00  0.00     0.088 C 
ATOM     47  H3  UNK A   1      31.095  27.915  31.030  1.00  0.00     0.162 HD
HETATM   48  C7  UNK A   1      32.809  26.500  28.339  1.00  0.00     0.241 C 
HETATM   49  C9  UNK A   1      32.797  25.840  30.817  1.00  0.00    -0.036 C 
ATOM     50  H8  UNK A   1      33.430  27.735  29.983  1.00  0.00     0.087 H 
HETATM   51  O4  UNK A   1      33.783  25.858  28.005  1.00  0.00    -0.271 OA
HETATM   52  C10 UNK A   1      32.027  24.558  30.385  1.00  0.00    -0.045 C 
ATOM     53  H92 UNK A   1      33.874  25.622  31.008  1.00  0.00     0.036 H 
ATOM     54  H91 UNK A   1      32.501  26.167  31.841  1.00  0.00     0.036 H 
HETATM   55  C13 UNK A   1      31.673  23.599  31.552  1.00  0.00     0.026 C 
ATOM     56 2H10 UNK A   1      31.109  24.829  29.813  1.00  0.00     0.035 H 
ATOM     57 1H10 UNK A   1      32.591  24.013  29.592  1.00  0.00     0.035 H 
HETATM   58  N4  UNK A   1      30.378  22.907  31.309  1.00  0.00    -0.201 N 
ATOM     59 2H13 UNK A   1      31.678  24.129  32.532  1.00  0.00     0.068 H 
ATOM     60 1H13 UNK A   1      32.496  22.871  31.747  1.00  0.00     0.068 H 
HETATM   61  C17 UNK A   1      29.556  22.416  32.266  1.00  0.00     0.193 C 
HETATM   62  C18 UNK A   1      29.942  21.974  33.449  1.00  0.00    -0.069 C 
ATOM     63 2H18 UNK A   1      31.002  21.995  33.751  1.00  0.00     0.073 H 
ATOM     64 1H18 UNK A   1      29.272  21.574  34.228  1.00  0.00     0.073 H 
ATOM     65  H2  UNK A   1      31.935  26.285  26.516  1.00  0.00     0.163 HD
HETATM   66  C64 UNK A   1      27.026  19.566  29.309  1.00  0.00     0.175 C 
BRANCH  42  67
HETATM   67  O1  UNK A   1      29.340  28.544  29.452  1.00  0.00    -0.348 OA
ATOM     68  H1  UNK A   1      28.553  28.168  29.076  1.00  0.00     0.219 HD
ENDBRANCH  42  67
BRANCH  32  69
HETATM   69  C16 UNK A   1      25.550  25.065  28.191  1.00  0.00    -0.069 C 
ATOM     70 2H16 UNK A   1      24.488  24.944  28.461  1.00  0.00     0.073 H 
ATOM     71 1H16 UNK A   1      25.773  26.089  27.845  1.00  0.00     0.073 H 
ENDBRANCH  32  69
BRANCH  66  72
HETATM   72  C   UNK A   1      26.138  18.463  29.324  1.00  0.00    -0.013 C 
ATOM     73  HC3 UNK A   1      26.733  17.532  29.471  1.00  0.00     0.038 H 
ATOM     74  HC2 UNK A   1      25.544  18.498  30.266  1.00  0.00     0.038 H 
ATOM     75  HC1 UNK A   1      25.439  18.307  28.469  1.00  0.00     0.038 H 
ENDBRANCH  66  72
ENDBRANCH  19  22
ENDBRANCH  16  19
ENDBRANCH  13  16
ENDBRANCH   5  13
BRANCH   7  76
HETATM   76  C38 UNK A   1      27.958  12.988  22.712  1.00  0.00    -0.036 C 
ATOM     77 2H38 UNK A   1      27.173  12.587  23.395  1.00  0.00     0.036 H 
ATOM     78 1H38 UNK A   1      27.349  13.160  21.794  1.00  0.00     0.036 H 
BRANCH  76  79
HETATM   79  C52 UNK A   1      29.036  11.908  22.446  1.00  0.00    -0.045 C 
ATOM     80 2H52 UNK A   1      28.995  11.531  21.397  1.00  0.00     0.035 H 
ATOM     81 1H52 UNK A   1      30.062  12.344  22.425  1.00  0.00     0.035 H 
BRANCH  79  82
HETATM   82  C55 UNK A   1      28.919  10.759  23.473  1.00  0.00     0.026 C 
ATOM     83 2H55 UNK A   1      28.045  10.109  23.235  1.00  0.00     0.068 H 
ATOM     84 1H55 UNK A   1      28.596  11.153  24.465  1.00  0.00     0.068 H 
BRANCH  82  85
HETATM   85  N25 UNK A   1      30.150   9.946  23.614  1.00  0.00    -0.204 N 
HETATM   86  O07 UNK A   1      30.233   8.825  22.735  1.00  0.00    -0.084 OA
HETATM   87 FE2  UNK A   1      31.668   7.466  23.647  1.00  0.00     0.000 Fe
HETATM   88  O81 UNK A   1      32.311   7.059  21.564  1.00  0.00    -0.171 OA
HETATM   89  O71 UNK A   1      33.722   7.213  23.804  1.00  0.00    -0.084 OA
HETATM   90  O31 UNK A   1      30.514   5.642  23.511  1.00  0.00    -0.171 OA
HETATM   91  O13 UNK A   1      32.113   9.391  24.474  1.00  0.00    -0.175 OA
HETATM   92  O21 UNK A   1      31.316   6.887  25.694  1.00  0.00    -0.084 OA
HETATM   93  C97 UNK A   1      33.612   7.357  21.422  1.00  0.00     0.193 C 
HETATM   94  N41 UNK A   1      34.377   7.207  22.544  1.00  0.00    -0.201 N 
HETATM   95  C98 UNK A   1      34.064   7.806  20.259  1.00  0.00    -0.069 C 
HETATM   96  C14 UNK A   1      35.828   6.876  22.623  1.00  0.00     0.026 C 
HETATM   97  C91 UNK A   1      36.180   6.175  23.970  1.00  0.00    -0.045 C 
ATOM     98 2H14 UNK A   1      36.156   6.267  21.748  1.00  0.00     0.068 H 
ATOM     99 1H14 UNK A   1      36.462   7.777  22.454  1.00  0.00     0.068 H 
HETATM  100  C92 UNK A   1      37.366   5.179  23.966  1.00  0.00    -0.036 C 
ATOM    101 2H91 UNK A   1      36.349   6.948  24.756  1.00  0.00     0.035 H 
ATOM    102 1H91 UNK A   1      35.273   5.667  24.370  1.00  0.00     0.035 H 
HETATM  103  C81 UNK A   1      37.140   4.087  25.057  1.00  0.00     0.089 C 
ATOM    104 2H92 UNK A   1      38.348   5.695  24.087  1.00  0.00     0.036 H 
ATOM    105 1H92 UNK A   1      37.539   4.735  22.958  1.00  0.00     0.036 H 
HETATM  106  N31 UNK A   1      36.215   3.048  24.564  1.00  0.00    -0.346 N 
HETATM  107  C71 UNK A   1      36.738   4.702  26.399  1.00  0.00     0.241 C 
ATOM    108  H81 UNK A   1      38.124   3.587  25.217  1.00  0.00     0.087 H 
HETATM  109  C11 UNK A   1      35.197   2.496  25.253  1.00  0.00     0.241 C 
ATOM    110  H31 UNK A   1      36.360   2.716  23.610  1.00  0.00     0.163 HD
HETATM  111  O11 UNK A   1      34.526   1.636  24.718  1.00  0.00    -0.271 OA
HETATM  112  C21 UNK A   1      34.776   3.129  26.579  1.00  0.00     0.089 C 
HETATM  113  N21 UNK A   1      35.618   4.256  27.015  1.00  0.00    -0.346 N 
HETATM  114  C31 UNK A   1      33.263   3.485  26.462  1.00  0.00    -0.036 C 
ATOM    115  H21 UNK A   1      34.864   2.338  27.359  1.00  0.00     0.087 H 
ATOM    116  H21 UNK A   1      35.329   4.748  27.861  1.00  0.00     0.163 HD
HETATM  117  C41 UNK A   1      32.738   4.612  27.388  1.00  0.00    -0.045 C 
ATOM    118 2H31 UNK A   1      33.017   3.727  25.402  1.00  0.00     0.036 H 
ATOM    119 1H31 UNK A   1      32.651   2.564  26.609  1.00  0.00     0.036 H 
HETATM  120  C51 UNK A   1      31.249   4.905  27.083  1.00  0.00     0.026 C 
ATOM    121 2H41 UNK A   1      32.904   4.377  28.465  1.00  0.00     0.035 H 
ATOM    122 1H41 UNK A   1      33.365   5.531  27.321  1.00  0.00     0.035 H 
HETATM  123  N11 UNK A   1      31.069   5.484  25.728  1.00  0.00    -0.201 N 
ATOM    124 2H51 UNK A   1      30.794   5.555  27.867  1.00  0.00     0.068 H 
ATOM    125 1H51 UNK A   1      30.618   3.996  27.224  1.00  0.00     0.068 H 
HETATM  126  C61 UNK A   1      30.482   4.903  24.631  1.00  0.00     0.193 C 
HETATM  127  C76 UNK A   1      29.948   3.684  24.595  1.00  0.00    -0.069 C 
ATOM    128 2H76 UNK A   1      29.922   3.078  25.516  1.00  0.00     0.073 H 
ATOM    129 1H76 UNK A   1      29.476   3.218  23.714  1.00  0.00     0.073 H 
HETATM  130  O41 UNK A   1      37.316   5.657  26.874  1.00  0.00    -0.271 OA
ATOM    131 2H98 UNK A   1      35.133   8.051  20.142  1.00  0.00     0.073 H 
ATOM    132 1H98 UNK A   1      33.447   7.926  19.353  1.00  0.00     0.073 H 
HETATM  133  C62 UNK A   1      31.241  10.228  24.360  1.00  0.00     0.175 C 
BRANCH 133 134
HETATM  134  C67 UNK A   1      31.329  11.455  25.080  1.00  0.00    -0.013 C 
ATOM    135 3H67 UNK A   1      30.358  11.632  25.597  1.00  0.00     0.038 H 
ATOM    136 2H67 UNK A   1      32.019  11.308  25.944  1.00  0.00     0.038 H 
ATOM    137 1H67 UNK A   1      31.622  12.392  24.552  1.00  0.00     0.038 H 
ENDBRANCH 133 134
ENDBRANCH  82  85
ENDBRANCH  79  82
ENDBRANCH  76  79
ENDBRANCH   7  76
TORSDOF 12
ENDMDL
MODEL 5
REMARK VINA RESULT:     -10.9      6.173     10.474
REMARK  12 active torsions:
REMARK  status: ('A' for Active; 'I' for Inactive)
REMARK    1  A    between atoms: C_1  and  C64_111 
REMARK    2  A    between atoms: C1_6  and  O1_8 
REMARK    3  A    between atoms: C6_30  and  C16_55 
REMARK    4  A    between atoms: N25_69  and  C55_103 
REMARK    5  A    between atoms: N28_70  and  C58_106 
REMARK    6  A    between atoms: C29_71  and  C35_81 
REMARK    7  A    between atoms: C32_79  and  C38_84 
REMARK    8  A    between atoms: C35_81  and  C49_94 
REMARK    9  A    between atoms: C38_84  and  C52_100 
REMARK   10  A    between atoms: C49_94  and  C58_106 
REMARK   11  A    between atoms: C52_100  and  C55_103 
REMARK   12  A    between atoms: C62_110  and  C67_112 
ROOT
HETATM    1  O03 UNK A   1      30.996  13.710  21.816  1.00  0.00    -0.271 OA
HETATM    2  O06 UNK A   1      26.768  16.316  23.157  1.00  0.00    -0.271 OA
HETATM    3  N18 UNK A   1      30.108  15.209  23.204  1.00  0.00    -0.346 N 
ATOM      4  H18 UNK A   1      30.961  15.767  23.187  1.00  0.00     0.163 HD
HETATM    5  C29 UNK A   1      28.960  15.668  24.005  1.00  0.00     0.089 C 
ATOM      6  H29 UNK A   1      28.895  14.930  24.838  1.00  0.00     0.087 H 
HETATM    7  C32 UNK A   1      28.687  13.369  22.483  1.00  0.00     0.089 C 
ATOM      8  H32 UNK A   1      28.620  12.862  23.475  1.00  0.00     0.087 H 
HETATM    9  C42 UNK A   1      30.053  14.061  22.491  1.00  0.00     0.241 C 
HETATM   10  C44 UNK A   1      27.649  15.483  23.236  1.00  0.00     0.241 C 
HETATM   11  N91 UNK A   1      27.586  14.357  22.490  1.00  0.00    -0.346 N 
ATOM     12  H91 UNK A   1      26.759  14.184  21.918  1.00  0.00     0.163 HD
ENDROOT
BRANCH   5  13
HETATM   13  C35 UNK A   1      29.153  17.028  24.715  1.00  0.00    -0.036 C 
ATOM     14 2H35 UNK A   1      30.227  17.324  24.678  1.00  0.00     0.036 H 
ATOM     15 1H35 UNK A   1      28.698  17.841  24.104  1.00  0.00     0.036 H 
BRANCH  13  16
HETATM   16  C49 UNK A   1      28.637  17.115  26.168  1.00  0.00    -0.045 C 
ATOM     17 2H49 UNK A   1      27.741  16.474  26.344  1.00  0.00     0.035 H 
ATOM     18 1H49 UNK A   1      29.322  16.622  26.896  1.00  0.00     0.035 H 
BRANCH  16  19
HETATM   19  C58 UNK A   1      28.379  18.599  26.507  1.00  0.00     0.026 C 
ATOM     20 2H58 UNK A   1      27.913  19.129  25.644  1.00  0.00     0.068 H 
ATOM     21 1H58 UNK A   1      29.338  19.165  26.572  1.00  0.00     0.068 H 
BRANCH  19  22
HETATM   22  N28 UNK A   1      27.575  18.780  27.734  1.00  0.00    -0.204 N 
HETATM   23  O10 UNK A   1      28.281  18.606  28.956  1.00  0.00    -0.084 OA
HETATM   24 FE1  UNK A   1      26.755  18.263  30.510  1.00  0.00     0.000 Fe
HETATM   25  O2  UNK A   1      28.118  18.344  32.171  1.00  0.00    -0.084 OA
HETATM   26  O   UNK A   1      25.666  18.976  28.855  1.00  0.00    -0.175 OA
HETATM   27  O8  UNK A   1      25.170  16.911  30.972  1.00  0.00    -0.171 OA
HETATM   28  O3  UNK A   1      26.384  20.330  31.183  1.00  0.00    -0.171 OA
HETATM   29  O7  UNK A   1      27.781  16.191  30.518  1.00  0.00    -0.084 OA
HETATM   30  N1  UNK A   1      28.377  19.720  31.996  1.00  0.00    -0.201 N 
HETATM   31  C5  UNK A   1      29.779  20.116  32.298  1.00  0.00     0.026 C 
HETATM   32  C6  UNK A   1      27.292  20.527  32.146  1.00  0.00     0.193 C 
HETATM   33  C4  UNK A   1      30.617  19.091  33.117  1.00  0.00    -0.045 C 
ATOM     34  H52 UNK A   1      30.313  20.370  31.352  1.00  0.00     0.068 H 
ATOM     35  H51 UNK A   1      29.791  21.107  32.808  1.00  0.00     0.068 H 
HETATM   36  C3  UNK A   1      30.021  18.868  34.537  1.00  0.00    -0.037 C 
ATOM     37  H42 UNK A   1      31.690  19.390  33.168  1.00  0.00     0.035 H 
ATOM     38  H41 UNK A   1      30.732  18.127  32.568  1.00  0.00     0.035 H 
HETATM   39  C2  UNK A   1      30.537  17.643  35.352  1.00  0.00     0.073 C 
ATOM     40  H32 UNK A   1      28.909  18.822  34.466  1.00  0.00     0.036 H 
ATOM     41  H31 UNK A   1      30.154  19.796  35.142  1.00  0.00     0.036 H 
HETATM   42  C1  UNK A   1      29.360  16.964  36.031  1.00  0.00     0.135 C 
HETATM   43  N2  UNK A   1      31.335  16.684  34.562  1.00  0.00    -0.347 N 
ATOM     44  H2  UNK A   1      31.199  18.037  36.158  1.00  0.00     0.085 H 
HETATM   45  N3  UNK A   1      29.018  15.726  35.896  1.00  0.00    -0.359 N 
HETATM   46  C8  UNK A   1      29.888  14.748  35.180  1.00  0.00     0.088 C 
ATOM     47  H3  UNK A   1      28.131  15.409  36.288  1.00  0.00     0.162 HD
HETATM   48  C7  UNK A   1      31.120  15.350  34.488  1.00  0.00     0.241 C 
HETATM   49  C9  UNK A   1      28.987  13.960  34.187  1.00  0.00    -0.036 C 
ATOM     50  H8  UNK A   1      30.259  14.020  35.938  1.00  0.00     0.087 H 
HETATM   51  O4  UNK A   1      31.853  14.675  33.796  1.00  0.00    -0.271 OA
HETATM   52  C10 UNK A   1      28.761  14.749  32.864  1.00  0.00    -0.045 C 
ATOM     53  H92 UNK A   1      29.395  12.942  33.988  1.00  0.00     0.036 H 
ATOM     54  H91 UNK A   1      28.019  13.670  34.659  1.00  0.00     0.036 H 
HETATM   55  C13 UNK A   1      27.484  14.339  32.084  1.00  0.00     0.026 C 
ATOM     56 2H10 UNK A   1      28.760  15.847  33.061  1.00  0.00     0.035 H 
ATOM     57 1H10 UNK A   1      29.658  14.674  32.207  1.00  0.00     0.035 H 
HETATM   58  N4  UNK A   1      26.885  15.505  31.377  1.00  0.00    -0.201 N 
ATOM     59 2H13 UNK A   1      26.743  13.837  32.748  1.00  0.00     0.068 H 
ATOM     60 1H13 UNK A   1      27.686  13.495  31.384  1.00  0.00     0.068 H 
HETATM   61  C17 UNK A   1      25.581  15.633  31.036  1.00  0.00     0.193 C 
HETATM   62  C18 UNK A   1      24.763  14.634  30.763  1.00  0.00    -0.069 C 
ATOM     63 2H18 UNK A   1      25.100  13.585  30.815  1.00  0.00     0.073 H 
ATOM     64 1H18 UNK A   1      23.701  14.739  30.484  1.00  0.00     0.073 H 
ATOM     65  H2  UNK A   1      32.117  17.061  34.026  1.00  0.00     0.163 HD
HETATM   66  C64 UNK A   1      26.275  19.161  27.820  1.00  0.00     0.175 C 
BRANCH  42  67
HETATM   67  O1  UNK A   1      28.544  17.781  36.704  1.00  0.00    -0.348 OA
ATOM     68  H1  UNK A   1      27.992  18.335  36.165  1.00  0.00     0.219 HD
ENDBRANCH  42  67
BRANCH  32  69
HETATM   69  C16 UNK A   1      27.067  21.389  33.119  1.00  0.00    -0.069 C 
ATOM     70 2H16 UNK A   1      26.067  21.832  33.261  1.00  0.00     0.073 H 
ATOM     71 1H16 UNK A   1      27.780  21.725  33.891  1.00  0.00     0.073 H 
ENDBRANCH  32  69
BRANCH  66  72
HETATM   72  C   UNK A   1      25.638  19.817  26.739  1.00  0.00    -0.013 C 
ATOM     73  HC3 UNK A   1      25.377  20.853  27.057  1.00  0.00     0.038 H 
ATOM     74  HC2 UNK A   1      26.397  20.012  25.947  1.00  0.00     0.038 H 
ATOM     75  HC1 UNK A   1      24.741  19.354  26.265  1.00  0.00     0.038 H 
ENDBRANCH  66  72
ENDBRANCH  19  22
ENDBRANCH  16  19
ENDBRANCH  13  16
ENDBRANCH   5  13
BRANCH   7  76
HETATM   76  C38 UNK A   1      28.507  12.235  21.448  1.00  0.00    -0.036 C 
ATOM     77 2H38 UNK A   1      27.648  12.463  20.773  1.00  0.00     0.036 H 
ATOM     78 1H38 UNK A   1      29.343  12.250  20.710  1.00  0.00     0.036 H 
BRANCH  76  79
HETATM   79  C52 UNK A   1      28.351  10.817  22.051  1.00  0.00    -0.045 C 
ATOM     80 2H52 UNK A   1      27.293  10.466  22.017  1.00  0.00     0.035 H 
ATOM     81 1H52 UNK A   1      28.805  10.037  21.397  1.00  0.00     0.035 H 
BRANCH  79  82
HETATM   82  C55 UNK A   1      28.925  10.771  23.485  1.00  0.00     0.026 C 
ATOM     83 2H55 UNK A   1      28.148  10.426  24.206  1.00  0.00     0.068 H 
ATOM     84 1H55 UNK A   1      29.096  11.803  23.871  1.00  0.00     0.068 H 
BRANCH  82  85
HETATM   85  N25 UNK A   1      30.157   9.957  23.618  1.00  0.00    -0.204 N 
HETATM   86  O07 UNK A   1      30.234   8.836  22.739  1.00  0.00    -0.084 OA
HETATM   87 FE2  UNK A   1      31.674   7.477  23.643  1.00  0.00     0.000 Fe
HETATM   88  O81 UNK A   1      32.304   7.070  21.556  1.00  0.00    -0.171 OA
HETATM   89  O71 UNK A   1      33.729   7.224  23.786  1.00  0.00    -0.084 OA
HETATM   90  O31 UNK A   1      30.519   5.653  23.515  1.00  0.00    -0.171 OA
HETATM   91  O13 UNK A   1      32.125   9.402  24.466  1.00  0.00    -0.175 OA
HETATM   92  O21 UNK A   1      31.336   6.900  25.692  1.00  0.00    -0.084 OA
HETATM   93  C97 UNK A   1      33.604   7.366  21.405  1.00  0.00     0.193 C 
HETATM   94  N41 UNK A   1      34.376   7.217  22.522  1.00  0.00    -0.201 N 
HETATM   95  C98 UNK A   1      34.049   7.815  20.239  1.00  0.00    -0.069 C 
HETATM   96  C14 UNK A   1      35.827   6.885  22.592  1.00  0.00     0.026 C 
HETATM   97  C91 UNK A   1      36.188   6.185  23.937  1.00  0.00    -0.045 C 
ATOM     98 2H14 UNK A   1      36.149   6.276  21.715  1.00  0.00     0.068 H 
ATOM     99 1H14 UNK A   1      36.461   7.786  22.418  1.00  0.00     0.068 H 
HETATM  100  C92 UNK A   1      37.374   5.189  23.926  1.00  0.00    -0.036 C 
ATOM    101 2H91 UNK A   1      36.363   6.958  24.721  1.00  0.00     0.035 H 
ATOM    102 1H91 UNK A   1      35.283   5.677  24.343  1.00  0.00     0.035 H 
HETATM  103  C81 UNK A   1      37.154   4.097  25.018  1.00  0.00     0.089 C 
ATOM    104 2H92 UNK A   1      38.356   5.704  24.040  1.00  0.00     0.036 H 
ATOM    105 1H92 UNK A   1      37.540   4.744  22.917  1.00  0.00     0.036 H 
HETATM  106  N31 UNK A   1      36.225   3.058  24.532  1.00  0.00    -0.346 N 
HETATM  107  C71 UNK A   1      36.762   4.713  26.363  1.00  0.00     0.241 C 
ATOM    108  H81 UNK A   1      38.139   3.597  25.172  1.00  0.00     0.087 H 
HETATM  109  C11 UNK A   1      35.212   2.507  25.228  1.00  0.00     0.241 C 
ATOM    110  H31 UNK A   1      36.364   2.726  23.578  1.00  0.00     0.163 HD
HETATM  111  O11 UNK A   1      34.538   1.647  24.698  1.00  0.00    -0.271 OA
HETATM  112  C21 UNK A   1      34.800   3.141  26.556  1.00  0.00     0.089 C 
HETATM  113  N21 UNK A   1      35.645   4.268  26.987  1.00  0.00    -0.346 N 
HETATM  114  C31 UNK A   1      33.287   3.497  26.449  1.00  0.00    -0.036 C 
ATOM    115  H21 UNK A   1      34.892   2.350  27.337  1.00  0.00     0.087 H 
ATOM    116  H21 UNK A   1      35.361   4.760  27.834  1.00  0.00     0.163 HD
HETATM  117  C41 UNK A   1      32.768   4.624  27.378  1.00  0.00    -0.045 C 
ATOM    118 2H31 UNK A   1      33.034   3.739  25.390  1.00  0.00     0.036 H 
ATOM    119 1H31 UNK A   1      32.675   2.577  26.600  1.00  0.00     0.036 H 
HETATM  120  C51 UNK A   1      31.277   4.918  27.083  1.00  0.00     0.026 C 
ATOM    121 2H41 UNK A   1      32.940   4.390  28.454  1.00  0.00     0.035 H 
ATOM    122 1H41 UNK A   1      33.395   5.543  27.307  1.00  0.00     0.035 H 
HETATM  123  N11 UNK A   1      31.088   5.496  25.728  1.00  0.00    -0.201 N 
ATOM    124 2H51 UNK A   1      30.827   5.569  27.869  1.00  0.00     0.068 H 
ATOM    125 1H51 UNK A   1      30.646   4.010  27.228  1.00  0.00     0.068 H 
HETATM  126  C61 UNK A   1      30.494   4.915  24.636  1.00  0.00     0.193 C 
HETATM  127  C76 UNK A   1      29.959   3.697  24.604  1.00  0.00    -0.069 C 
ATOM    128 2H76 UNK A   1      29.939   3.090  25.525  1.00  0.00     0.073 H 
ATOM    129 1H76 UNK A   1      29.482   3.230  23.726  1.00  0.00     0.073 H 
HETATM  130  O41 UNK A   1      37.342   5.668  26.834  1.00  0.00    -0.271 OA
ATOM    131 2H98 UNK A   1      35.117   8.059  20.114  1.00  0.00     0.073 H 
ATOM    132 1H98 UNK A   1      33.425   7.935  19.337  1.00  0.00     0.073 H 
HETATM  133  C62 UNK A   1      31.252  10.239  24.357  1.00  0.00     0.175 C 
BRANCH 133 134
HETATM  134  C67 UNK A   1      31.346  11.467  25.075  1.00  0.00    -0.013 C 
ATOM    135 3H67 UNK A   1      32.151  11.368  25.840  1.00  0.00     0.038 H 
ATOM    136 2H67 UNK A   1      31.778  12.240  24.397  1.00  0.00     0.038 H 
ATOM    137 1H67 UNK A   1      30.444  11.897  25.568  1.00  0.00     0.038 H 
ENDBRANCH 133 134
ENDBRANCH  82  85
ENDBRANCH  79  82
ENDBRANCH  76  79
ENDBRANCH   7  76
TORSDOF 12
ENDMDL
MODEL 6
REMARK VINA RESULT:     -10.7      6.720     10.887
REMARK  12 active torsions:
REMARK  status: ('A' for Active; 'I' for Inactive)
REMARK    1  A    between atoms: C_1  and  C64_111 
REMARK    2  A    between atoms: C1_6  and  O1_8 
REMARK    3  A    between atoms: C6_30  and  C16_55 
REMARK    4  A    between atoms: N25_69  and  C55_103 
REMARK    5  A    between atoms: N28_70  and  C58_106 
REMARK    6  A    between atoms: C29_71  and  C35_81 
REMARK    7  A    between atoms: C32_79  and  C38_84 
REMARK    8  A    between atoms: C35_81  and  C49_94 
REMARK    9  A    between atoms: C38_84  and  C52_100 
REMARK   10  A    between atoms: C49_94  and  C58_106 
REMARK   11  A    between atoms: C52_100  and  C55_103 
REMARK   12  A    between atoms: C62_110  and  C67_112 
ROOT
HETATM    1  O03 UNK A   1      31.236  15.319  23.557  1.00  0.00    -0.271 OA
HETATM    2  O06 UNK A   1      26.173  15.932  22.885  1.00  0.00    -0.271 OA
HETATM    3  N18 UNK A   1      29.360  16.220  24.350  1.00  0.00    -0.346 N 
ATOM      4  H18 UNK A   1      29.854  17.067  24.630  1.00  0.00     0.163 HD
HETATM    5  C29 UNK A   1      27.909  16.120  24.586  1.00  0.00     0.089 C 
ATOM      6  H29 UNK A   1      27.814  15.344  25.381  1.00  0.00     0.087 H 
HETATM    7  C32 UNK A   1      29.190  14.044  23.274  1.00  0.00     0.089 C 
ATOM      8  H32 UNK A   1      28.940  13.464  24.193  1.00  0.00     0.087 H 
HETATM    9  C42 UNK A   1      30.048  15.211  23.770  1.00  0.00     0.241 C 
HETATM   10  C44 UNK A   1      27.200  15.507  23.376  1.00  0.00     0.241 C 
HETATM   11  N91 UNK A   1      27.886  14.518  22.761  1.00  0.00    -0.346 N 
ATOM     12  H91 UNK A   1      27.496  14.087  21.922  1.00  0.00     0.163 HD
ENDROOT
BRANCH   5  13
HETATM   13  C35 UNK A   1      27.253  17.377  25.202  1.00  0.00    -0.036 C 
ATOM     14 2H35 UNK A   1      27.173  18.178  24.431  1.00  0.00     0.036 H 
ATOM     15 1H35 UNK A   1      26.173  17.180  25.400  1.00  0.00     0.036 H 
BRANCH  13  16
HETATM   16  C49 UNK A   1      27.922  17.940  26.474  1.00  0.00    -0.045 C 
ATOM     17 2H49 UNK A   1      27.261  17.879  27.370  1.00  0.00     0.035 H 
ATOM     18 1H49 UNK A   1      28.746  17.289  26.849  1.00  0.00     0.035 H 
BRANCH  16  19
HETATM   19  C58 UNK A   1      28.392  19.382  26.182  1.00  0.00     0.026 C 
ATOM     20 2H58 UNK A   1      28.050  19.715  25.174  1.00  0.00     0.068 H 
ATOM     21 1H58 UNK A   1      29.495  19.417  26.021  1.00  0.00     0.068 H 
BRANCH  19  22
HETATM   22  N28 UNK A   1      27.980  20.346  27.224  1.00  0.00    -0.204 N 
HETATM   23  O10 UNK A   1      28.996  20.714  28.148  1.00  0.00    -0.084 OA
HETATM   24 FE1  UNK A   1      27.962  21.566  29.899  1.00  0.00     0.000 Fe
HETATM   25  O2  UNK A   1      29.744  22.248  30.890  1.00  0.00    -0.084 OA
HETATM   26  O   UNK A   1      26.481  21.485  28.405  1.00  0.00    -0.175 OA
HETATM   27  O8  UNK A   1      26.513  21.017  31.366  1.00  0.00    -0.171 OA
HETATM   28  O3  UNK A   1      27.896  23.697  29.339  1.00  0.00    -0.171 OA
HETATM   29  O7  UNK A   1      28.850  19.663  30.867  1.00  0.00    -0.084 OA
HETATM   30  N1  UNK A   1      30.006  23.234  29.916  1.00  0.00    -0.201 N 
HETATM   31  C5  UNK A   1      31.454  23.441  29.638  1.00  0.00     0.026 C 
HETATM   32  C6  UNK A   1      29.049  24.193  29.804  1.00  0.00     0.193 C 
HETATM   33  C4  UNK A   1      32.441  22.869  30.697  1.00  0.00    -0.045 C 
ATOM     34  H52 UNK A   1      31.707  23.039  28.629  1.00  0.00     0.068 H 
ATOM     35  H51 UNK A   1      31.657  24.526  29.479  1.00  0.00     0.068 H 
HETATM   36  C3  UNK A   1      32.265  23.563  32.079  1.00  0.00    -0.037 C 
ATOM     37  H42 UNK A   1      33.497  22.929  30.343  1.00  0.00     0.035 H 
ATOM     38  H41 UNK A   1      32.350  21.761  30.783  1.00  0.00     0.035 H 
HETATM   39  C2  UNK A   1      32.934  22.888  33.315  1.00  0.00     0.073 C 
ATOM     40  H32 UNK A   1      31.178  23.708  32.281  1.00  0.00     0.036 H 
ATOM     41  H31 UNK A   1      32.608  24.621  32.006  1.00  0.00     0.036 H 
HETATM   42  C1  UNK A   1      31.969  22.926  34.487  1.00  0.00     0.135 C 
HETATM   43  N2  UNK A   1      33.428  21.520  33.064  1.00  0.00    -0.347 N 
ATOM     44  H2  UNK A   1      33.816  23.510  33.594  1.00  0.00     0.085 H 
HETATM   45  N3  UNK A   1      31.545  21.905  35.154  1.00  0.00    -0.359 N 
HETATM   46  C8  UNK A   1      32.128  20.546  34.957  1.00  0.00     0.088 C 
ATOM     47  H3  UNK A   1      30.793  22.031  35.832  1.00  0.00     0.162 HD
HETATM   48  C7  UNK A   1      33.139  20.427  33.807  1.00  0.00     0.241 C 
HETATM   49  C9  UNK A   1      30.946  19.548  34.803  1.00  0.00    -0.036 C 
ATOM     50  H8  UNK A   1      32.665  20.279  35.897  1.00  0.00     0.087 H 
HETATM   51  O4  UNK A   1      33.612  19.356  33.486  1.00  0.00    -0.271 OA
HETATM   52  C10 UNK A   1      30.389  19.536  33.349  1.00  0.00    -0.045 C 
ATOM     53  H92 UNK A   1      31.232  18.523  35.138  1.00  0.00     0.036 H 
ATOM     54  H91 UNK A   1      30.140  19.754  35.546  1.00  0.00     0.036 H 
HETATM   55  C13 UNK A   1      28.925  19.036  33.228  1.00  0.00     0.026 C 
ATOM     56 2H10 UNK A   1      30.496  20.543  32.883  1.00  0.00     0.035 H 
ATOM     57 1H10 UNK A   1      31.057  18.944  32.681  1.00  0.00     0.035 H 
HETATM   58  N4  UNK A   1      28.205  19.736  32.129  1.00  0.00    -0.201 N 
ATOM     59 2H13 UNK A   1      28.381  19.126  34.197  1.00  0.00     0.068 H 
ATOM     60 1H13 UNK A   1      28.879  17.929  33.107  1.00  0.00     0.068 H 
HETATM   61  C17 UNK A   1      26.865  19.919  32.057  1.00  0.00     0.193 C 
HETATM   62  C18 UNK A   1      25.957  19.115  32.578  1.00  0.00    -0.069 C 
ATOM     63 2H18 UNK A   1      26.246  18.214  33.145  1.00  0.00     0.073 H 
ATOM     64 1H18 UNK A   1      24.866  19.264  32.519  1.00  0.00     0.073 H 
ATOM     65  H2  UNK A   1      34.041  21.387  32.259  1.00  0.00     0.163 HD
HETATM   66  C64 UNK A   1      26.778  20.964  27.349  1.00  0.00     0.175 C 
BRANCH  42  67
HETATM   67  O1  UNK A   1      31.418  24.120  34.731  1.00  0.00    -0.348 OA
ATOM     68  H1  UNK A   1      30.767  24.130  35.423  1.00  0.00     0.219 HD
ENDBRANCH  42  67
BRANCH  32  69
HETATM   69  C16 UNK A   1      29.151  25.465  30.137  1.00  0.00    -0.069 C 
ATOM     70 2H16 UNK A   1      28.770  26.256  29.469  1.00  0.00     0.073 H 
ATOM     71 1H16 UNK A   1      29.559  25.879  31.074  1.00  0.00     0.073 H 
ENDBRANCH  32  69
BRANCH  66  72
HETATM   72  C   UNK A   1      25.891  21.052  26.249  1.00  0.00    -0.013 C 
ATOM     73  HC3 UNK A   1      26.224  21.889  25.591  1.00  0.00     0.038 H 
ATOM     74  HC2 UNK A   1      26.057  20.171  25.588  1.00  0.00     0.038 H 
ATOM     75  HC1 UNK A   1      24.795  21.158  26.431  1.00  0.00     0.038 H 
ENDBRANCH  66  72
ENDBRANCH  19  22
ENDBRANCH  16  19
ENDBRANCH  13  16
ENDBRANCH   5  13
BRANCH   7  76
HETATM   76  C38 UNK A   1      29.897  13.027  22.348  1.00  0.00    -0.036 C 
ATOM     77 2H38 UNK A   1      30.148  13.505  21.372  1.00  0.00     0.036 H 
ATOM     78 1H38 UNK A   1      30.923  12.810  22.726  1.00  0.00     0.036 H 
BRANCH  76  79
HETATM   79  C52 UNK A   1      29.122  11.707  22.113  1.00  0.00    -0.045 C 
ATOM     80 2H52 UNK A   1      28.091  11.894  21.732  1.00  0.00     0.035 H 
ATOM     81 1H52 UNK A   1      29.522  11.142  21.239  1.00  0.00     0.035 H 
BRANCH  79  82
HETATM   82  C55 UNK A   1      29.113  10.848  23.398  1.00  0.00     0.026 C 
ATOM     83 2H55 UNK A   1      28.189  10.226  23.445  1.00  0.00     0.068 H 
ATOM     84 1H55 UNK A   1      28.956  11.489  24.296  1.00  0.00     0.068 H 
BRANCH  82  85
HETATM   85  N25 UNK A   1      30.318  10.002  23.568  1.00  0.00    -0.204 N 
HETATM   86  O07 UNK A   1      30.393   8.879  22.691  1.00  0.00    -0.084 OA
HETATM   87 FE2  UNK A   1      31.769   7.482  23.638  1.00  0.00     0.000 Fe
HETATM   88  O81 UNK A   1      32.453   7.059  21.572  1.00  0.00    -0.171 OA
HETATM   89  O71 UNK A   1      33.811   7.175  23.846  1.00  0.00    -0.084 OA
HETATM   90  O31 UNK A   1      30.571   5.690  23.472  1.00  0.00    -0.171 OA
HETATM   91  O13 UNK A   1      32.244   9.395  24.477  1.00  0.00    -0.175 OA
HETATM   92  O21 UNK A   1      31.351   6.913  25.675  1.00  0.00    -0.084 OA
HETATM   93  C97 UNK A   1      33.764   7.322  21.462  1.00  0.00     0.193 C 
HETATM   94  N41 UNK A   1      34.497   7.152  22.603  1.00  0.00    -0.201 N 
HETATM   95  C98 UNK A   1      34.257   7.759  20.311  1.00  0.00    -0.069 C 
HETATM   96  C14 UNK A   1      35.936   6.783  22.718  1.00  0.00     0.026 C 
HETATM   97  C91 UNK A   1      36.236   6.073  24.073  1.00  0.00    -0.045 C 
ATOM     98 2H14 UNK A   1      36.269   6.165  21.851  1.00  0.00     0.068 H 
ATOM     99 1H14 UNK A   1      36.598   7.667  22.565  1.00  0.00     0.068 H 
HETATM  100  C92 UNK A   1      37.395   5.046  24.098  1.00  0.00    -0.036 C 
ATOM    101 2H91 UNK A   1      36.406   6.841  24.863  1.00  0.00     0.035 H 
ATOM    102 1H91 UNK A   1      35.305   5.589  24.449  1.00  0.00     0.035 H 
HETATM  103  C81 UNK A   1      37.113   3.960  25.182  1.00  0.00     0.089 C 
ATOM    104 2H92 UNK A   1      38.386   5.535  24.244  1.00  0.00     0.036 H 
ATOM    105 1H92 UNK A   1      37.581   4.598  23.094  1.00  0.00     0.036 H 
HETATM  106  N31 UNK A   1      36.173   2.946  24.665  1.00  0.00    -0.346 N 
HETATM  107  C71 UNK A   1      36.694   4.585  26.514  1.00  0.00     0.241 C 
ATOM    108  H81 UNK A   1      38.078   3.434  25.366  1.00  0.00     0.087 H 
HETATM  109  C11 UNK A   1      35.124   2.421  25.328  1.00  0.00     0.241 C 
ATOM    110  H31 UNK A   1      36.333   2.610  23.715  1.00  0.00     0.163 HD
HETATM  111  O11 UNK A   1      34.444   1.579  24.777  1.00  0.00    -0.271 OA
HETATM  112  C21 UNK A   1      34.686   3.065  26.644  1.00  0.00     0.089 C 
HETATM  113  N21 UNK A   1      35.547   4.170  27.102  1.00  0.00    -0.346 N 
HETATM  114  C31 UNK A   1      33.188   3.460  26.489  1.00  0.00    -0.036 C 
ATOM    115  H21 UNK A   1      34.734   2.272  27.426  1.00  0.00     0.087 H 
ATOM    116  H21 UNK A   1      35.250   4.669  27.940  1.00  0.00     0.163 HD
HETATM  117  C41 UNK A   1      32.669   4.601  27.403  1.00  0.00    -0.045 C 
ATOM    118 2H31 UNK A   1      32.974   3.709  25.424  1.00  0.00     0.036 H 
ATOM    119 1H31 UNK A   1      32.547   2.557  26.621  1.00  0.00     0.036 H 
HETATM  120  C51 UNK A   1      31.196   4.934  27.061  1.00  0.00     0.026 C 
ATOM    121 2H41 UNK A   1      32.802   4.362  28.484  1.00  0.00     0.035 H 
ATOM    122 1H41 UNK A   1      33.322   5.504  27.352  1.00  0.00     0.035 H 
HETATM  123  N11 UNK A   1      31.066   5.517  25.702  1.00  0.00    -0.201 N 
ATOM    124 2H51 UNK A   1      30.740   5.596  27.833  1.00  0.00     0.068 H 
ATOM    125 1H51 UNK A   1      30.538   4.042  27.186  1.00  0.00     0.068 H 
HETATM  126  C61 UNK A   1      30.491   4.952  24.591  1.00  0.00     0.193 C 
HETATM  127  C76 UNK A   1      29.926   3.748  24.540  1.00  0.00    -0.069 C 
ATOM    128 2H76 UNK A   1      29.861   3.142  25.460  1.00  0.00     0.073 H 
ATOM    129 1H76 UNK A   1      29.464   3.294  23.647  1.00  0.00     0.073 H 
HETATM  130  O41 UNK A   1      37.284   5.525  27.004  1.00  0.00    -0.271 OA
ATOM    131 2H98 UNK A   1      35.335   7.975  20.221  1.00  0.00     0.073 H 
ATOM    132 1H98 UNK A   1      33.666   7.896  19.390  1.00  0.00     0.073 H 
HETATM  133  C62 UNK A   1      31.397  10.255  24.342  1.00  0.00     0.175 C 
BRANCH 133 134
HETATM  134  C67 UNK A   1      31.500  11.480  25.064  1.00  0.00    -0.013 C 
ATOM    135 3H67 UNK A   1      32.505  11.921  24.868  1.00  0.00     0.038 H 
ATOM    136 2H67 UNK A   1      30.829  12.229  24.583  1.00  0.00     0.038 H 
ATOM    137 1H67 UNK A   1      31.317  11.497  26.163  1.00  0.00     0.038 H 
ENDBRANCH 133 134
ENDBRANCH  82  85
ENDBRANCH  79  82
ENDBRANCH  76  79
ENDBRANCH   7  76
TORSDOF 12
ENDMDL
MODEL 7
REMARK VINA RESULT:     -10.6      3.232      6.279
REMARK  12 active torsions:
REMARK  status: ('A' for Active; 'I' for Inactive)
REMARK    1  A    between atoms: C_1  and  C64_111 
REMARK    2  A    between atoms: C1_6  and  O1_8 
REMARK    3  A    between atoms: C6_30  and  C16_55 
REMARK    4  A    between atoms: N25_69  and  C55_103 
REMARK    5  A    between atoms: N28_70  and  C58_106 
REMARK    6  A    between atoms: C29_71  and  C35_81 
REMARK    7  A    between atoms: C32_79  and  C38_84 
REMARK    8  A    between atoms: C35_81  and  C49_94 
REMARK    9  A    between atoms: C38_84  and  C52_100 
REMARK   10  A    between atoms: C49_94  and  C58_106 
REMARK   11  A    between atoms: C52_100  and  C55_103 
REMARK   12  A    between atoms: C62_110  and  C67_112 
ROOT
HETATM    1  O03 UNK A   1      32.261  10.975  20.859  1.00  0.00    -0.271 OA
HETATM    2  O06 UNK A   1      30.265  12.143  16.264  1.00  0.00    -0.271 OA
HETATM    3  N18 UNK A   1      32.524  12.112  18.962  1.00  0.00    -0.346 N 
ATOM      4  H18 UNK A   1      33.523  11.910  18.949  1.00  0.00     0.163 HD
HETATM    5  C29 UNK A   1      31.934  12.904  17.869  1.00  0.00     0.089 C 
ATOM      6  H29 UNK A   1      31.654  13.870  18.351  1.00  0.00     0.087 H 
HETATM    7  C32 UNK A   1      30.263  11.899  19.836  1.00  0.00     0.089 C 
ATOM      8  H32 UNK A   1      30.127  12.973  20.105  1.00  0.00     0.087 H 
HETATM    9  C42 UNK A   1      31.767  11.649  19.981  1.00  0.00     0.241 C 
HETATM   10  C44 UNK A   1      30.598  12.306  17.420  1.00  0.00     0.241 C 
HETATM   11  N91 UNK A   1      29.839  11.807  18.422  1.00  0.00    -0.346 N 
ATOM     12  H91 UNK A   1      28.952  11.356  18.197  1.00  0.00     0.163 HD
ENDROOT
BRANCH   5  13
HETATM   13  C35 UNK A   1      32.915  13.312  16.745  1.00  0.00    -0.036 C 
ATOM     14 2H35 UNK A   1      33.026  12.474  16.018  1.00  0.00     0.036 H 
ATOM     15 1H35 UNK A   1      32.442  14.083  16.094  1.00  0.00     0.036 H 
BRANCH  13  16
HETATM   16  C49 UNK A   1      34.308  13.796  17.201  1.00  0.00    -0.045 C 
ATOM     17 2H49 UNK A   1      34.476  13.651  18.294  1.00  0.00     0.035 H 
ATOM     18 1H49 UNK A   1      35.131  13.141  16.832  1.00  0.00     0.035 H 
BRANCH  16  19
HETATM   19  C58 UNK A   1      34.481  15.268  16.766  1.00  0.00     0.026 C 
ATOM     20 2H58 UNK A   1      33.546  15.658  16.301  1.00  0.00     0.068 H 
ATOM     21 1H58 UNK A   1      35.167  15.346  15.890  1.00  0.00     0.068 H 
BRANCH  19  22
HETATM   22  N28 UNK A   1      34.930  16.146  17.867  1.00  0.00    -0.204 N 
HETATM   23  O10 UNK A   1      33.891  16.788  18.596  1.00  0.00    -0.084 OA
HETATM   24 FE1  UNK A   1      34.830  18.479  19.654  1.00  0.00     0.000 Fe
HETATM   25  O2  UNK A   1      33.098  18.990  20.821  1.00  0.00    -0.084 OA
HETATM   26  O   UNK A   1      36.452  17.309  18.995  1.00  0.00    -0.175 OA
HETATM   27  O8  UNK A   1      35.940  20.254  19.236  1.00  0.00    -0.171 OA
HETATM   28  O3  UNK A   1      35.379  17.516  21.559  1.00  0.00    -0.171 OA
HETATM   29  O7  UNK A   1      33.472  19.648  18.192  1.00  0.00    -0.084 OA
HETATM   30  N1  UNK A   1      33.162  17.805  21.583  1.00  0.00    -0.201 N 
HETATM   31  C5  UNK A   1      31.831  17.247  21.948  1.00  0.00     0.026 C 
HETATM   32  C6  UNK A   1      34.292  17.665  22.326  1.00  0.00     0.193 C 
HETATM   33  C4  UNK A   1      30.620  18.215  21.801  1.00  0.00    -0.045 C 
ATOM     34  H52 UNK A   1      31.641  16.313  21.369  1.00  0.00     0.068 H 
ATOM     35  H51 UNK A   1      31.864  16.838  22.984  1.00  0.00     0.068 H 
HETATM   36  C3  UNK A   1      30.744  19.436  22.758  1.00  0.00    -0.037 C 
ATOM     37  H42 UNK A   1      29.652  17.681  21.944  1.00  0.00     0.035 H 
ATOM     38  H41 UNK A   1      30.485  18.540  20.743  1.00  0.00     0.035 H 
HETATM   39  C2  UNK A   1      29.800  20.651  22.503  1.00  0.00     0.073 C 
ATOM     40  H32 UNK A   1      31.801  19.788  22.772  1.00  0.00     0.036 H 
ATOM     41  H31 UNK A   1      30.624  19.091  23.812  1.00  0.00     0.036 H 
HETATM   42  C1  UNK A   1      30.591  21.938  22.658  1.00  0.00     0.135 C 
HETATM   43  N2  UNK A   1      29.089  20.603  21.210  1.00  0.00    -0.347 N 
ATOM     44  H2  UNK A   1      29.026  20.642  23.305  1.00  0.00     0.085 H 
HETATM   45  N3  UNK A   1      30.719  22.862  21.765  1.00  0.00    -0.359 N 
HETATM   46  C8  UNK A   1      29.915  22.849  20.508  1.00  0.00     0.088 C 
ATOM     47  H3  UNK A   1      31.385  23.618  21.922  1.00  0.00     0.162 HD
HETATM   48  C7  UNK A   1      29.061  21.592  20.287  1.00  0.00     0.241 C 
HETATM   49  C9  UNK A   1      30.893  23.107  19.326  1.00  0.00    -0.036 C 
ATOM     50  H8  UNK A   1      29.217  23.717  20.553  1.00  0.00     0.087 H 
HETATM   51  O4  UNK A   1      28.437  21.420  19.260  1.00  0.00    -0.271 OA
HETATM   52  C10 UNK A   1      31.624  21.803  18.889  1.00  0.00    -0.045 C 
ATOM     53  H92 UNK A   1      30.373  23.589  18.465  1.00  0.00     0.036 H 
ATOM     54  H91 UNK A   1      31.618  23.919  19.567  1.00  0.00     0.036 H 
HETATM   55  C13 UNK A   1      32.967  22.039  18.149  1.00  0.00     0.026 C 
ATOM     56 2H10 UNK A   1      31.776  21.130  19.764  1.00  0.00     0.035 H 
ATOM     57 1H10 UNK A   1      30.948  21.165  18.273  1.00  0.00     0.035 H 
HETATM   58  N4  UNK A   1      33.947  20.960  18.452  1.00  0.00    -0.201 N 
ATOM     59 2H13 UNK A   1      33.385  23.048  18.372  1.00  0.00     0.068 H 
ATOM     60 1H13 UNK A   1      32.814  22.156  17.051  1.00  0.00     0.068 H 
HETATM   61  C17 UNK A   1      35.294  21.083  18.398  1.00  0.00     0.193 C 
HETATM   62  C18 UNK A   1      35.954  21.905  17.602  1.00  0.00    -0.069 C 
ATOM     63 2H18 UNK A   1      35.424  22.585  16.915  1.00  0.00     0.073 H 
ATOM     64 1H18 UNK A   1      37.051  22.004  17.558  1.00  0.00     0.073 H 
ATOM     65  H2  UNK A   1      28.573  19.750  20.994  1.00  0.00     0.163 HD
HETATM   66  C64 UNK A   1      36.201  16.346  18.297  1.00  0.00     0.175 C 
BRANCH  42  67
HETATM   67  O1  UNK A   1      31.325  22.024  23.772  1.00  0.00    -0.348 OA
ATOM     68  H1  UNK A   1      31.237  21.291  24.371  1.00  0.00     0.219 HD
ENDBRANCH  42  67
BRANCH  32  69
HETATM   69  C16 UNK A   1      34.394  17.709  23.640  1.00  0.00    -0.069 C 
ATOM     70 2H16 UNK A   1      35.306  18.101  24.123  1.00  0.00     0.073 H 
ATOM     71 1H16 UNK A   1      33.627  17.423  24.379  1.00  0.00     0.073 H 
ENDBRANCH  32  69
BRANCH  66  72
HETATM   72  C   UNK A   1      37.226  15.420  17.987  1.00  0.00    -0.013 C 
ATOM     73  HC3 UNK A   1      37.691  15.074  18.939  1.00  0.00     0.038 H 
ATOM     74  HC2 UNK A   1      36.755  14.481  17.616  1.00  0.00     0.038 H 
ATOM     75  HC1 UNK A   1      38.038  15.713  17.280  1.00  0.00     0.038 H 
ENDBRANCH  66  72
ENDBRANCH  19  22
ENDBRANCH  16  19
ENDBRANCH  13  16
ENDBRANCH   5  13
BRANCH   7  76
HETATM   76  C38 UNK A   1      29.349  11.128  20.817  1.00  0.00    -0.036 C 
ATOM     77 2H38 UNK A   1      28.373  10.896  20.331  1.00  0.00     0.036 H 
ATOM     78 1H38 UNK A   1      29.738  10.096  20.976  1.00  0.00     0.036 H 
BRANCH  76  79
HETATM   79  C52 UNK A   1      29.114  11.827  22.179  1.00  0.00    -0.045 C 
ATOM     80 2H52 UNK A   1      29.896  12.594  22.392  1.00  0.00     0.035 H 
ATOM     81 1H52 UNK A   1      28.225  12.500  22.151  1.00  0.00     0.035 H 
BRANCH  79  82
HETATM   82  C55 UNK A   1      29.009  10.783  23.314  1.00  0.00     0.026 C 
ATOM     83 2H55 UNK A   1      28.115  10.133  23.165  1.00  0.00     0.068 H 
ATOM     84 1H55 UNK A   1      28.727  11.276  24.273  1.00  0.00     0.068 H 
BRANCH  82  85
HETATM   85  N25 UNK A   1      30.227   9.958  23.492  1.00  0.00    -0.204 N 
HETATM   86  O07 UNK A   1      30.317   8.825  22.628  1.00  0.00    -0.084 OA
HETATM   87 FE2  UNK A   1      31.717   7.462  23.589  1.00  0.00     0.000 Fe
HETATM   88  O81 UNK A   1      32.402   7.023  21.527  1.00  0.00    -0.171 OA
HETATM   89  O71 UNK A   1      33.764   7.190  23.795  1.00  0.00    -0.084 OA
HETATM   90  O31 UNK A   1      30.546   5.650  23.450  1.00  0.00    -0.171 OA
HETATM   91  O13 UNK A   1      32.165   9.393  24.403  1.00  0.00    -0.175 OA
HETATM   92  O21 UNK A   1      31.314   6.914  25.635  1.00  0.00    -0.084 OA
HETATM   93  C97 UNK A   1      33.708   7.305  21.410  1.00  0.00     0.193 C 
HETATM   94  N41 UNK A   1      34.447   7.161  22.551  1.00  0.00    -0.201 N 
HETATM   95  C98 UNK A   1      34.191   7.734  20.251  1.00  0.00    -0.069 C 
HETATM   96  C14 UNK A   1      35.892   6.815  22.666  1.00  0.00     0.026 C 
HETATM   97  C91 UNK A   1      36.206   6.127  24.029  1.00  0.00    -0.045 C 
ATOM     98 2H14 UNK A   1      36.232   6.192  21.806  1.00  0.00     0.068 H 
ATOM     99 1H14 UNK A   1      36.540   7.707  22.500  1.00  0.00     0.068 H 
HETATM  100  C92 UNK A   1      37.381   5.119  24.064  1.00  0.00    -0.036 C 
ATOM    101 2H91 UNK A   1      36.367   6.909  24.809  1.00  0.00     0.035 H 
ATOM    102 1H91 UNK A   1      35.285   5.634  24.415  1.00  0.00     0.035 H 
HETATM  103  C81 UNK A   1      37.119   4.043  25.163  1.00  0.00     0.089 C 
ATOM    104 2H92 UNK A   1      38.365   5.625  24.200  1.00  0.00     0.036 H 
ATOM    105 1H92 UNK A   1      37.572   4.661  23.065  1.00  0.00     0.036 H 
HETATM  106  N31 UNK A   1      36.193   3.008  24.662  1.00  0.00    -0.346 N 
HETATM  107  C71 UNK A   1      36.694   4.679  26.488  1.00  0.00     0.241 C 
ATOM    108  H81 UNK A   1      38.093   3.535  25.351  1.00  0.00     0.087 H 
HETATM  109  C11 UNK A   1      35.154   2.476  25.335  1.00  0.00     0.241 C 
ATOM    110  H31 UNK A   1      36.356   2.663  23.716  1.00  0.00     0.163 HD
HETATM  111  O11 UNK A   1      34.486   1.616  24.796  1.00  0.00    -0.271 OA
HETATM  112  C21 UNK A   1      34.711   3.130  26.643  1.00  0.00     0.089 C 
HETATM  113  N21 UNK A   1      35.555   4.254  27.084  1.00  0.00    -0.346 N 
HETATM  114  C31 UNK A   1      33.205   3.500  26.488  1.00  0.00    -0.036 C 
ATOM    115  H21 UNK A   1      34.773   2.347  27.435  1.00  0.00     0.087 H 
ATOM    116  H21 UNK A   1      35.253   4.759  27.917  1.00  0.00     0.163 HD
HETATM  117  C41 UNK A   1      32.672   4.645  27.388  1.00  0.00    -0.045 C 
ATOM    118 2H31 UNK A   1      32.985   3.732  25.420  1.00  0.00     0.036 H 
ATOM    119 1H31 UNK A   1      32.580   2.589  26.633  1.00  0.00     0.036 H 
HETATM  120  C51 UNK A   1      31.193   4.950  27.047  1.00  0.00     0.026 C 
ATOM    121 2H41 UNK A   1      32.811   4.421  28.472  1.00  0.00     0.035 H 
ATOM    122 1H41 UNK A   1      33.311   5.556  27.324  1.00  0.00     0.035 H 
HETATM  123  N11 UNK A   1      31.050   5.514  25.681  1.00  0.00    -0.201 N 
ATOM    124 2H51 UNK A   1      30.729   5.615  27.812  1.00  0.00     0.068 H 
ATOM    125 1H51 UNK A   1      30.550   4.050  27.185  1.00  0.00     0.068 H 
HETATM  126  C61 UNK A   1      30.481   4.925  24.579  1.00  0.00     0.193 C 
HETATM  127  C76 UNK A   1      29.935   3.712  24.545  1.00  0.00    -0.069 C 
ATOM    128 2H76 UNK A   1      29.882   3.117  25.473  1.00  0.00     0.073 H 
ATOM    129 1H76 UNK A   1      29.478   3.239  23.660  1.00  0.00     0.073 H 
HETATM  130  O41 UNK A   1      37.271   5.634  26.964  1.00  0.00    -0.271 OA
ATOM    131 2H98 UNK A   1      35.265   7.966  20.155  1.00  0.00     0.073 H 
ATOM    132 1H98 UNK A   1      33.595   7.850  19.331  1.00  0.00     0.073 H 
HETATM  133  C62 UNK A   1      31.304  10.238  24.259  1.00  0.00     0.175 C 
BRANCH 133 134
HETATM  134  C67 UNK A   1      31.391  11.473  24.965  1.00  0.00    -0.013 C 
ATOM    135 3H67 UNK A   1      31.743  12.259  24.257  1.00  0.00     0.038 H 
ATOM    136 2H67 UNK A   1      30.356  11.823  25.190  1.00  0.00     0.038 H 
ATOM    137 1H67 UNK A   1      31.996  11.542  25.897  1.00  0.00     0.038 H 
ENDBRANCH 133 134
ENDBRANCH  82  85
ENDBRANCH  79  82
ENDBRANCH  76  79
ENDBRANCH   7  76
TORSDOF 12
ENDMDL
MODEL 8
REMARK VINA RESULT:     -10.3      3.532      6.293
REMARK  12 active torsions:
REMARK  status: ('A' for Active; 'I' for Inactive)
REMARK    1  A    between atoms: C_1  and  C64_111 
REMARK    2  A    between atoms: C1_6  and  O1_8 
REMARK    3  A    between atoms: C6_30  and  C16_55 
REMARK    4  A    between atoms: N25_69  and  C55_103 
REMARK    5  A    between atoms: N28_70  and  C58_106 
REMARK    6  A    between atoms: C29_71  and  C35_81 
REMARK    7  A    between atoms: C32_79  and  C38_84 
REMARK    8  A    between atoms: C35_81  and  C49_94 
REMARK    9  A    between atoms: C38_84  and  C52_100 
REMARK   10  A    between atoms: C49_94  and  C58_106 
REMARK   11  A    between atoms: C52_100  and  C55_103 
REMARK   12  A    between atoms: C62_110  and  C67_112 
ROOT
HETATM    1  O03 UNK A   1      29.110  14.311  23.945  1.00  0.00    -0.271 OA
HETATM    2  O06 UNK A   1      31.460  14.414  19.370  1.00  0.00    -0.271 OA
HETATM    3  N18 UNK A   1      30.214  15.550  22.459  1.00  0.00    -0.346 N 
ATOM      4  H18 UNK A   1      30.711  16.042  23.201  1.00  0.00     0.163 HD
HETATM    5  C29 UNK A   1      30.494  15.889  21.054  1.00  0.00     0.089 C 
ATOM      6  H29 UNK A   1      29.560  16.387  20.701  1.00  0.00     0.087 H 
HETATM    7  C32 UNK A   1      28.717  13.835  21.598  1.00  0.00     0.089 C 
ATOM      8  H32 UNK A   1      27.961  14.530  21.162  1.00  0.00     0.087 H 
HETATM    9  C42 UNK A   1      29.309  14.598  22.786  1.00  0.00     0.241 C 
HETATM   10  C44 UNK A   1      30.594  14.625  20.196  1.00  0.00     0.241 C 
HETATM   11  N91 UNK A   1      29.719  13.648  20.527  1.00  0.00    -0.346 N 
ATOM     12  H91 UNK A   1      29.752  12.760  20.026  1.00  0.00     0.163 HD
ENDROOT
BRANCH   5  13
HETATM   13  C35 UNK A   1      31.595  16.953  20.839  1.00  0.00    -0.036 C 
ATOM     14 2H35 UNK A   1      32.530  16.638  21.356  1.00  0.00     0.036 H 
ATOM     15 1H35 UNK A   1      31.935  16.934  19.777  1.00  0.00     0.036 H 
BRANCH  13  16
HETATM   16  C49 UNK A   1      31.233  18.398  21.246  1.00  0.00    -0.045 C 
ATOM     17 2H49 UNK A   1      30.396  18.817  20.641  1.00  0.00     0.035 H 
ATOM     18 1H49 UNK A   1      30.741  18.451  22.245  1.00  0.00     0.035 H 
BRANCH  16  19
HETATM   19  C58 UNK A   1      32.511  19.262  21.168  1.00  0.00     0.026 C 
ATOM     20 2H58 UNK A   1      33.286  18.891  21.877  1.00  0.00     0.068 H 
ATOM     21 1H58 UNK A   1      32.335  20.274  21.602  1.00  0.00     0.068 H 
BRANCH  19  22
HETATM   22  N28 UNK A   1      33.056  19.364  19.797  1.00  0.00    -0.204 N 
HETATM   23  O10 UNK A   1      34.357  18.818  19.617  1.00  0.00    -0.084 OA
HETATM   24 FE1  UNK A   1      35.143  19.695  17.752  1.00  0.00     0.000 Fe
HETATM   25  O2  UNK A   1      36.903  18.464  17.663  1.00  0.00    -0.084 OA
HETATM   26  O   UNK A   1      33.087  20.150  17.718  1.00  0.00    -0.175 OA
HETATM   27  O8  UNK A   1      35.580  21.603  16.903  1.00  0.00    -0.171 OA
HETATM   28  O3  UNK A   1      34.466  18.201  16.280  1.00  0.00    -0.171 OA
HETATM   29  O7  UNK A   1      36.598  20.656  19.271  1.00  0.00    -0.084 OA
HETATM   30  N1  UNK A   1      36.167  17.288  17.409  1.00  0.00    -0.201 N 
HETATM   31  C5  UNK A   1      36.735  16.068  18.045  1.00  0.00     0.026 C 
HETATM   32  C6  UNK A   1      35.455  17.300  16.250  1.00  0.00     0.193 C 
HETATM   33  C4  UNK A   1      38.210  16.176  18.532  1.00  0.00    -0.045 C 
ATOM     34  H52 UNK A   1      36.081  15.741  18.887  1.00  0.00     0.068 H 
ATOM     35  H51 UNK A   1      36.627  15.198  17.357  1.00  0.00     0.068 H 
HETATM   36  C3  UNK A   1      39.188  16.422  17.347  1.00  0.00    -0.037 C 
ATOM     37  H42 UNK A   1      38.508  15.282  19.129  1.00  0.00     0.035 H 
ATOM     38  H41 UNK A   1      38.322  16.956  19.321  1.00  0.00     0.035 H 
HETATM   39  C2  UNK A   1      40.639  16.880  17.693  1.00  0.00     0.073 C 
ATOM     40  H32 UNK A   1      38.732  17.149  16.637  1.00  0.00     0.036 H 
ATOM     41  H31 UNK A   1      39.233  15.507  16.711  1.00  0.00     0.036 H 
HETATM   42  C1  UNK A   1      41.056  17.979  16.732  1.00  0.00     0.135 C 
HETATM   43  N2  UNK A   1      40.825  17.288  19.099  1.00  0.00    -0.347 N 
ATOM     44  H2  UNK A   1      41.312  16.010  17.511  1.00  0.00     0.085 H 
HETATM   45  N3  UNK A   1      41.452  19.164  17.060  1.00  0.00    -0.359 N 
HETATM   46  C8  UNK A   1      41.732  19.528  18.480  1.00  0.00     0.088 C 
ATOM     47  H3  UNK A   1      41.575  19.868  16.332  1.00  0.00     0.162 HD
HETATM   48  C7  UNK A   1      41.365  18.456  19.517  1.00  0.00     0.241 C 
HETATM   49  C9  UNK A   1      41.024  20.883  18.763  1.00  0.00    -0.036 C 
ATOM     50  H8  UNK A   1      42.830  19.706  18.564  1.00  0.00     0.087 H 
HETATM   51  O4  UNK A   1      41.457  18.668  20.709  1.00  0.00    -0.271 OA
HETATM   52  C10 UNK A   1      39.516  20.686  19.097  1.00  0.00    -0.045 C 
ATOM     53  H92 UNK A   1      41.546  21.456  19.565  1.00  0.00     0.036 H 
ATOM     54  H91 UNK A   1      41.164  21.599  17.920  1.00  0.00     0.036 H 
HETATM   55  C13 UNK A   1      38.635  21.937  18.843  1.00  0.00     0.026 C 
ATOM     56 2H10 UNK A   1      39.108  19.805  18.548  1.00  0.00     0.035 H 
ATOM     57 1H10 UNK A   1      39.392  20.330  20.146  1.00  0.00     0.035 H 
HETATM   58  N4  UNK A   1      37.267  21.553  18.398  1.00  0.00    -0.201 N 
ATOM     59 2H13 UNK A   1      39.118  22.638  18.124  1.00  0.00     0.068 H 
ATOM     60 1H13 UNK A   1      38.603  22.603  19.737  1.00  0.00     0.068 H 
HETATM   61  C17 UNK A   1      36.438  22.319  17.650  1.00  0.00     0.193 C 
HETATM   62  C18 UNK A   1      36.423  23.639  17.638  1.00  0.00    -0.069 C 
ATOM     63 2H18 UNK A   1      37.127  24.226  18.251  1.00  0.00     0.073 H 
ATOM     64 1H18 UNK A   1      35.748  24.262  17.029  1.00  0.00     0.073 H 
ATOM     65  H2  UNK A   1      40.520  16.633  19.819  1.00  0.00     0.163 HD
HETATM   66  C64 UNK A   1      32.430  19.847  18.694  1.00  0.00     0.175 C 
BRANCH  42  67
HETATM   67  O1  UNK A   1      40.846  17.714  15.439  1.00  0.00    -0.348 OA
ATOM     68  H1  UNK A   1      39.945  17.799  15.150  1.00  0.00     0.219 HD
ENDBRANCH  42  67
BRANCH  32  69
HETATM   69  C16 UNK A   1      35.680  16.579  15.168  1.00  0.00    -0.069 C 
ATOM     70 2H16 UNK A   1      36.546  15.899  15.113  1.00  0.00     0.073 H 
ATOM     71 1H16 UNK A   1      35.057  16.530  14.259  1.00  0.00     0.073 H 
ENDBRANCH  32  69
BRANCH  66  72
HETATM   72  C   UNK A   1      31.019  19.953  18.649  1.00  0.00    -0.013 C 
ATOM     73  HC3 UNK A   1      30.709  20.828  19.267  1.00  0.00     0.038 H 
ATOM     74  HC2 UNK A   1      30.721  20.287  17.628  1.00  0.00     0.038 H 
ATOM     75  HC1 UNK A   1      30.390  19.076  18.932  1.00  0.00     0.038 H 
ENDBRANCH  66  72
ENDBRANCH  19  22
ENDBRANCH  16  19
ENDBRANCH  13  16
ENDBRANCH   5  13
BRANCH   7  76
HETATM   76  C38 UNK A   1      27.921  12.555  21.943  1.00  0.00    -0.036 C 
ATOM     77 2H38 UNK A   1      27.395  12.679  22.918  1.00  0.00     0.036 H 
ATOM     78 1H38 UNK A   1      27.044  12.451  21.261  1.00  0.00     0.036 H 
BRANCH  76  79
HETATM   79  C52 UNK A   1      28.753  11.249  21.947  1.00  0.00    -0.045 C 
ATOM     80 2H52 UNK A   1      28.273  10.450  21.334  1.00  0.00     0.035 H 
ATOM     81 1H52 UNK A   1      29.698  11.358  21.367  1.00  0.00     0.035 H 
BRANCH  79  82
HETATM   82  C55 UNK A   1      29.018  10.779  23.396  1.00  0.00     0.026 C 
ATOM     83 2H55 UNK A   1      28.129  10.240  23.801  1.00  0.00     0.068 H 
ATOM     84 1H55 UNK A   1      29.044  11.650  24.091  1.00  0.00     0.068 H 
BRANCH  82  85
HETATM   85  N25 UNK A   1      30.240   9.955  23.550  1.00  0.00    -0.204 N 
HETATM   86  O07 UNK A   1      30.315   8.823  22.684  1.00  0.00    -0.084 OA
HETATM   87 FE2  UNK A   1      31.733   7.460  23.618  1.00  0.00     0.000 Fe
HETATM   88  O81 UNK A   1      32.381   7.024  21.543  1.00  0.00    -0.171 OA
HETATM   89  O71 UNK A   1      33.784   7.189  23.786  1.00  0.00    -0.084 OA
HETATM   90  O31 UNK A   1      30.562   5.647  23.498  1.00  0.00    -0.171 OA
HETATM   91  O13 UNK A   1      32.194   9.390  24.425  1.00  0.00    -0.175 OA
HETATM   92  O21 UNK A   1      31.368   6.909  25.670  1.00  0.00    -0.084 OA
HETATM   93  C97 UNK A   1      33.685   7.307  21.403  1.00  0.00     0.193 C 
HETATM   94  N41 UNK A   1      34.444   7.163  22.530  1.00  0.00    -0.201 N 
HETATM   95  C98 UNK A   1      34.147   7.739  20.236  1.00  0.00    -0.069 C 
HETATM   96  C14 UNK A   1      35.891   6.818  22.618  1.00  0.00     0.026 C 
HETATM   97  C91 UNK A   1      36.231   6.129  23.974  1.00  0.00    -0.045 C 
ATOM     98 2H14 UNK A   1      36.217   6.196  21.752  1.00  0.00     0.068 H 
ATOM     99 1H14 UNK A   1      36.535   7.711  22.441  1.00  0.00     0.068 H 
HETATM  100  C92 UNK A   1      37.407   5.121  23.987  1.00  0.00    -0.036 C 
ATOM    101 2H91 UNK A   1      36.405   6.909  24.752  1.00  0.00     0.035 H 
ATOM    102 1H91 UNK A   1      35.317   5.634  24.376  1.00  0.00     0.035 H 
HETATM  103  C81 UNK A   1      37.166   4.044  25.089  1.00  0.00     0.089 C 
ATOM    104 2H92 UNK A   1      38.393   5.629  24.106  1.00  0.00     0.036 H 
ATOM    105 1H92 UNK A   1      37.580   4.665  22.984  1.00  0.00     0.036 H 
HETATM  106  N31 UNK A   1      36.232   3.009  24.603  1.00  0.00    -0.346 N 
HETATM  107  C71 UNK A   1      36.765   4.678  26.422  1.00  0.00     0.241 C 
ATOM    108  H81 UNK A   1      38.144   3.536  25.259  1.00  0.00     0.087 H 
HETATM  109  C11 UNK A   1      35.206   2.475  25.294  1.00  0.00     0.241 C 
ATOM    110  H31 UNK A   1      36.378   2.665  23.654  1.00  0.00     0.163 HD
HETATM  111  O11 UNK A   1      34.529   1.615  24.767  1.00  0.00    -0.271 OA
HETATM  112  C21 UNK A   1      34.786   3.127  26.612  1.00  0.00     0.089 C 
HETATM  113  N21 UNK A   1      35.637   4.251  27.039  1.00  0.00    -0.346 N 
HETATM  114  C31 UNK A   1      33.278   3.496  26.484  1.00  0.00    -0.036 C 
ATOM    115  H21 UNK A   1      34.863   2.343  27.401  1.00  0.00     0.087 H 
ATOM    116  H21 UNK A   1      35.350   4.755  27.877  1.00  0.00     0.163 HD
HETATM  117  C41 UNK A   1      32.760   4.638  27.395  1.00  0.00    -0.045 C 
ATOM    118 2H31 UNK A   1      33.038   3.729  25.420  1.00  0.00     0.036 H 
ATOM    119 1H31 UNK A   1      32.655   2.583  26.639  1.00  0.00     0.036 H 
HETATM  120  C51 UNK A   1      31.275   4.943  27.081  1.00  0.00     0.026 C 
ATOM    121 2H41 UNK A   1      32.919   4.414  28.476  1.00  0.00     0.035 H 
ATOM    122 1H41 UNK A   1      33.396   5.551  27.321  1.00  0.00     0.035 H 
HETATM  123  N11 UNK A   1      31.106   5.508  25.719  1.00  0.00    -0.201 N 
ATOM    124 2H51 UNK A   1      30.824   5.607  27.855  1.00  0.00     0.068 H 
ATOM    125 1H51 UNK A   1      30.635   4.042  27.230  1.00  0.00     0.068 H 
HETATM  126  C61 UNK A   1      30.518   4.921  24.626  1.00  0.00     0.193 C 
HETATM  127  C76 UNK A   1      29.972   3.707  24.601  1.00  0.00    -0.069 C 
ATOM    128 2H76 UNK A   1      29.936   3.111  25.529  1.00  0.00     0.073 H 
ATOM    129 1H76 UNK A   1      29.499   3.235  23.723  1.00  0.00     0.073 H 
HETATM  130  O41 UNK A   1      37.350   5.633  26.889  1.00  0.00    -0.271 OA
ATOM    131 2H98 UNK A   1      35.218   7.972  20.121  1.00  0.00     0.073 H 
ATOM    132 1H98 UNK A   1      33.534   7.855  19.327  1.00  0.00     0.073 H 
HETATM  133  C62 UNK A   1      31.330  10.234  24.298  1.00  0.00     0.175 C 
BRANCH 133 134
HETATM  134  C67 UNK A   1      31.428  11.469  25.004  1.00  0.00    -0.013 C 
ATOM    135 3H67 UNK A   1      32.336  12.009  24.646  1.00  0.00     0.038 H 
ATOM    136 2H67 UNK A   1      30.613  12.143  24.650  1.00  0.00     0.038 H 
ATOM    137 1H67 UNK A   1      31.432  11.477  26.118  1.00  0.00     0.038 H 
ENDBRANCH 133 134
ENDBRANCH  82  85
ENDBRANCH  79  82
ENDBRANCH  76  79
ENDBRANCH   7  76
TORSDOF 12
ENDMDL
MODEL 9
REMARK VINA RESULT:     -10.2     12.198     18.013
REMARK  12 active torsions:
REMARK  status: ('A' for Active; 'I' for Inactive)
REMARK    1  A    between atoms: C_1  and  C64_111 
REMARK    2  A    between atoms: C1_6  and  O1_8 
REMARK    3  A    between atoms: C6_30  and  C16_55 
REMARK    4  A    between atoms: N25_69  and  C55_103 
REMARK    5  A    between atoms: N28_70  and  C58_106 
REMARK    6  A    between atoms: C29_71  and  C35_81 
REMARK    7  A    between atoms: C32_79  and  C38_84 
REMARK    8  A    between atoms: C35_81  and  C49_94 
REMARK    9  A    between atoms: C38_84  and  C52_100 
REMARK   10  A    between atoms: C49_94  and  C58_106 
REMARK   11  A    between atoms: C52_100  and  C55_103 
REMARK   12  A    between atoms: C62_110  and  C67_112 
ROOT
HETATM    1  O03 UNK A   1      26.599  14.581  32.353  1.00  0.00    -0.271 OA
HETATM    2  O06 UNK A   1      24.545  15.148  37.035  1.00  0.00    -0.271 OA
HETATM    3  N18 UNK A   1      25.416  13.629  33.982  1.00  0.00    -0.346 N 
ATOM      4  H18 UNK A   1      25.878  12.733  33.829  1.00  0.00     0.163 HD
HETATM    5  C29 UNK A   1      24.403  13.747  35.045  1.00  0.00     0.089 C 
ATOM      6  H29 UNK A   1      23.442  13.883  34.494  1.00  0.00     0.087 H 
HETATM    7  C32 UNK A   1      25.087  16.010  33.602  1.00  0.00     0.089 C 
ATOM      8  H32 UNK A   1      24.043  15.937  33.215  1.00  0.00     0.087 H 
HETATM    9  C42 UNK A   1      25.744  14.686  33.205  1.00  0.00     0.241 C 
HETATM   10  C44 UNK A   1      24.578  15.053  35.824  1.00  0.00     0.241 C 
HETATM   11  N91 UNK A   1      24.938  16.116  35.070  1.00  0.00    -0.346 N 
ATOM     12  H91 UNK A   1      25.113  17.012  35.524  1.00  0.00     0.163 HD
ENDROOT
BRANCH   5  13
HETATM   13  C35 UNK A   1      24.179  12.470  35.887  1.00  0.00    -0.036 C 
ATOM     14 2H35 UNK A   1      24.208  12.723  36.972  1.00  0.00     0.036 H 
ATOM     15 1H35 UNK A   1      23.121  12.133  35.788  1.00  0.00     0.036 H 
BRANCH  13  16
HETATM   16  C49 UNK A   1      25.132  11.289  35.600  1.00  0.00    -0.045 C 
ATOM     17 2H49 UNK A   1      24.715  10.573  34.854  1.00  0.00     0.035 H 
ATOM     18 1H49 UNK A   1      26.036  11.599  35.026  1.00  0.00     0.035 H 
BRANCH  16  19
HETATM   19  C58 UNK A   1      25.485  10.609  36.941  1.00  0.00     0.026 C 
ATOM     20 2H58 UNK A   1      25.539   9.502  36.824  1.00  0.00     0.068 H 
ATOM     21 1H58 UNK A   1      24.633  10.676  37.658  1.00  0.00     0.068 H 
BRANCH  19  22
HETATM   22  N28 UNK A   1      26.726  11.137  37.547  1.00  0.00    -0.204 N 
HETATM   23  O10 UNK A   1      27.158  12.398  37.051  1.00  0.00    -0.084 OA
HETATM   24 FE1  UNK A   1      29.284  12.586  37.602  1.00  0.00     0.000 Fe
HETATM   25  O2  UNK A   1      29.485  14.636  36.984  1.00  0.00    -0.084 OA
HETATM   26  O   UNK A   1      28.588  10.963  38.748  1.00  0.00    -0.175 OA
HETATM   27  O8  UNK A   1      31.143  11.581  37.306  1.00  0.00    -0.171 OA
HETATM   28  O3  UNK A   1      29.112  13.576  39.565  1.00  0.00    -0.171 OA
HETATM   29  O7  UNK A   1      29.493  12.479  35.302  1.00  0.00    -0.084 OA
HETATM   30  N1  UNK A   1      28.643  15.113  38.009  1.00  0.00    -0.201 N 
HETATM   31  C5  UNK A   1      27.794  16.268  37.608  1.00  0.00     0.026 C 
HETATM   32  C6  UNK A   1      29.093  14.882  39.271  1.00  0.00     0.193 C 
HETATM   33  C4  UNK A   1      28.226  17.016  36.312  1.00  0.00    -0.045 C 
ATOM     34  H52 UNK A   1      26.730  15.944  37.521  1.00  0.00     0.068 H 
ATOM     35  H51 UNK A   1      27.716  16.991  38.453  1.00  0.00     0.068 H 
HETATM   36  C3  UNK A   1      29.629  17.670  36.470  1.00  0.00    -0.037 C 
ATOM     37  H42 UNK A   1      27.460  17.763  35.999  1.00  0.00     0.035 H 
ATOM     38  H41 UNK A   1      28.188  16.344  35.423  1.00  0.00     0.035 H 
HETATM   39  C2  UNK A   1      30.344  18.165  35.174  1.00  0.00     0.073 C 
ATOM     40  H32 UNK A   1      30.302  16.971  37.018  1.00  0.00     0.036 H 
ATOM     41  H31 UNK A   1      29.563  18.512  37.198  1.00  0.00     0.036 H 
HETATM   42  C1  UNK A   1      31.811  17.780  35.237  1.00  0.00     0.135 C 
HETATM   43  N2  UNK A   1      29.714  17.702  33.922  1.00  0.00    -0.347 N 
ATOM     44  H2  UNK A   1      30.295  19.279  35.175  1.00  0.00     0.085 H 
HETATM   45  N3  UNK A   1      32.446  17.069  34.366  1.00  0.00    -0.359 N 
HETATM   46  C8  UNK A   1      31.827  16.696  33.061  1.00  0.00     0.088 C 
ATOM     47  H3  UNK A   1      33.394  16.754  34.576  1.00  0.00     0.162 HD
HETATM   48  C7  UNK A   1      30.348  17.077  32.904  1.00  0.00     0.241 C 
HETATM   49  C9  UNK A   1      32.066  15.174  32.849  1.00  0.00    -0.036 C 
ATOM     50  H8  UNK A   1      32.392  17.232  32.263  1.00  0.00     0.087 H 
HETATM   51  O4  UNK A   1      29.707  16.745  31.928  1.00  0.00    -0.271 OA
HETATM   52  C10 UNK A   1      31.013  14.315  33.610  1.00  0.00    -0.045 C 
ATOM     53  H92 UNK A   1      32.096  14.914  31.765  1.00  0.00     0.036 H 
ATOM     54  H91 UNK A   1      33.106  14.882  33.126  1.00  0.00     0.036 H 
HETATM   55  C13 UNK A   1      31.473  12.867  33.922  1.00  0.00     0.026 C 
ATOM     56 2H10 UNK A   1      30.692  14.831  34.545  1.00  0.00     0.035 H 
ATOM     57 1H10 UNK A   1      30.045  14.305  33.057  1.00  0.00     0.035 H 
HETATM   58  N4  UNK A   1      30.906  12.387  35.213  1.00  0.00    -0.201 N 
ATOM     59 2H13 UNK A   1      32.584  12.777  33.904  1.00  0.00     0.068 H 
ATOM     60 1H13 UNK A   1      31.230  12.171  33.085  1.00  0.00     0.068 H 
HETATM   61  C17 UNK A   1      31.450  11.433  36.006  1.00  0.00     0.193 C 
HETATM   62  C18 UNK A   1      32.197  10.428  35.586  1.00  0.00    -0.069 C 
ATOM     63 2H18 UNK A   1      32.449  10.307  34.519  1.00  0.00     0.073 H 
ATOM     64 1H18 UNK A   1      32.639   9.652  36.232  1.00  0.00     0.073 H 
ATOM     65  H2  UNK A   1      28.713  17.868  33.816  1.00  0.00     0.163 HD
HETATM   66  C64 UNK A   1      27.446  10.592  38.560  1.00  0.00     0.175 C 
BRANCH  42  67
HETATM   67  O1  UNK A   1      32.434  18.098  36.376  1.00  0.00    -0.348 OA
ATOM     68  H1  UNK A   1      33.208  18.640  36.276  1.00  0.00     0.219 HD
ENDBRANCH  42  67
BRANCH  32  69
HETATM   69  C16 UNK A   1      29.523  15.775  40.142  1.00  0.00    -0.069 C 
ATOM     70 2H16 UNK A   1      28.838  16.534  40.555  1.00  0.00     0.073 H 
ATOM     71 1H16 UNK A   1      30.535  15.853  40.574  1.00  0.00     0.073 H 
ENDBRANCH  32  69
BRANCH  66  72
HETATM   72  C   UNK A   1      26.867   9.638  39.431  1.00  0.00    -0.013 C 
ATOM     73  HC3 UNK A   1      27.486   8.711  39.403  1.00  0.00     0.038 H 
ATOM     74  HC2 UNK A   1      27.022   9.977  40.481  1.00  0.00     0.038 H 
ATOM     75  HC1 UNK A   1      25.796   9.354  39.304  1.00  0.00     0.038 H 
ENDBRANCH  66  72
ENDBRANCH  19  22
ENDBRANCH  16  19
ENDBRANCH  13  16
ENDBRANCH   5  13
BRANCH   7  76
HETATM   76  C38 UNK A   1      25.664  17.281  32.937  1.00  0.00    -0.036 C 
ATOM     77 2H38 UNK A   1      25.742  18.105  33.684  1.00  0.00     0.036 H 
ATOM     78 1H38 UNK A   1      26.743  17.134  32.697  1.00  0.00     0.036 H 
BRANCH  76  79
HETATM   79  C52 UNK A   1      24.898  17.768  31.682  1.00  0.00    -0.045 C 
ATOM     80 2H52 UNK A   1      23.907  17.268  31.581  1.00  0.00     0.035 H 
ATOM     81 1H52 UNK A   1      24.543  18.819  31.796  1.00  0.00     0.035 H 
BRANCH  79  82
HETATM   82  C55 UNK A   1      25.764  17.588  30.414  1.00  0.00     0.026 C 
ATOM     83 2H55 UNK A   1      25.120  17.537  29.505  1.00  0.00     0.068 H 
ATOM     84 1H55 UNK A   1      26.211  16.567  30.387  1.00  0.00     0.068 H 
BRANCH  82  85
HETATM   85  N25 UNK A   1      26.816  18.619  30.248  1.00  0.00    -0.204 N 
HETATM   86  O07 UNK A   1      26.644  19.788  31.049  1.00  0.00    -0.084 OA
HETATM   87 FE2  UNK A   1      27.818  21.344  30.080  1.00  0.00     0.000 Fe
HETATM   88  O81 UNK A   1      28.290  22.000  32.144  1.00  0.00    -0.171 OA
HETATM   89  O71 UNK A   1      29.787  21.989  29.957  1.00  0.00    -0.084 OA
HETATM   90  O31 UNK A   1      26.324  22.908  30.060  1.00  0.00    -0.171 OA
HETATM   91  O13 UNK A   1      28.663  19.497  29.399  1.00  0.00    -0.175 OA
HETATM   92  O21 UNK A   1      27.437  21.711  27.989  1.00  0.00    -0.084 OA
HETATM   93  C97 UNK A   1      29.617  21.977  32.339  1.00  0.00     0.193 C 
HETATM   94  N41 UNK A   1      30.380  22.204  31.228  1.00  0.00    -0.201 N 
HETATM   95  C98 UNK A   1      30.105  21.700  33.541  1.00  0.00    -0.069 C 
HETATM   96  C14 UNK A   1      31.740  22.811  31.162  1.00  0.00     0.026 C 
HETATM   97  C91 UNK A   1      31.998  23.481  29.779  1.00  0.00    -0.045 C 
ATOM     98 2H14 UNK A   1      31.908  23.526  32.000  1.00  0.00     0.068 H 
ATOM     99 1H14 UNK A   1      32.532  22.065  31.409  1.00  0.00     0.068 H 
HETATM  100  C92 UNK A   1      32.965  24.690  29.742  1.00  0.00    -0.036 C 
ATOM    101 2H91 UNK A   1      32.345  22.709  29.053  1.00  0.00     0.035 H 
ATOM    102 1H91 UNK A   1      31.024  23.773  29.323  1.00  0.00     0.035 H 
HETATM  103  C81 UNK A   1      32.570  25.645  28.574  1.00  0.00     0.089 C 
ATOM    104 2H92 UNK A   1      34.032  24.373  29.682  1.00  0.00     0.036 H 
ATOM    105 1H92 UNK A   1      33.009  25.222  30.722  1.00  0.00     0.036 H 
HETATM  106  N31 UNK A   1      31.441  26.509  28.971  1.00  0.00    -0.346 N 
HETATM  107  C71 UNK A   1      32.348  24.879  27.268  1.00  0.00     0.241 C 
ATOM    108  H81 UNK A   1      33.442  26.319  28.404  1.00  0.00     0.087 H 
HETATM  109  C11 UNK A   1      30.361  26.803  28.220  1.00  0.00     0.241 C 
ATOM    110  H31 UNK A   1      31.482  26.922  29.902  1.00  0.00     0.163 HD
HETATM  111  O11 UNK A   1      29.515  27.545  28.677  1.00  0.00    -0.271 OA
HETATM  112  C21 UNK A   1      30.123  26.017  26.931  1.00  0.00     0.089 C 
HETATM  113  N21 UNK A   1      31.185  25.053  26.595  1.00  0.00    -0.346 N 
HETATM  114  C31 UNK A   1      28.706  25.377  27.035  1.00  0.00    -0.036 C 
ATOM    115  H21 UNK A   1      30.083  26.759  26.100  1.00  0.00     0.087 H 
ATOM    116  H21 UNK A   1      31.031  24.462  25.779  1.00  0.00     0.163 HD
HETATM  117  C41 UNK A   1      28.448  24.111  26.177  1.00  0.00    -0.045 C 
ATOM    118 2H31 UNK A   1      28.473  25.157  28.104  1.00  0.00     0.036 H 
ATOM    119 1H31 UNK A   1      27.931  26.146  26.810  1.00  0.00     0.036 H 
HETATM  120  C51 UNK A   1      27.035  23.548  26.465  1.00  0.00     0.026 C 
ATOM    121 2H41 UNK A   1      28.605  24.306  25.090  1.00  0.00     0.035 H 
ATOM    122 1H41 UNK A   1      29.240  23.341  26.323  1.00  0.00     0.035 H 
HETATM  123  N11 UNK A   1      26.921  23.032  27.852  1.00  0.00    -0.201 N 
ATOM    124 2H51 UNK A   1      26.746  22.773  25.718  1.00  0.00     0.068 H 
ATOM    125 1H51 UNK A   1      26.244  24.303  26.246  1.00  0.00     0.068 H 
HETATM  126  C61 UNK A   1      26.190  23.553  28.891  1.00  0.00     0.193 C 
HETATM  127  C76 UNK A   1      25.427  24.642  28.830  1.00  0.00    -0.069 C 
ATOM    128 2H76 UNK A   1      25.317  25.172  27.869  1.00  0.00     0.073 H 
ATOM    129 1H76 UNK A   1      24.839  25.060  29.665  1.00  0.00     0.073 H 
HETATM  130  O41 UNK A   1      33.119  24.029  26.874  1.00  0.00    -0.271 OA
ATOM    131 2H98 UNK A   1      31.195  21.680  33.701  1.00  0.00     0.073 H 
ATOM    132 1H98 UNK A   1      29.489  21.517  34.438  1.00  0.00     0.073 H 
HETATM  133  C62 UNK A   1      27.968  18.513  29.550  1.00  0.00     0.175 C 
BRANCH 133 134
HETATM  134  C67 UNK A   1      28.323  17.284  28.920  1.00  0.00    -0.013 C 
ATOM    135 3H67 UNK A   1      27.805  17.231  27.934  1.00  0.00     0.038 H 
ATOM    136 2H67 UNK A   1      29.392  17.345  28.607  1.00  0.00     0.038 H 
ATOM    137 1H67 UNK A   1      28.166  16.318  29.452  1.00  0.00     0.038 H 
ENDBRANCH 133 134
ENDBRANCH  82  85
ENDBRANCH  79  82
ENDBRANCH  76  79
ENDBRANCH   7  76
TORSDOF 12
ENDMDL
