# Supplementary material for: Determination of the molecular basis for coprogen import by Gram-negative bacteria
Source: IUCrJ. 2019 Apr 5;6(Pt 3):401–11. doi: 10.1107/S2052252519002926 (PMC6503915; doi:10.1107/S2052252519002926)
Supplement: Supplementary file 12 [file m-06-00401-sup12.txt]

MODEL 1
REMARK VINA RESULT:      -9.9      0.000      0.000
REMARK  7 active torsions:
REMARK  status: ('A' for Active; 'I' for Inactive)
REMARK    1  A    between atoms: C_1  and  C64_38 
REMARK    2  A    between atoms: C2_3  and  C65_39 
REMARK    3  A    between atoms: C3_5  and  C66_40 
REMARK    4  A    between atoms: C61_35  and  C67_41 
REMARK    5  A    between atoms: C62_36  and  C68_42 
REMARK    6  A    between atoms: C63_37  and  C69_43 
REMARK    7  A    between atoms: N27_54  and  O09_64 
ROOT
HETATM    1  O   UNK A   1      28.233  22.553  26.436  1.00 20.00    -0.176 OA
HETATM    2  C29 UNK A   1      33.395  17.731  28.070  1.00 20.00     0.089 C 
HETATM    3  C30 UNK A   1      31.775  21.904  34.437  1.00 20.00     0.089 C 
HETATM    4  C31 UNK A   1      26.141  16.368  31.886  1.00 20.00     0.089 C 
HETATM    5  C32 UNK A   1      33.488  15.304  29.499  1.00 20.00     0.089 C 
HETATM    6  C33 UNK A   1      33.340  19.611  34.945  1.00 20.00     0.089 C 
HETATM    7  C34 UNK A   1      27.065  15.100  34.174  1.00 20.00     0.089 C 
HETATM    8  C35 UNK A   1      33.054  19.040  27.311  1.00 20.00    -0.036 C 
HETATM    9  C36 UNK A   1      30.911  23.058  33.868  1.00 20.00    -0.036 C 
HETATM   10  C37 UNK A   1      25.633  17.198  30.681  1.00 20.00    -0.036 C 
HETATM   11  C38 UNK A   1      33.169  14.027  30.324  1.00 20.00    -0.036 C 
HETATM   12  C39 UNK A   1      34.103  18.259  34.853  1.00 20.00    -0.036 C 
HETATM   13  C40 UNK A   1      27.672  14.577  35.505  1.00 20.00    -0.036 C 
HETATM   14  C41 UNK A   1      32.916  15.304  28.077  1.00 20.00     0.241 C 
HETATM   15  C42 UNK A   1      33.923  20.735  34.082  1.00 20.00     0.241 C 
HETATM   16  C43 UNK A   1      25.836  16.003  34.305  1.00 20.00     0.241 C 
HETATM   17  C44 UNK A   1      33.177  17.766  29.588  1.00 20.00     0.241 C 
HETATM   18  C45 UNK A   1      31.068  20.552  34.579  1.00 20.00     0.241 C 
HETATM   19  C46 UNK A   1      27.656  16.273  32.081  1.00 20.00     0.241 C 
HETATM   20  C49 UNK A   1      31.569  19.478  27.328  1.00 20.00    -0.046 C 
HETATM   21  C50 UNK A   1      30.455  22.900  32.400  1.00 20.00    -0.046 C 
HETATM   22  C51 UNK A   1      25.942  18.715  30.677  1.00 20.00    -0.046 C 
HETATM   23  C52 UNK A   1      31.677  13.897  30.711  1.00 20.00    -0.046 C 
HETATM   24  C53 UNK A   1      34.091  17.600  33.448  1.00 20.00    -0.046 C 
HETATM   25  C54 UNK A   1      28.390  15.648  36.362  1.00 20.00    -0.046 C 
HETATM   26  C55 UNK A   1      31.332  12.514  31.307  1.00 20.00     0.017 C 
HETATM   27  C56 UNK A   1      34.865  16.252  33.421  1.00 20.00     0.017 C 
HETATM   28  C57 UNK A   1      29.111  15.037  37.589  1.00 20.00     0.023 C 
HETATM   29  C58 UNK A   1      31.441  20.876  26.676  1.00 20.00     0.017 C 
HETATM   30  C59 UNK A   1      29.549  24.096  32.027  1.00 20.00     0.017 C 
HETATM   31  C60 UNK A   1      25.325  19.325  29.395  1.00 20.00     0.017 C 
HETATM   32  C61 UNK A   1      32.735  11.463  33.164  1.00 20.00     0.168 C 
HETATM   33  C62 UNK A   1      34.969  14.355  35.134  1.00 20.00     0.168 C 
HETATM   34  C63 UNK A   1      30.347  12.811  37.365  1.00 20.00     0.173 C 
HETATM   35  C64 UNK A   1      29.239  21.994  26.036  1.00 20.00     0.168 C 
HETATM   36  C65 UNK A   1      29.106  24.822  29.623  1.00 20.00     0.168 C 
HETATM   37  C66 UNK A   1      25.229  21.798  28.780  1.00 20.00     0.168 C 
HETATM   38 FE1  UNK A   1      32.353  13.236  35.345  1.00 20.00     0.000 Fe
HETATM   39 FE2  UNK A   1      27.918  22.570  28.487  1.00 20.00     0.000 Fe
HETATM   40  N18 UNK A   1      32.836  16.508  27.469  1.00 20.00    -0.346 N 
HETATM   41  N19 UNK A   1      33.097  21.767  33.806  1.00 20.00    -0.346 N 
HETATM   42  N20 UNK A   1      25.466  16.636  33.169  1.00 20.00    -0.346 N 
HETATM   43  N21 UNK A   1      33.187  16.564  30.208  1.00 20.00    -0.346 N 
HETATM   44  N22 UNK A   1      31.877  19.485  34.780  1.00 20.00    -0.346 N 
HETATM   45  N23 UNK A   1      28.048  15.672  33.228  1.00 20.00    -0.346 N 
HETATM   46  N25 UNK A   1      31.795  12.336  32.703  1.00 20.00    -0.269 N 
HETATM   47  N26 UNK A   1      34.295  15.189  34.290  1.00 20.00    -0.269 N 
HETATM   48  N27 UNK A   1      30.262  14.164  37.231  1.00 20.00    -0.240 N 
HETATM   49  N28 UNK A   1      30.154  21.551  26.947  1.00 20.00    -0.269 N 
HETATM   50  N29 UNK A   1      28.944  23.979  30.684  1.00 20.00    -0.269 N 
HETATM   51  N30 UNK A   1      25.900  20.626  28.992  1.00 20.00    -0.269 N 
HETATM   52  O03 UNK A   1      32.454  14.318  27.545  1.00 20.00    -0.271 OA
HETATM   53  O04 UNK A   1      35.030  20.693  33.588  1.00 20.00    -0.271 OA
HETATM   54  O05 UNK A   1      25.282  16.242  35.357  1.00 20.00    -0.271 OA
HETATM   55  O06 UNK A   1      32.899  18.767  30.214  1.00 20.00    -0.271 OA
HETATM   56  O07 UNK A   1      29.877  20.389  34.430  1.00 20.00    -0.271 OA
HETATM   57  O08 UNK A   1      28.480  16.798  31.355  1.00 20.00    -0.271 OA
HETATM   58  O10 UNK A   1      30.014  21.992  28.290  1.00 20.00     0.000 OA
HETATM   59  O11 UNK A   1      27.900  23.020  30.611  1.00 20.00     0.000 OA
HETATM   60  O12 UNK A   1      27.196  20.514  28.423  1.00 20.00     0.000 OA
HETATM   61  O13 UNK A   1      33.021  11.498  34.347  1.00 20.00    -0.176 OA
HETATM   62  O14 UNK A   1      34.338  13.568  35.814  1.00 20.00    -0.176 OA
HETATM   63  O15 UNK A   1      31.242  12.221  36.775  1.00 20.00    -0.175 OA
HETATM   64  O2  UNK A   1      28.537  24.561  28.579  1.00 20.00    -0.176 OA
HETATM   65  O3  UNK A   1      25.852  22.774  28.396  1.00 20.00    -0.176 OA
HETATM   66  O47 UNK A   1      30.962  12.954  33.676  1.00 20.00     0.000 OA
HETATM   67  O48 UNK A   1      32.875  15.132  34.316  1.00 20.00     0.000 OA
HETATM   68  H29 UNK A   1      34.481  17.620  27.978  1.00  0.00     0.087 H 
HETATM   69  H30 UNK A   1      31.981  22.186  35.475  1.00  0.00     0.087 H 
HETATM   70  H31 UNK A   1      25.864  15.337  31.639  1.00  0.00     0.087 H 
HETATM   71  H32 UNK A   1      34.571  15.306  29.336  1.00  0.00     0.087 H 
HETATM   72  H33 UNK A   1      33.488  19.977  35.966  1.00  0.00     0.087 H 
HETATM   73  H34 UNK A   1      26.662  14.214  33.671  1.00  0.00     0.087 H 
HETATM   74 2H35 UNK A   1      33.377  18.933  26.271  1.00  0.00     0.036 H 
HETATM   75 3H35 UNK A   1      33.662  19.839  27.741  1.00  0.00     0.036 H 
HETATM   76 2H36 UNK A   1      31.480  23.988  33.959  1.00  0.00     0.036 H 
HETATM   77 3H36 UNK A   1      30.030  23.172  34.503  1.00  0.00     0.036 H 
HETATM   78 2H37 UNK A   1      26.058  16.754  29.776  1.00  0.00     0.036 H 
HETATM   79 3H37 UNK A   1      24.551  17.061  30.614  1.00  0.00     0.036 H 
HETATM   80 2H38 UNK A   1      33.779  14.026  31.230  1.00  0.00     0.036 H 
HETATM   81 3H38 UNK A   1      33.476  13.153  29.743  1.00  0.00     0.036 H 
HETATM   82 2H39 UNK A   1      35.138  18.421  35.163  1.00  0.00     0.036 H 
HETATM   83 3H39 UNK A   1      33.666  17.574  35.584  1.00  0.00     0.036 H 
HETATM   84 2H40 UNK A   1      26.876  14.114  36.096  1.00  0.00     0.036 H 
HETATM   85 3H40 UNK A   1      28.375  13.779  35.256  1.00  0.00     0.036 H 
HETATM   86 2H49 UNK A   1      31.208  19.520  28.357  1.00  0.00     0.035 H 
HETATM   87 3H49 UNK A   1      30.950  18.755  26.789  1.00  0.00     0.035 H 
HETATM   88 2H50 UNK A   1      31.320  22.864  31.733  1.00  0.00     0.035 H 
HETATM   89 3H50 UNK A   1      29.899  21.969  32.280  1.00  0.00     0.035 H 
HETATM   90 2H51 UNK A   1      27.021  18.874  30.687  1.00  0.00     0.035 H 
HETATM   91 3H51 UNK A   1      25.524  19.199  31.563  1.00  0.00     0.035 H 
HETATM   92 2H52 UNK A   1      31.410  14.683  31.421  1.00  0.00     0.035 H 
HETATM   93 3H52 UNK A   1      31.060  14.046  29.824  1.00  0.00     0.035 H 
HETATM   94 2H53 UNK A   1      34.561  18.275  32.728  1.00  0.00     0.035 H 
HETATM   95 3H53 UNK A   1      33.063  17.454  33.109  1.00  0.00     0.035 H 
HETATM   96 2H54 UNK A   1      29.109  16.201  35.754  1.00  0.00     0.035 H 
HETATM   97 3H54 UNK A   1      27.650  16.369  36.715  1.00  0.00     0.035 H 
HETATM   98 2H55 UNK A   1      31.725  11.729  30.653  1.00  0.00     0.067 H 
HETATM   99 3H55 UNK A   1      30.243  12.406  31.300  1.00  0.00     0.067 H 
HETATM  100 2H56 UNK A   1      34.881  15.882  32.392  1.00  0.00     0.067 H 
HETATM  101 3H56 UNK A   1      35.902  16.454  33.705  1.00  0.00     0.067 H 
HETATM  102 2H57 UNK A   1      29.466  15.852  38.226  1.00  0.00     0.068 H 
HETATM  103 3H57 UNK A   1      28.376  14.477  38.176  1.00  0.00     0.068 H 
HETATM  104 2H58 UNK A   1      32.234  21.519  27.071  1.00  0.00     0.067 H 
HETATM  105 3H58 UNK A   1      31.621  20.784  25.601  1.00  0.00     0.067 H 
HETATM  106 2H59 UNK A   1      28.737  24.161  32.760  1.00  0.00     0.067 H 
HETATM  107 3H59 UNK A   1      30.127  25.020  32.115  1.00  0.00     0.067 H 
HETATM  108 2H60 UNK A   1      25.495  18.630  28.567  1.00  0.00     0.067 H 
HETATM  109 3H60 UNK A   1      24.241  19.392  29.525  1.00  0.00     0.067 H 
HETATM  110  H18 UNK A   1      32.500  16.548  26.517  1.00  0.00     0.163 HD
HETATM  111  H19 UNK A   1      33.452  22.539  33.261  1.00  0.00     0.163 HD
HETATM  112  H20 UNK A   1      24.678  17.267  33.186  1.00  0.00     0.163 HD
HETATM  113  H21 UNK A   1      33.011  16.529  31.199  1.00  0.00     0.163 HD
HETATM  114  H22 UNK A   1      31.449  18.588  34.937  1.00  0.00     0.163 HD
HETATM  115  H23 UNK A   1      29.016  15.709  33.496  1.00  0.00     0.163 HD
HETATM  116  H10 UNK A   1      30.883  22.454  28.404  1.00  0.00     0.000 HD
HETATM  117  H11 UNK A   1      27.305  23.361  31.327  1.00  0.00     0.000 HD
HETATM  118  H12 UNK A   1      27.017  19.825  27.735  1.00  0.00     0.000 HD
HETATM  119  H47 UNK A   1      30.113  12.480  33.484  1.00  0.00     0.000 HD
HETATM  120  H48 UNK A   1      32.677  16.077  34.528  1.00  0.00     0.000 HD
ENDROOT
BRANCH  32 121
HETATM  121  C67 UNK A   1      33.417  10.518  32.187  1.00 20.00    -0.013 C 
HETATM  122 1H67 UNK A   1      32.683   9.865  31.706  1.00  0.00     0.038 H 
HETATM  123 2H67 UNK A   1      33.930  11.080  31.401  1.00  0.00     0.038 H 
HETATM  124 3H67 UNK A   1      34.151   9.890  32.699  1.00  0.00     0.038 H 
ENDBRANCH  32 121
BRANCH  33 125
HETATM  125  C68 UNK A   1      36.488  14.375  35.148  1.00 20.00    -0.013 C 
HETATM  126 1H68 UNK A   1      36.879  13.400  34.843  1.00  0.00     0.038 H 
HETATM  127 2H68 UNK A   1      36.857  14.592  36.153  1.00  0.00     0.038 H 
HETATM  128 3H68 UNK A   1      36.884  15.126  34.459  1.00  0.00     0.038 H 
ENDBRANCH  33 125
BRANCH  34 129
HETATM  129  C69 UNK A   1      29.375  12.096  38.283  1.00 20.00    -0.013 C 
HETATM  130 1H69 UNK A   1      29.266  12.648  39.222  1.00  0.00     0.038 H 
HETATM  131 2H69 UNK A   1      29.713  11.081  38.511  1.00  0.00     0.038 H 
HETATM  132 3H69 UNK A   1      28.388  12.037  37.816  1.00  0.00     0.038 H 
ENDBRANCH  34 129
BRANCH  48 133
HETATM  133  O09 UNK A   1      31.473  14.829  36.894  1.00 20.00    -0.286 OA
HETATM  134  H09 UNK A   1      31.954  14.767  37.765  1.00  0.00     0.244 HD
ENDBRANCH  48 133
BRANCH  35 135
HETATM  135  C   UNK A   1      29.460  21.713  24.560  1.00 20.00    -0.013 C 
HETATM  136  H1  UNK A   1      29.056  22.528  23.954  1.00  0.00     0.038 H 
HETATM  137  H2  UNK A   1      28.962  20.788  24.262  1.00  0.00     0.038 H 
HETATM  138  H3  UNK A   1      30.527  21.624  24.341  1.00  0.00     0.038 H 
ENDBRANCH  35 135
BRANCH  36 139
HETATM  139  C2  UNK A   1      30.097  25.968  29.732  1.00 20.00    -0.013 C 
HETATM  140  H24 UNK A   1      31.119  25.601  29.592  1.00  0.00     0.038 H 
HETATM  141  H25 UNK A   1      30.035  26.443  30.715  1.00  0.00     0.038 H 
HETATM  142  H26 UNK A   1      29.898  26.722  28.966  1.00  0.00     0.038 H 
ENDBRANCH  36 139
BRANCH  37 143
HETATM  143  C3  UNK A   1      23.750  21.875  29.113  1.00 20.00    -0.013 C 
HETATM  144  H35 UNK A   1      23.604  22.351  30.087  1.00  0.00     0.038 H 
HETATM  145  H36 UNK A   1      23.310  20.874  29.150  1.00  0.00     0.038 H 
HETATM  146  H37 UNK A   1      23.217  22.464  28.361  1.00  0.00     0.038 H 
ENDBRANCH  37 143
TORSDOF 7
ENDMDL
MODEL 2
REMARK VINA RESULT:      -9.8      1.840     10.583
REMARK  7 active torsions:
REMARK  status: ('A' for Active; 'I' for Inactive)
REMARK    1  A    between atoms: C_1  and  C64_38 
REMARK    2  A    between atoms: C2_3  and  C65_39 
REMARK    3  A    between atoms: C3_5  and  C66_40 
REMARK    4  A    between atoms: C61_35  and  C67_41 
REMARK    5  A    between atoms: C62_36  and  C68_42 
REMARK    6  A    between atoms: C63_37  and  C69_43 
REMARK    7  A    between atoms: N27_54  and  O09_64 
ROOT
HETATM    1  O   UNK A   1      33.775  12.392  33.370  1.00 20.00    -0.176 OA
HETATM    2  C29 UNK A   1      29.895  15.050  27.851  1.00 20.00     0.089 C 
HETATM    3  C30 UNK A   1      26.842  17.646  34.524  1.00 20.00     0.089 C 
HETATM    4  C31 UNK A   1      34.131  20.795  32.105  1.00 20.00     0.089 C 
HETATM    5  C32 UNK A   1      29.664  17.560  26.592  1.00 20.00     0.089 C 
HETATM    6  C33 UNK A   1      25.863  18.969  32.231  1.00 20.00     0.089 C 
HETATM    7  C34 UNK A   1      32.487  22.986  31.666  1.00 20.00     0.089 C 
HETATM    8  C35 UNK A   1      30.251  13.789  28.681  1.00 20.00    -0.036 C 
HETATM    9  C36 UNK A   1      27.562  16.771  35.581  1.00 20.00    -0.036 C 
HETATM   10  C37 UNK A   1      34.975  19.547  32.468  1.00 20.00    -0.036 C 
HETATM   11  C38 UNK A   1      29.804  19.041  26.145  1.00 20.00    -0.036 C 
HETATM   12  C39 UNK A   1      25.623  19.509  30.793  1.00 20.00    -0.036 C 
HETATM   13  C40 UNK A   1      31.421  24.109  31.537  1.00 20.00    -0.036 C 
HETATM   14  C41 UNK A   1      30.878  16.681  26.271  1.00 20.00     0.241 C 
HETATM   15  C42 UNK A   1      25.566  17.477  32.414  1.00 20.00     0.241 C 
HETATM   16  C43 UNK A   1      33.197  22.886  33.018  1.00 20.00     0.241 C 
HETATM   17  C44 UNK A   1      29.266  16.208  28.636  1.00 20.00     0.241 C 
HETATM   18  C45 UNK A   1      27.675  18.783  33.924  1.00 20.00     0.241 C 
HETATM   19  C46 UNK A   1      32.818  20.557  31.355  1.00 20.00     0.241 C 
HETATM   20  C49 UNK A   1      31.344  13.964  29.764  1.00 20.00    -0.046 C 
HETATM   21  C50 UNK A   1      28.744  15.920  35.064  1.00 20.00    -0.046 C 
HETATM   22  C51 UNK A   1      34.353  18.526  33.452  1.00 20.00    -0.046 C 
HETATM   23  C52 UNK A   1      30.847  19.838  26.963  1.00 20.00    -0.046 C 
HETATM   24  C53 UNK A   1      26.532  18.883  29.703  1.00 20.00    -0.046 C 
HETATM   25  C54 UNK A   1      30.123  23.875  32.347  1.00 20.00    -0.046 C 
HETATM   26  C55 UNK A   1      31.154  21.224  26.352  1.00 20.00     0.017 C 
HETATM   27  C56 UNK A   1      26.248  19.464  28.289  1.00 20.00     0.017 C 
HETATM   28  C57 UNK A   1      29.040  24.942  32.050  1.00 20.00     0.023 C 
HETATM   29  C58 UNK A   1      31.447  12.665  30.600  1.00 20.00     0.017 C 
HETATM   30  C59 UNK A   1      29.384  15.176  36.259  1.00 20.00     0.017 C 
HETATM   31  C60 UNK A   1      35.379  17.389  33.672  1.00 20.00     0.017 C 
HETATM   32  C61 UNK A   1      29.293  22.826  25.652  1.00 20.00     0.168 C 
HETATM   33  C62 UNK A   1      25.728  21.855  27.544  1.00 20.00     0.168 C 
HETATM   34  C63 UNK A   1      28.698  25.782  29.661  1.00 20.00     0.173 C 
HETATM   35  C64 UNK A   1      33.303  12.149  32.273  1.00 20.00     0.168 C 
HETATM   36  C65 UNK A   1      30.831  13.092  35.999  1.00 20.00     0.168 C 
HETATM   37  C66 UNK A   1      35.174  15.450  35.315  1.00 20.00     0.168 C 
HETATM   38 FE1  UNK A   1      28.023  23.455  28.108  1.00 20.00     0.000 Fe
HETATM   39 FE2  UNK A   1      32.948  13.981  34.418  1.00 20.00     0.000 Fe
HETATM   40  N18 UNK A   1      30.967  15.519  26.956  1.00 20.00    -0.346 N 
HETATM   41  N19 UNK A   1      26.131  16.882  33.486  1.00 20.00    -0.346 N 
HETATM   42  N20 UNK A   1      33.941  21.769  33.194  1.00 20.00    -0.346 N 
HETATM   43  N21 UNK A   1      29.227  17.397  27.993  1.00 20.00    -0.346 N 
HETATM   44  N22 UNK A   1      27.173  19.350  32.802  1.00 20.00    -0.346 N 
HETATM   45  N23 UNK A   1      32.044  21.654  31.198  1.00 20.00    -0.346 N 
HETATM   46  N25 UNK A   1      30.087  22.225  26.583  1.00 20.00    -0.269 N 
HETATM   47  N26 UNK A   1      26.516  20.920  28.149  1.00 20.00    -0.269 N 
HETATM   48  N27 UNK A   1      28.506  24.879  30.664  1.00 20.00    -0.240 N 
HETATM   49  N28 UNK A   1      32.188  12.824  31.870  1.00 20.00    -0.269 N 
HETATM   50  N29 UNK A   1      30.611  14.436  35.901  1.00 20.00    -0.269 N 
HETATM   51  N30 UNK A   1      34.803  16.129  34.188  1.00 20.00    -0.269 N 
HETATM   52  O03 UNK A   1      31.776  17.028  25.535  1.00 20.00    -0.271 OA
HETATM   53  O04 UNK A   1      24.935  16.819  31.614  1.00 20.00    -0.271 OA
HETATM   54  O05 UNK A   1      33.036  23.674  33.926  1.00 20.00    -0.271 OA
HETATM   55  O06 UNK A   1      28.917  16.136  29.795  1.00 20.00    -0.271 OA
HETATM   56  O07 UNK A   1      28.764  19.119  34.337  1.00 20.00    -0.271 OA
HETATM   57  O08 UNK A   1      32.400  19.462  31.025  1.00 20.00    -0.271 OA
HETATM   58  O10 UNK A   1      31.487  13.583  32.846  1.00 20.00     0.000 OA
HETATM   59  O11 UNK A   1      31.736  15.273  35.673  1.00 20.00     0.000 OA
HETATM   60  O12 UNK A   1      34.075  15.403  33.209  1.00 20.00     0.000 OA
HETATM   61  O13 UNK A   1      28.430  23.592  26.040  1.00 20.00    -0.176 OA
HETATM   62  O14 UNK A   1      26.078  23.021  27.561  1.00 20.00    -0.176 OA
HETATM   63  O15 UNK A   1      28.425  25.450  28.516  1.00 20.00    -0.175 OA
HETATM   64  O2  UNK A   1      31.907  12.650  35.643  1.00 20.00    -0.176 OA
HETATM   65  O3  UNK A   1      34.629  14.389  35.571  1.00 20.00    -0.176 OA
HETATM   66  O47 UNK A   1      30.102  22.804  27.882  1.00 20.00     0.000 OA
HETATM   67  O48 UNK A   1      27.673  21.386  28.831  1.00 20.00     0.000 OA
HETATM   68  H29 UNK A   1      29.086  14.735  27.183  1.00  0.00     0.087 H 
HETATM   69  H30 UNK A   1      26.060  18.177  35.076  1.00  0.00     0.087 H 
HETATM   70  H31 UNK A   1      34.740  21.325  31.364  1.00  0.00     0.087 H 
HETATM   71  H32 UNK A   1      28.867  17.125  25.980  1.00  0.00     0.087 H 
HETATM   72  H33 UNK A   1      25.116  19.453  32.868  1.00  0.00     0.087 H 
HETATM   73  H34 UNK A   1      33.297  23.276  30.988  1.00  0.00     0.087 H 
HETATM   74 2H35 UNK A   1      30.560  12.996  27.994  1.00  0.00     0.036 H 
HETATM   75 3H35 UNK A   1      29.333  13.439  29.160  1.00  0.00     0.036 H 
HETATM   76 2H36 UNK A   1      26.822  16.103  36.033  1.00  0.00     0.036 H 
HETATM   77 3H36 UNK A   1      27.917  17.423  36.381  1.00  0.00     0.036 H 
HETATM   78 2H37 UNK A   1      35.214  19.031  31.534  1.00  0.00     0.036 H 
HETATM   79 3H37 UNK A   1      35.925  19.896  32.881  1.00  0.00     0.036 H 
HETATM   80 2H38 UNK A   1      28.830  19.531  26.226  1.00  0.00     0.036 H 
HETATM   81 3H38 UNK A   1      30.074  19.061  25.086  1.00  0.00     0.036 H 
HETATM   82 2H39 UNK A   1      24.577  19.337  30.527  1.00  0.00     0.036 H 
HETATM   83 3H39 UNK A   1      25.762  20.592  30.810  1.00  0.00     0.036 H 
HETATM   84 2H40 UNK A   1      31.873  25.058  31.842  1.00  0.00     0.036 H 
HETATM   85 3H40 UNK A   1      31.175  24.211  30.478  1.00  0.00     0.036 H 
HETATM   86 2H49 UNK A   1      31.086  14.800  30.417  1.00  0.00     0.035 H 
HETATM   87 3H49 UNK A   1      32.308  14.190  29.302  1.00  0.00     0.035 H 
HETATM   88 2H50 UNK A   1      28.399  15.201  34.317  1.00  0.00     0.035 H 
HETATM   89 3H50 UNK A   1      29.488  16.564  34.593  1.00  0.00     0.035 H 
HETATM   90 2H51 UNK A   1      33.429  18.123  33.033  1.00  0.00     0.035 H 
HETATM   91 3H51 UNK A   1      34.108  19.002  34.404  1.00  0.00     0.035 H 
HETATM   92 2H52 UNK A   1      30.499  19.957  27.991  1.00  0.00     0.035 H 
HETATM   93 3H52 UNK A   1      31.779  19.274  27.006  1.00  0.00     0.035 H 
HETATM   94 2H53 UNK A   1      26.363  17.804  29.666  1.00  0.00     0.035 H 
HETATM   95 3H53 UNK A   1      27.584  19.021  29.965  1.00  0.00     0.035 H 
HETATM   96 2H54 UNK A   1      29.722  22.880  32.142  1.00  0.00     0.035 H 
HETATM   97 3H54 UNK A   1      30.363  23.908  33.412  1.00  0.00     0.035 H 
HETATM   98 2H55 UNK A   1      31.370  21.110  25.285  1.00  0.00     0.067 H 
HETATM   99 3H55 UNK A   1      32.072  21.601  26.816  1.00  0.00     0.067 H 
HETATM  100 2H56 UNK A   1      26.867  18.929  27.563  1.00  0.00     0.067 H 
HETATM  101 3H56 UNK A   1      25.204  19.248  28.042  1.00  0.00     0.067 H 
HETATM  102 2H57 UNK A   1      28.216  24.808  32.757  1.00  0.00     0.068 H 
HETATM  103 3H57 UNK A   1      29.468  25.930  32.250  1.00  0.00     0.068 H 
HETATM  104 2H58 UNK A   1      30.436  12.332  30.853  1.00  0.00     0.067 H 
HETATM  105 3H58 UNK A   1      31.888  11.879  29.981  1.00  0.00     0.067 H 
HETATM  106 2H59 UNK A   1      29.644  15.911  37.029  1.00  0.00     0.067 H 
HETATM  107 3H59 UNK A   1      28.641  14.507  36.700  1.00  0.00     0.067 H 
HETATM  108 2H60 UNK A   1      35.847  17.156  32.710  1.00  0.00     0.067 H 
HETATM  109 3H60 UNK A   1      36.177  17.758  34.322  1.00  0.00     0.067 H 
HETATM  110  H18 UNK A   1      31.731  14.892  26.748  1.00  0.00     0.163 HD
HETATM  111  H19 UNK A   1      25.939  15.905  33.655  1.00  0.00     0.163 HD
HETATM  112  H20 UNK A   1      34.418  21.624  34.072  1.00  0.00     0.163 HD
HETATM  113  H21 UNK A   1      28.858  18.198  28.480  1.00  0.00     0.163 HD
HETATM  114  H22 UNK A   1      27.659  20.139  32.409  1.00  0.00     0.163 HD
HETATM  115  H23 UNK A   1      31.105  21.548  30.853  1.00  0.00     0.163 HD
HETATM  116  H10 UNK A   1      30.606  13.132  32.805  1.00  0.00     0.000 HD
HETATM  117  H11 UNK A   1      31.760  15.763  36.535  1.00  0.00     0.000 HD
HETATM  118  H12 UNK A   1      34.752  15.371  32.487  1.00  0.00     0.000 HD
HETATM  119  H47 UNK A   1      31.011  23.199  27.870  1.00  0.00     0.000 HD
HETATM  120  H48 UNK A   1      27.491  21.020  29.731  1.00  0.00     0.000 HD
ENDROOT
BRANCH  32 121
HETATM  121  C67 UNK A   1      29.483  22.489  24.181  1.00 20.00    -0.013 C 
HETATM  122 1H67 UNK A   1      30.272  21.741  24.055  1.00  0.00     0.038 H 
HETATM  123 2H67 UNK A   1      28.562  22.078  23.758  1.00  0.00     0.038 H 
HETATM  124 3H67 UNK A   1      29.761  23.379  23.609  1.00  0.00     0.038 H 
ENDBRANCH  32 121
BRANCH  33 125
HETATM  125  C68 UNK A   1      24.479  21.413  26.802  1.00 20.00    -0.013 C 
HETATM  126 1H68 UNK A   1      24.630  21.508  25.722  1.00  0.00     0.038 H 
HETATM  127 2H68 UNK A   1      23.628  22.036  27.083  1.00  0.00     0.038 H 
HETATM  128 3H68 UNK A   1      24.235  20.369  27.017  1.00  0.00     0.038 H 
ENDBRANCH  33 125
BRANCH  34 129
HETATM  129  C69 UNK A   1      29.183  27.178  30.005  1.00 20.00    -0.013 C 
HETATM  130 1H69 UNK A   1      29.109  27.348  31.083  1.00  0.00     0.038 H 
HETATM  131 2H69 UNK A   1      28.596  27.943  29.488  1.00  0.00     0.038 H 
HETATM  132 3H69 UNK A   1      30.233  27.293  29.722  1.00  0.00     0.038 H 
ENDBRANCH  34 129
BRANCH  48 133
HETATM  133  O09 UNK A   1      27.534  23.873  30.410  1.00 20.00    -0.286 OA
HETATM  134  H09 UNK A   1      26.698  24.391  30.579  1.00  0.00     0.244 HD
ENDBRANCH  48 133
BRANCH  35 135
HETATM  135  C   UNK A   1      33.967  11.171  31.320  1.00 20.00    -0.013 C 
HETATM  136  H1  UNK A   1      34.428  10.352  31.878  1.00  0.00     0.038 H 
HETATM  137  H2  UNK A   1      34.748  11.667  30.737  1.00  0.00     0.038 H 
HETATM  138  H3  UNK A   1      33.234  10.744  30.633  1.00  0.00     0.038 H 
ENDBRANCH  35 135
BRANCH  36 139
HETATM  139  C2  UNK A   1      29.685  12.183  36.408  1.00 20.00    -0.013 C 
HETATM  140  H24 UNK A   1      29.771  11.915  37.465  1.00  0.00     0.038 H 
HETATM  141  H25 UNK A   1      29.691  11.262  35.819  1.00  0.00     0.038 H 
HETATM  142  H26 UNK A   1      28.725  12.686  36.260  1.00  0.00     0.038 H 
ENDBRANCH  36 139
BRANCH  37 143
HETATM  143  C3  UNK A   1      36.184  16.076  36.258  1.00 20.00    -0.013 C 
HETATM  144  H35 UNK A   1      35.702  16.359  37.199  1.00  0.00     0.038 H 
HETATM  145  H36 UNK A   1      36.623  16.974  35.813  1.00  0.00     0.038 H 
HETATM  146  H37 UNK A   1      36.988  15.370  36.485  1.00  0.00     0.038 H 
ENDBRANCH  37 143
TORSDOF 7
ENDMDL
MODEL 3
REMARK VINA RESULT:      -9.7      2.376     10.675
REMARK  7 active torsions:
REMARK  status: ('A' for Active; 'I' for Inactive)
REMARK    1  A    between atoms: C_1  and  C64_38 
REMARK    2  A    between atoms: C2_3  and  C65_39 
REMARK    3  A    between atoms: C3_5  and  C66_40 
REMARK    4  A    between atoms: C61_35  and  C67_41 
REMARK    5  A    between atoms: C62_36  and  C68_42 
REMARK    6  A    between atoms: C63_37  and  C69_43 
REMARK    7  A    between atoms: N27_54  and  O09_64 
ROOT
HETATM    1  O   UNK A   1      33.561  13.183  34.461  1.00 20.00    -0.176 OA
HETATM    2  C29 UNK A   1      29.338  14.937  28.833  1.00 20.00     0.089 C 
HETATM    3  C30 UNK A   1      27.705  19.712  34.759  1.00 20.00     0.089 C 
HETATM    4  C31 UNK A   1      34.938  20.745  30.819  1.00 20.00     0.089 C 
HETATM    5  C32 UNK A   1      29.289  17.023  26.940  1.00 20.00     0.089 C 
HETATM    6  C33 UNK A   1      26.602  20.534  32.295  1.00 20.00     0.089 C 
HETATM    7  C34 UNK A   1      33.581  23.000  29.941  1.00 20.00     0.089 C 
HETATM    8  C35 UNK A   1      29.626  13.898  29.948  1.00 20.00    -0.036 C 
HETATM    9  C36 UNK A   1      28.438  19.033  35.944  1.00 20.00    -0.036 C 
HETATM   10  C37 UNK A   1      35.636  19.508  31.437  1.00 20.00    -0.036 C 
HETATM   11  C38 UNK A   1      29.574  18.283  26.077  1.00 20.00    -0.036 C 
HETATM   12  C39 UNK A   1      26.233  20.707  30.794  1.00 20.00    -0.036 C 
HETATM   13  C40 UNK A   1      32.681  24.222  29.605  1.00 20.00    -0.036 C 
HETATM   14  C41 UNK A   1      30.303  15.886  26.762  1.00 20.00     0.241 C 
HETATM   15  C42 UNK A   1      26.122  19.222  32.925  1.00 20.00     0.241 C 
HETATM   16  C43 UNK A   1      34.460  23.136  31.187  1.00 20.00     0.241 C 
HETATM   17  C44 UNK A   1      29.005  16.355  29.314  1.00 20.00     0.241 C 
HETATM   18  C45 UNK A   1      28.597  20.481  33.778  1.00 20.00     0.241 C 
HETATM   19  C46 UNK A   1      33.508  20.557  30.305  1.00 20.00     0.241 C 
HETATM   20  C49 UNK A   1      30.880  14.154  30.820  1.00 20.00    -0.046 C 
HETATM   21  C50 UNK A   1      29.397  17.878  35.575  1.00 20.00    -0.046 C 
HETATM   22  C51 UNK A   1      35.025  18.913  32.728  1.00 20.00    -0.046 C 
HETATM   23  C52 UNK A   1      30.831  19.067  26.523  1.00 20.00    -0.046 C 
HETATM   24  C53 UNK A   1      26.873  19.662  29.843  1.00 20.00    -0.046 C 
HETATM   25  C54 UNK A   1      31.496  24.447  30.575  1.00 20.00    -0.046 C 
HETATM   26  C55 UNK A   1      31.242  20.163  25.514  1.00 20.00     0.017 C 
HETATM   27  C56 UNK A   1      26.471  19.890  28.358  1.00 20.00     0.017 C 
HETATM   28  C57 UNK A   1      30.547  25.575  30.096  1.00 20.00     0.023 C 
HETATM   29  C58 UNK A   1      30.915  13.127  31.977  1.00 20.00     0.017 C 
HETATM   30  C59 UNK A   1      30.091  17.375  36.861  1.00 20.00     0.017 C 
HETATM   31  C60 UNK A   1      35.897  17.709  33.159  1.00 20.00     0.017 C 
HETATM   32  C61 UNK A   1      29.549  21.829  24.577  1.00 20.00     0.168 C 
HETATM   33  C62 UNK A   1      26.198  22.051  27.018  1.00 20.00     0.168 C 
HETATM   34  C63 UNK A   1      29.983  25.799  27.614  1.00 20.00     0.173 C 
HETATM   35  C64 UNK A   1      32.902  12.747  33.532  1.00 20.00     0.168 C 
HETATM   36  C65 UNK A   1      31.167  15.072  37.062  1.00 20.00     0.168 C 
HETATM   37  C66 UNK A   1      35.658  16.344  35.299  1.00 20.00     0.168 C 
HETATM   38 FE1  UNK A   1      28.757  23.304  26.867  1.00 20.00     0.000 Fe
HETATM   39 FE2  UNK A   1      33.135  15.115  35.089  1.00 20.00     0.000 Fe
HETATM   40  N18 UNK A   1      30.322  14.951  27.738  1.00 20.00    -0.346 N 
HETATM   41  N19 UNK A   1      26.747  18.841  34.060  1.00 20.00    -0.346 N 
HETATM   42  N20 UNK A   1      35.052  21.991  31.598  1.00 20.00    -0.346 N 
HETATM   43  N21 UNK A   1      29.044  17.318  28.365  1.00 20.00    -0.346 N 
HETATM   44  N22 UNK A   1      28.022  20.811  32.598  1.00 20.00    -0.346 N 
HETATM   45  N23 UNK A   1      32.886  21.694  29.919  1.00 20.00    -0.346 N 
HETATM   46  N25 UNK A   1      30.376  21.364  25.556  1.00 20.00    -0.269 N 
HETATM   47  N26 UNK A   1      26.923  21.183  27.782  1.00 20.00    -0.269 N 
HETATM   48  N27 UNK A   1      29.812  25.243  28.847  1.00 20.00    -0.240 N 
HETATM   49  N28 UNK A   1      31.850  13.481  33.067  1.00 20.00    -0.269 N 
HETATM   50  N29 UNK A   1      31.132  16.358  36.608  1.00 20.00    -0.269 N 
HETATM   51  N30 UNK A   1      35.227  16.755  34.069  1.00 20.00    -0.269 N 
HETATM   52  O03 UNK A   1      31.123  15.859  25.872  1.00 20.00    -0.271 OA
HETATM   53  O04 UNK A   1      25.292  18.500  32.415  1.00 20.00    -0.271 OA
HETATM   54  O05 UNK A   1      34.550  24.152  31.843  1.00 20.00    -0.271 OA
HETATM   55  O06 UNK A   1      28.823  16.656  30.475  1.00 20.00    -0.271 OA
HETATM   56  O07 UNK A   1      29.771  20.713  33.966  1.00 20.00    -0.271 OA
HETATM   57  O08 UNK A   1      32.892  19.508  30.345  1.00 20.00    -0.271 OA
HETATM   58  O10 UNK A   1      31.417  14.584  33.852  1.00 20.00     0.000 OA
HETATM   59  O11 UNK A   1      32.320  16.889  36.039  1.00 20.00     0.000 OA
HETATM   60  O12 UNK A   1      34.266  15.939  33.417  1.00 20.00     0.000 OA
HETATM   61  O13 UNK A   1      28.872  22.812  24.815  1.00 20.00    -0.176 OA
HETATM   62  O14 UNK A   1      26.711  23.097  26.666  1.00 20.00    -0.176 OA
HETATM   63  O15 UNK A   1      29.499  25.230  26.645  1.00 20.00    -0.175 OA
HETATM   64  O2  UNK A   1      32.104  14.365  36.741  1.00 20.00    -0.176 OA
HETATM   65  O3  UNK A   1      35.008  15.504  35.902  1.00 20.00    -0.176 OA
HETATM   66  O47 UNK A   1      30.665  22.254  26.628  1.00 20.00     0.000 OA
HETATM   67  O48 UNK A   1      28.222  21.598  28.182  1.00 20.00     0.000 OA
HETATM   68  H29 UNK A   1      28.403  14.607  28.368  1.00  0.00     0.087 H 
HETATM   69  H30 UNK A   1      27.097  20.501  35.213  1.00  0.00     0.087 H 
HETATM   70  H31 UNK A   1      35.501  20.942  29.900  1.00  0.00     0.087 H 
HETATM   71  H32 UNK A   1      28.357  16.591  26.561  1.00  0.00     0.087 H 
HETATM   72  H33 UNK A   1      26.035  21.296  32.839  1.00  0.00     0.087 H 
HETATM   73  H34 UNK A   1      34.316  22.949  29.131  1.00  0.00     0.087 H 
HETATM   74 2H35 UNK A   1      29.713  12.909  29.489  1.00  0.00     0.036 H 
HETATM   75 3H35 UNK A   1      28.747  13.858  30.597  1.00  0.00     0.036 H 
HETATM   76 2H36 UNK A   1      27.684  18.654  36.640  1.00  0.00     0.036 H 
HETATM   77 3H36 UNK A   1      28.998  19.800  36.485  1.00  0.00     0.036 H 
HETATM   78 2H37 UNK A   1      35.659  18.728  30.670  1.00  0.00     0.036 H 
HETATM   79 3H37 UNK A   1      36.677  19.777  31.634  1.00  0.00     0.036 H 
HETATM   80 2H38 UNK A   1      28.704  18.943  26.112  1.00  0.00     0.036 H 
HETATM   81 3H38 UNK A   1      29.686  17.972  25.034  1.00  0.00     0.036 H 
HETATM   82 2H39 UNK A   1      25.146  20.662  30.696  1.00  0.00     0.036 H 
HETATM   83 3H39 UNK A   1      26.529  21.714  30.487  1.00  0.00     0.036 H 
HETATM   84 2H40 UNK A   1      33.305  25.120  29.579  1.00  0.00     0.036 H 
HETATM   85 3H40 UNK A   1      32.300  24.082  28.591  1.00  0.00     0.036 H 
HETATM   86 2H49 UNK A   1      30.844  15.165  31.230  1.00  0.00     0.035 H 
HETATM   87 3H49 UNK A   1      31.788  14.073  30.218  1.00  0.00     0.035 H 
HETATM   88 2H50 UNK A   1      28.845  17.061  35.103  1.00  0.00     0.035 H 
HETATM   89 3H50 UNK A   1      30.149  18.230  34.867  1.00  0.00     0.035 H 
HETATM   90 2H51 UNK A   1      34.001  18.585  32.537  1.00  0.00     0.035 H 
HETATM   91 3H51 UNK A   1      34.994  19.660  33.524  1.00  0.00     0.035 H 
HETATM   92 2H52 UNK A   1      30.658  19.514  27.505  1.00  0.00     0.035 H 
HETATM   93 3H52 UNK A   1      31.667  18.376  26.631  1.00  0.00     0.035 H 
HETATM   94 2H53 UNK A   1      26.546  18.661  30.132  1.00  0.00     0.035 H 
HETATM   95 3H53 UNK A   1      27.960  19.674  29.946  1.00  0.00     0.035 H 
HETATM   96 2H54 UNK A   1      30.929  23.523  30.704  1.00  0.00     0.035 H 
HETATM   97 3H54 UNK A   1      31.892  24.717  31.556  1.00  0.00     0.035 H 
HETATM   98 2H55 UNK A   1      31.280  19.734  24.508  1.00  0.00     0.067 H 
HETATM   99 3H55 UNK A   1      32.262  20.478  25.756  1.00  0.00     0.067 H 
HETATM  100 2H56 UNK A   1      26.892  19.080  27.756  1.00  0.00     0.067 H 
HETATM  101 3H56 UNK A   1      25.382  19.807  28.289  1.00  0.00     0.067 H 
HETATM  102 2H57 UNK A   1      29.825  25.783  30.891  1.00  0.00     0.068 H 
HETATM  103 3H57 UNK A   1      31.138  26.486  29.962  1.00  0.00     0.068 H 
HETATM  104 2H58 UNK A   1      29.915  13.060  32.416  1.00  0.00     0.067 H 
HETATM  105 3H58 UNK A   1      31.143  12.139  31.568  1.00  0.00     0.067 H 
HETATM  106 2H59 UNK A   1      30.564  18.228  37.359  1.00  0.00     0.067 H 
HETATM  107 3H59 UNK A   1      29.331  16.992  37.548  1.00  0.00     0.067 H 
HETATM  108 2H60 UNK A   1      36.180  17.149  32.261  1.00  0.00     0.067 H 
HETATM  109 3H60 UNK A   1      36.826  18.088  33.593  1.00  0.00     0.067 H 
HETATM  110  H18 UNK A   1      30.949  14.165  27.641  1.00  0.00     0.163 HD
HETATM  111  H19 UNK A   1      26.443  17.995  34.519  1.00  0.00     0.163 HD
HETATM  112  H20 UNK A   1      35.628  22.000  32.428  1.00  0.00     0.163 HD
HETATM  113  H21 UNK A   1      28.870  18.272  28.638  1.00  0.00     0.163 HD
HETATM  114  H22 UNK A   1      28.554  21.367  31.950  1.00  0.00     0.163 HD
HETATM  115  H23 UNK A   1      31.901  21.671  29.716  1.00  0.00     0.163 HD
HETATM  116  H10 UNK A   1      30.484  14.304  34.031  1.00  0.00     0.000 HD
HETATM  117  H11 UNK A   1      32.541  17.577  36.717  1.00  0.00     0.000 HD
HETATM  118  H12 UNK A   1      34.817  15.596  32.670  1.00  0.00     0.000 HD
HETATM  119  H47 UNK A   1      31.609  22.462  26.411  1.00  0.00     0.000 HD
HETATM  120  H48 UNK A   1      28.124  21.523  29.162  1.00  0.00     0.000 HD
ENDROOT
BRANCH  32 121
HETATM  121  C67 UNK A   1      29.470  21.087  23.253  1.00 20.00    -0.013 C 
HETATM  122 1H67 UNK A   1      30.401  20.546  23.057  1.00  0.00     0.038 H 
HETATM  123 2H67 UNK A   1      28.657  20.355  23.269  1.00  0.00     0.038 H 
HETATM  124 3H67 UNK A   1      29.297  21.780  22.425  1.00  0.00     0.038 H 
ENDBRANCH  32 121
BRANCH  33 125
HETATM  125  C68 UNK A   1      24.803  21.660  26.562  1.00 20.00    -0.013 C 
HETATM  126 1H68 UNK A   1      24.684  21.867  25.495  1.00  0.00     0.038 H 
HETATM  127 2H68 UNK A   1      24.050  22.233  27.107  1.00  0.00     0.038 H 
HETATM  128 3H68 UNK A   1      24.615  20.595  26.722  1.00  0.00     0.038 H 
ENDBRANCH  33 125
BRANCH  34 129
HETATM  129  C69 UNK A   1      30.709  27.125  27.494  1.00 20.00    -0.013 C 
HETATM  130 1H69 UNK A   1      31.345  27.128  26.604  1.00  0.00     0.038 H 
HETATM  131 2H69 UNK A   1      31.333  27.320  28.371  1.00  0.00     0.038 H 
HETATM  132 3H69 UNK A   1      29.989  27.942  27.390  1.00  0.00     0.038 H 
ENDBRANCH  34 129
BRANCH  48 133
HETATM  133  O09 UNK A   1      28.677  24.398  28.990  1.00 20.00    -0.286 OA
HETATM  134  H09 UNK A   1      28.134  24.941  29.626  1.00  0.00     0.244 HD
ENDBRANCH  48 133
BRANCH  35 135
HETATM  135  C   UNK A   1      33.272  11.449  32.836  1.00 20.00    -0.013 C 
HETATM  136  H1  UNK A   1      32.550  10.667  33.084  1.00  0.00     0.038 H 
HETATM  137  H2  UNK A   1      34.262  11.110  33.147  1.00  0.00     0.038 H 
HETATM  138  H3  UNK A   1      33.271  11.580  31.751  1.00  0.00     0.038 H 
ENDBRANCH  35 135
BRANCH  36 139
HETATM  139  C2  UNK A   1      29.975  14.525  37.828  1.00 20.00    -0.013 C 
HETATM  140  H24 UNK A   1      29.914  13.438  37.712  1.00  0.00     0.038 H 
HETATM  141  H25 UNK A   1      29.043  14.962  37.459  1.00  0.00     0.038 H 
HETATM  142  H26 UNK A   1      30.067  14.749  38.894  1.00  0.00     0.038 H 
ENDBRANCH  36 139
BRANCH  37 143
HETATM  143  C3  UNK A   1      36.875  17.006  35.918  1.00 20.00    -0.013 C 
HETATM  144  H35 UNK A   1      37.135  17.915  35.368  1.00  0.00     0.038 H 
HETATM  145  H36 UNK A   1      37.735  16.331  35.894  1.00  0.00     0.038 H 
HETATM  146  H37 UNK A   1      36.675  17.281  36.958  1.00  0.00     0.038 H 
ENDBRANCH  37 143
TORSDOF 7
ENDMDL
MODEL 4
REMARK VINA RESULT:      -9.6      9.258     14.193
REMARK  7 active torsions:
REMARK  status: ('A' for Active; 'I' for Inactive)
REMARK    1  A    between atoms: C_1  and  C64_38 
REMARK    2  A    between atoms: C2_3  and  C65_39 
REMARK    3  A    between atoms: C3_5  and  C66_40 
REMARK    4  A    between atoms: C61_35  and  C67_41 
REMARK    5  A    between atoms: C62_36  and  C68_42 
REMARK    6  A    between atoms: C63_37  and  C69_43 
REMARK    7  A    between atoms: N27_54  and  O09_64 
ROOT
HETATM    1  O   UNK A   1      43.195  15.662  23.581  1.00 20.00    -0.176 OA
HETATM    2  C29 UNK A   1      39.067   9.710  23.256  1.00 20.00     0.089 C 
HETATM    3  C30 UNK A   1      35.167  15.241  27.099  1.00 20.00     0.089 C 
HETATM    4  C31 UNK A   1      36.109  16.138  18.902  1.00 20.00     0.089 C 
HETATM    5  C32 UNK A   1      36.799   8.924  21.779  1.00 20.00     0.089 C 
HETATM    6  C33 UNK A   1      33.578  13.030  26.361  1.00 20.00     0.089 C 
HETATM    7  C34 UNK A   1      33.398  15.554  19.017  1.00 20.00     0.089 C 
HETATM    8  C35 UNK A   1      40.322  10.370  23.885  1.00 20.00    -0.036 C 
HETATM    9  C36 UNK A   1      36.264  16.307  27.350  1.00 20.00    -0.036 C 
HETATM   10  C37 UNK A   1      37.603  16.543  18.954  1.00 20.00    -0.036 C 
HETATM   11  C38 UNK A   1      35.593   8.829  20.806  1.00 20.00    -0.036 C 
HETATM   12  C39 UNK A   1      33.018  11.720  25.735  1.00 20.00    -0.036 C 
HETATM   13  C40 UNK A   1      31.897  15.264  19.291  1.00 20.00    -0.036 C 
HETATM   14  C41 UNK A   1      38.172   8.895  21.098  1.00 20.00     0.241 C 
HETATM   15  C42 UNK A   1      34.721  12.824  27.361  1.00 20.00     0.241 C 
HETATM   16  C43 UNK A   1      33.813  17.027  19.032  1.00 20.00     0.241 C 
HETATM   17  C44 UNK A   1      37.734  10.419  23.526  1.00 20.00     0.241 C 
HETATM   18  C45 UNK A   1      34.607  15.186  25.674  1.00 20.00     0.241 C 
HETATM   19  C46 UNK A   1      35.676  14.946  19.759  1.00 20.00     0.241 C 
HETATM   20  C49 UNK A   1      40.692  11.780  23.362  1.00 20.00    -0.046 C 
HETATM   21  C50 UNK A   1      37.600  16.093  26.603  1.00 20.00    -0.046 C 
HETATM   22  C51 UNK A   1      38.160  17.045  20.308  1.00 20.00    -0.046 C 
HETATM   23  C52 UNK A   1      35.405  10.090  19.929  1.00 20.00    -0.046 C 
HETATM   24  C53 UNK A   1      34.034  10.925  24.875  1.00 20.00    -0.046 C 
HETATM   25  C54 UNK A   1      31.439  15.512  20.749  1.00 20.00    -0.046 C 
HETATM   26  C55 UNK A   1      34.367   9.885  18.802  1.00 20.00     0.017 C 
HETATM   27  C56 UNK A   1      33.416   9.630  24.275  1.00 20.00     0.017 C 
HETATM   28  C57 UNK A   1      29.980  15.052  20.997  1.00 20.00     0.023 C 
HETATM   29  C58 UNK A   1      41.854  12.350  24.212  1.00 20.00     0.017 C 
HETATM   30  C59 UNK A   1      38.540  17.281  26.910  1.00 20.00     0.017 C 
HETATM   31  C60 UNK A   1      39.653  17.402  20.108  1.00 20.00     0.017 C 
HETATM   32  C61 UNK A   1      32.066   8.879  19.260  1.00 20.00     0.168 C 
HETATM   33  C62 UNK A   1      31.098   9.195  23.285  1.00 20.00     0.168 C 
HETATM   34  C63 UNK A   1      29.128  12.888  19.939  1.00 20.00     0.173 C 
HETATM   35  C64 UNK A   1      43.192  14.445  23.637  1.00 20.00     0.168 C 
HETATM   36  C65 UNK A   1      41.072  17.173  26.626  1.00 20.00     0.168 C 
HETATM   37  C66 UNK A   1      41.201  18.490  21.816  1.00 20.00     0.168 C 
HETATM   38 FE1  UNK A   1      30.841  10.805  20.944  1.00 20.00     0.000 Fe
HETATM   39 FE2  UNK A   1      41.385  16.622  23.912  1.00 20.00     0.000 Fe
HETATM   40  N18 UNK A   1      39.211   9.346  21.836  1.00 20.00    -0.346 N 
HETATM   41  N19 UNK A   1      35.496  13.901  27.610  1.00 20.00    -0.346 N 
HETATM   42  N20 UNK A   1      35.147  17.249  19.029  1.00 20.00    -0.346 N 
HETATM   43  N21 UNK A   1      36.697  10.029  22.753  1.00 20.00    -0.346 N 
HETATM   44  N22 UNK A   1      33.887  14.081  25.369  1.00 20.00    -0.346 N 
HETATM   45  N23 UNK A   1      34.342  14.728  19.803  1.00 20.00    -0.346 N 
HETATM   46  N25 UNK A   1      32.964   9.904  19.276  1.00 20.00    -0.269 N 
HETATM   47  N26 UNK A   1      32.290   9.858  23.332  1.00 20.00    -0.269 N 
HETATM   48  N27 UNK A   1      29.796  13.579  20.904  1.00 20.00    -0.240 N 
HETATM   49  N28 UNK A   1      42.059  13.805  24.049  1.00 20.00    -0.269 N 
HETATM   50  N29 UNK A   1      39.799  17.249  26.139  1.00 20.00    -0.269 N 
HETATM   51  N30 UNK A   1      40.449  17.447  21.352  1.00 20.00    -0.269 N 
HETATM   52  O03 UNK A   1      38.332   8.596  19.935  1.00 20.00    -0.271 OA
HETATM   53  O04 UNK A   1      34.993  11.750  27.853  1.00 20.00    -0.271 OA
HETATM   54  O05 UNK A   1      33.031  17.947  19.151  1.00 20.00    -0.271 OA
HETATM   55  O06 UNK A   1      37.601  11.350  24.293  1.00 20.00    -0.271 OA
HETATM   56  O07 UNK A   1      34.849  16.008  24.817  1.00 20.00    -0.271 OA
HETATM   57  O08 UNK A   1      36.424  14.299  20.469  1.00 20.00    -0.271 OA
HETATM   58  O10 UNK A   1      41.034  14.594  24.638  1.00 20.00     0.000 OA
HETATM   59  O11 UNK A   1      39.637  17.584  24.768  1.00 20.00     0.000 OA
HETATM   60  O12 UNK A   1      40.736  16.162  21.882  1.00 20.00     0.000 OA
HETATM   61  O13 UNK A   1      30.965   9.070  19.743  1.00 20.00    -0.176 OA
HETATM   62  O14 UNK A   1      30.261   9.542  22.473  1.00 20.00    -0.176 OA
HETATM   63  O15 UNK A   1      29.303  11.679  19.859  1.00 20.00    -0.175 OA
HETATM   64  O2  UNK A   1      41.998  17.143  25.838  1.00 20.00    -0.176 OA
HETATM   65  O3  UNK A   1      41.845  18.344  22.842  1.00 20.00    -0.176 OA
HETATM   66  O47 UNK A   1      32.444  11.208  19.506  1.00 20.00     0.000 OA
HETATM   67  O48 UNK A   1      32.447  10.973  22.465  1.00 20.00     0.000 OA
HETATM   68  H29 UNK A   1      38.951   8.755  23.781  1.00  0.00     0.087 H 
HETATM   69  H30 UNK A   1      34.307  15.570  27.692  1.00  0.00     0.087 H 
HETATM   70  H31 UNK A   1      35.965  15.766  17.881  1.00  0.00     0.087 H 
HETATM   71  H32 UNK A   1      36.793   8.003  22.373  1.00  0.00     0.087 H 
HETATM   72  H33 UNK A   1      32.774  13.441  26.979  1.00  0.00     0.087 H 
HETATM   73  H34 UNK A   1      33.564  15.267  17.973  1.00  0.00     0.087 H 
HETATM   74 2H35 UNK A   1      41.177   9.704  23.737  1.00  0.00     0.036 H 
HETATM   75 3H35 UNK A   1      40.159  10.426  24.964  1.00  0.00     0.036 H 
HETATM   76 2H36 UNK A   1      36.466  16.343  28.425  1.00  0.00     0.036 H 
HETATM   77 3H36 UNK A   1      35.859  17.285  27.080  1.00  0.00     0.036 H 
HETATM   78 2H37 UNK A   1      38.188  15.675  18.636  1.00  0.00     0.036 H 
HETATM   79 3H37 UNK A   1      37.765  17.317  18.200  1.00  0.00     0.036 H 
HETATM   80 2H38 UNK A   1      34.682   8.650  21.382  1.00  0.00     0.036 H 
HETATM   81 3H38 UNK A   1      35.731   7.953  20.165  1.00  0.00     0.036 H 
HETATM   82 2H39 UNK A   1      32.652  11.079  26.541  1.00  0.00     0.036 H 
HETATM   83 3H39 UNK A   1      32.147  11.981  25.128  1.00  0.00     0.036 H 
HETATM   84 2H40 UNK A   1      31.293  15.874  18.613  1.00  0.00     0.036 H 
HETATM   85 3H40 UNK A   1      31.707  14.223  19.023  1.00  0.00     0.036 H 
HETATM   86 2H49 UNK A   1      39.826  12.440  23.436  1.00  0.00     0.035 H 
HETATM   87 3H49 UNK A   1      40.985  11.733  22.310  1.00  0.00     0.035 H 
HETATM   88 2H50 UNK A   1      38.066  15.156  26.917  1.00  0.00     0.035 H 
HETATM   89 3H50 UNK A   1      37.421  16.037  25.528  1.00  0.00     0.035 H 
HETATM   90 2H51 UNK A   1      38.059  16.264  21.063  1.00  0.00     0.035 H 
HETATM   91 3H51 UNK A   1      37.607  17.920  20.655  1.00  0.00     0.035 H 
HETATM   92 2H52 UNK A   1      35.109  10.934  20.555  1.00  0.00     0.035 H 
HETATM   93 3H52 UNK A   1      36.357  10.353  19.468  1.00  0.00     0.035 H 
HETATM   94 2H53 UNK A   1      34.886  10.637  25.495  1.00  0.00     0.035 H 
HETATM   95 3H53 UNK A   1      34.432  11.558  24.079  1.00  0.00     0.035 H 
HETATM   96 2H54 UNK A   1      32.106  15.004  21.449  1.00  0.00     0.035 H 
HETATM   97 3H54 UNK A   1      31.509  16.581  20.962  1.00  0.00     0.035 H 
HETATM   98 2H55 UNK A   1      34.594   8.959  18.264  1.00  0.00     0.067 H 
HETATM   99 3H55 UNK A   1      34.488  10.700  18.082  1.00  0.00     0.067 H 
HETATM  100 2H56 UNK A   1      34.202   9.083  23.746  1.00  0.00     0.067 H 
HETATM  101 3H56 UNK A   1      33.089   8.998  25.106  1.00  0.00     0.067 H 
HETATM  102 2H57 UNK A   1      29.673  15.389  21.991  1.00  0.00     0.068 H 
HETATM  103 3H57 UNK A   1      29.333  15.564  20.277  1.00  0.00     0.068 H 
HETATM  104 2H58 UNK A   1      41.635  12.169  25.269  1.00  0.00     0.067 H 
HETATM  105 3H58 UNK A   1      42.767  11.794  23.983  1.00  0.00     0.067 H 
HETATM  106 2H59 UNK A   1      38.017  18.212  26.666  1.00  0.00     0.067 H 
HETATM  107 3H59 UNK A   1      38.742  17.306  27.984  1.00  0.00     0.067 H 
HETATM  108 2H60 UNK A   1      40.106  16.639  19.465  1.00  0.00     0.067 H 
HETATM  109 3H60 UNK A   1      39.717  18.345  19.558  1.00  0.00     0.067 H 
HETATM  110  H18 UNK A   1      40.139   9.310  21.438  1.00  0.00     0.163 HD
HETATM  111  H19 UNK A   1      36.245  13.813  28.282  1.00  0.00     0.163 HD
HETATM  112  H20 UNK A   1      35.494  18.196  19.062  1.00  0.00     0.163 HD
HETATM  113  H21 UNK A   1      35.809  10.491  22.866  1.00  0.00     0.163 HD
HETATM  114  H22 UNK A   1      33.453  14.033  24.463  1.00  0.00     0.163 HD
HETATM  115  H23 UNK A   1      33.974  14.063  20.461  1.00  0.00     0.163 HD
HETATM  116  H10 UNK A   1      40.988  14.166  25.530  1.00  0.00     0.000 HD
HETATM  117  H11 UNK A   1      39.208  18.473  24.860  1.00  0.00     0.000 HD
HETATM  118  H12 UNK A   1      41.114  15.729  21.076  1.00  0.00     0.000 HD
HETATM  119  H47 UNK A   1      32.553  11.586  18.597  1.00  0.00     0.000 HD
HETATM  120  H48 UNK A   1      32.657  11.671  23.134  1.00  0.00     0.000 HD
ENDROOT
BRANCH  32 121
HETATM  121  C67 UNK A   1      32.481   7.532  18.688  1.00 20.00    -0.013 C 
HETATM  122 1H67 UNK A   1      33.344   7.133  19.228  1.00  0.00     0.038 H 
HETATM  123 2H67 UNK A   1      31.667   6.808  18.777  1.00  0.00     0.038 H 
HETATM  124 3H67 UNK A   1      32.750   7.623  17.631  1.00  0.00     0.038 H 
ENDBRANCH  32 121
BRANCH  33 125
HETATM  125  C68 UNK A   1      30.875   7.995  24.190  1.00 20.00    -0.013 C 
HETATM  126 1H68 UNK A   1      30.276   7.240  23.672  1.00  0.00     0.038 H 
HETATM  127 2H68 UNK A   1      30.340   8.293  25.094  1.00  0.00     0.038 H 
HETATM  128 3H68 UNK A   1      31.822   7.532  24.480  1.00  0.00     0.038 H 
ENDBRANCH  33 125
BRANCH  34 129
HETATM  129  C69 UNK A   1      28.152  13.625  19.042  1.00 20.00    -0.013 C 
HETATM  130 1H69 UNK A   1      27.951  14.623  19.443  1.00  0.00     0.038 H 
HETATM  131 2H69 UNK A   1      27.205  13.085  18.953  1.00  0.00     0.038 H 
HETATM  132 3H69 UNK A   1      28.578  13.749  18.042  1.00  0.00     0.038 H 
ENDBRANCH  34 129
BRANCH  48 133
HETATM  133  O09 UNK A   1      30.190  12.824  22.043  1.00 20.00    -0.286 OA
HETATM  134  H09 UNK A   1      30.498  11.986  21.599  1.00  0.00     0.244 HD
ENDBRANCH  48 133
BRANCH  35 135
HETATM  135  C   UNK A   1      44.389  13.625  23.187  1.00 20.00    -0.013 C 
HETATM  136  H1  UNK A   1      44.625  12.860  23.931  1.00  0.00     0.038 H 
HETATM  137  H2  UNK A   1      45.269  14.260  23.062  1.00  0.00     0.038 H 
HETATM  138  H3  UNK A   1      44.179  13.124  22.240  1.00  0.00     0.038 H 
ENDBRANCH  35 135
BRANCH  36 139
HETATM  139  C2  UNK A   1      41.282  16.984  28.118  1.00 20.00    -0.013 C 
HETATM  140  H24 UNK A   1      40.352  16.662  28.596  1.00  0.00     0.038 H 
HETATM  141  H25 UNK A   1      41.603  17.919  28.587  1.00  0.00     0.038 H 
HETATM  142  H26 UNK A   1      42.043  16.221  28.305  1.00  0.00     0.038 H 
ENDBRANCH  36 139
BRANCH  37 143
HETATM  143  C3  UNK A   1      41.141  19.825  21.095  1.00 20.00    -0.013 C 
HETATM  144  H35 UNK A   1      42.141  20.261  21.017  1.00  0.00     0.038 H 
HETATM  145  H36 UNK A   1      40.500  20.527  21.636  1.00  0.00     0.038 H 
HETATM  146  H37 UNK A   1      40.744  19.697  20.083  1.00  0.00     0.038 H 
ENDBRANCH  37 143
TORSDOF 7
ENDMDL
MODEL 5
REMARK VINA RESULT:      -9.5      1.645      6.469
REMARK  7 active torsions:
REMARK  status: ('A' for Active; 'I' for Inactive)
REMARK    1  A    between atoms: C_1  and  C64_38 
REMARK    2  A    between atoms: C2_3  and  C65_39 
REMARK    3  A    between atoms: C3_5  and  C66_40 
REMARK    4  A    between atoms: C61_35  and  C67_41 
REMARK    5  A    between atoms: C62_36  and  C68_42 
REMARK    6  A    between atoms: C63_37  and  C69_43 
REMARK    7  A    between atoms: N27_54  and  O09_64 
ROOT
HETATM    1  O   UNK A   1      29.267  24.695  26.559  1.00 20.00    -0.176 OA
HETATM    2  C29 UNK A   1      31.379  22.567  33.161  1.00 20.00     0.089 C 
HETATM    3  C30 UNK A   1      25.798  17.755  30.657  1.00 20.00     0.089 C 
HETATM    4  C31 UNK A   1      33.276  17.214  27.096  1.00 20.00     0.089 C 
HETATM    5  C32 UNK A   1      32.950  20.460  34.178  1.00 20.00     0.089 C 
HETATM    6  C33 UNK A   1      27.164  16.824  32.944  1.00 20.00     0.089 C 
HETATM    7  C34 UNK A   1      33.262  14.854  28.555  1.00 20.00     0.089 C 
HETATM    8  C35 UNK A   1      30.614  23.638  32.340  1.00 20.00    -0.036 C 
HETATM    9  C36 UNK A   1      25.250  18.500  29.413  1.00 20.00    -0.036 C 
HETATM   10  C37 UNK A   1      33.147  18.506  26.252  1.00 20.00    -0.036 C 
HETATM   11  C38 UNK A   1      33.858  19.215  34.374  1.00 20.00    -0.036 C 
HETATM   12  C39 UNK A   1      28.164  16.606  34.115  1.00 20.00    -0.036 C 
HETATM   13  C40 UNK A   1      33.045  13.565  29.396  1.00 20.00    -0.036 C 
HETATM   14  C41 UNK A   1      33.652  21.667  33.543  1.00 20.00     0.241 C 
HETATM   15  C42 UNK A   1      26.328  18.105  33.045  1.00 20.00     0.241 C 
HETATM   16  C43 UNK A   1      32.779  14.799  27.104  1.00 20.00     0.241 C 
HETATM   17  C44 UNK A   1      30.844  21.134  33.050  1.00 20.00     0.241 C 
HETATM   18  C45 UNK A   1      27.141  17.042  30.467  1.00 20.00     0.241 C 
HETATM   19  C46 UNK A   1      32.842  17.289  28.562  1.00 20.00     0.241 C 
HETATM   20  C49 UNK A   1      30.658  23.485  30.800  1.00 20.00    -0.046 C 
HETATM   21  C50 UNK A   1      26.073  19.718  28.937  1.00 20.00    -0.046 C 
HETATM   22  C51 UNK A   1      31.724  19.070  26.021  1.00 20.00    -0.046 C 
HETATM   23  C52 UNK A   1      34.265  18.532  33.047  1.00 20.00    -0.046 C 
HETATM   24  C53 UNK A   1      29.273  17.684  34.232  1.00 20.00    -0.046 C 
HETATM   25  C54 UNK A   1      31.571  13.264  29.761  1.00 20.00    -0.046 C 
HETATM   26  C55 UNK A   1      35.359  17.457  33.239  1.00 20.00     0.017 C 
HETATM   27  C56 UNK A   1      30.242  17.410  35.417  1.00 20.00     0.017 C 
HETATM   28  C57 UNK A   1      31.436  12.064  30.732  1.00 20.00     0.023 C 
HETATM   29  C58 UNK A   1      29.710  24.527  30.156  1.00 20.00     0.017 C 
HETATM   30  C59 UNK A   1      25.427  20.287  27.653  1.00 20.00     0.017 C 
HETATM   31  C60 UNK A   1      31.849  20.340  25.145  1.00 20.00     0.017 C 
HETATM   32  C61 UNK A   1      35.174  15.659  35.043  1.00 20.00     0.168 C 
HETATM   33  C62 UNK A   1      31.237  15.219  36.282  1.00 20.00     0.168 C 
HETATM   34  C63 UNK A   1      33.114  11.769  32.636  1.00 20.00     0.173 C 
HETATM   35  C64 UNK A   1      29.613  25.071  27.666  1.00 20.00     0.168 C 
HETATM   36  C65 UNK A   1      25.821  22.666  26.822  1.00 20.00     0.168 C 
HETATM   37  C66 UNK A   1      29.934  21.709  24.166  1.00 20.00     0.168 C 
HETATM   38 FE1  UNK A   1      32.910  14.157  34.229  1.00 20.00     0.000 Fe
HETATM   39 FE2  UNK A   1      28.575  22.745  26.401  1.00 20.00     0.000 Fe
HETATM   40  N18 UNK A   1      32.844  22.613  33.014  1.00 20.00    -0.346 N 
HETATM   41  N19 UNK A   1      25.767  18.544  31.898  1.00 20.00    -0.346 N 
HETATM   42  N20 UNK A   1      32.757  15.989  26.460  1.00 20.00    -0.346 N 
HETATM   43  N21 UNK A   1      31.665  20.166  33.514  1.00 20.00    -0.346 N 
HETATM   44  N22 UNK A   1      27.766  16.657  31.604  1.00 20.00    -0.346 N 
HETATM   45  N23 UNK A   1      32.825  16.105  29.214  1.00 20.00    -0.346 N 
HETATM   46  N25 UNK A   1      34.856  16.196  33.831  1.00 20.00    -0.269 N 
HETATM   47  N26 UNK A   1      31.018  16.147  35.306  1.00 20.00    -0.269 N 
HETATM   48  N27 UNK A   1      32.000  12.325  32.083  1.00 20.00    -0.240 N 
HETATM   49  N28 UNK A   1      29.393  24.256  28.738  1.00 20.00    -0.269 N 
HETATM   50  N29 UNK A   1      26.211  21.375  27.033  1.00 20.00    -0.269 N 
HETATM   51  N30 UNK A   1      30.687  21.252  25.211  1.00 20.00    -0.269 N 
HETATM   52  O03 UNK A   1      34.854  21.745  33.411  1.00 20.00    -0.271 OA
HETATM   53  O04 UNK A   1      26.226  18.757  34.063  1.00 20.00    -0.271 OA
HETATM   54  O05 UNK A   1      32.337  13.800  26.576  1.00 20.00    -0.271 OA
HETATM   55  O06 UNK A   1      29.810  20.834  32.491  1.00 20.00    -0.271 OA
HETATM   56  O07 UNK A   1      27.689  16.901  29.396  1.00 20.00    -0.271 OA
HETATM   57  O08 UNK A   1      32.410  18.291  29.104  1.00 20.00    -0.271 OA
HETATM   58  O10 UNK A   1      28.543  23.133  28.549  1.00 20.00     0.000 OA
HETATM   59  O11 UNK A   1      27.389  20.927  26.378  1.00 20.00     0.000 OA
HETATM   60  O12 UNK A   1      30.619  21.987  26.424  1.00 20.00     0.000 OA
HETATM   61  O13 UNK A   1      34.616  14.631  35.381  1.00 20.00    -0.176 OA
HETATM   62  O14 UNK A   1      31.859  14.209  36.008  1.00 20.00    -0.176 OA
HETATM   63  O15 UNK A   1      33.592  12.289  33.635  1.00 20.00    -0.175 OA
HETATM   64  O2  UNK A   1      26.608  23.436  26.305  1.00 20.00    -0.176 OA
HETATM   65  O3  UNK A   1      29.036  22.505  24.388  1.00 20.00    -0.176 OA
HETATM   66  O47 UNK A   1      34.192  15.343  32.906  1.00 20.00     0.000 OA
HETATM   67  O48 UNK A   1      31.475  15.834  33.998  1.00 20.00     0.000 OA
HETATM   68  H29 UNK A   1      31.192  22.822  34.210  1.00  0.00     0.087 H 
HETATM   69  H30 UNK A   1      25.100  16.928  30.825  1.00  0.00     0.087 H 
HETATM   70  H31 UNK A   1      34.356  17.048  27.172  1.00  0.00     0.087 H 
HETATM   71  H32 UNK A   1      32.692  20.817  35.181  1.00  0.00     0.087 H 
HETATM   72  H33 UNK A   1      26.416  16.029  33.028  1.00  0.00     0.087 H 
HETATM   73  H34 UNK A   1      34.348  14.949  28.445  1.00  0.00     0.087 H 
HETATM   74 2H35 UNK A   1      31.002  24.625  32.607  1.00  0.00     0.036 H 
HETATM   75 3H35 UNK A   1      29.571  23.620  32.666  1.00  0.00     0.036 H 
HETATM   76 2H36 UNK A   1      24.231  18.831  29.634  1.00  0.00     0.036 H 
HETATM   77 3H36 UNK A   1      25.170  17.784  28.592  1.00  0.00     0.036 H 
HETATM   78 2H37 UNK A   1      33.753  19.276  26.739  1.00  0.00     0.036 H 
HETATM   79 3H37 UNK A   1      33.610  18.318  25.280  1.00  0.00     0.036 H 
HETATM   80 2H38 UNK A   1      33.339  18.493  35.009  1.00  0.00     0.036 H 
HETATM   81 3H38 UNK A   1      34.754  19.521  34.921  1.00  0.00     0.036 H 
HETATM   82 2H39 UNK A   1      27.601  16.569  35.051  1.00  0.00     0.036 H 
HETATM   83 3H39 UNK A   1      28.620  15.621  33.991  1.00  0.00     0.036 H 
HETATM   84 2H40 UNK A   1      33.464  12.715  28.849  1.00  0.00     0.036 H 
HETATM   85 3H40 UNK A   1      33.633  13.665  30.310  1.00  0.00     0.036 H 
HETATM   86 2H49 UNK A   1      30.340  22.479  30.519  1.00  0.00     0.035 H 
HETATM   87 3H49 UNK A   1      31.677  23.627  30.430  1.00  0.00     0.035 H 
HETATM   88 2H50 UNK A   1      26.101  20.487  29.714  1.00  0.00     0.035 H 
HETATM   89 3H50 UNK A   1      27.100  19.415  28.726  1.00  0.00     0.035 H 
HETATM   90 2H51 UNK A   1      31.263  19.318  26.979  1.00  0.00     0.035 H 
HETATM   91 3H51 UNK A   1      31.089  18.332  25.526  1.00  0.00     0.035 H 
HETATM   92 2H52 UNK A   1      33.386  18.085  32.577  1.00  0.00     0.035 H 
HETATM   93 3H52 UNK A   1      34.647  19.284  32.357  1.00  0.00     0.035 H 
HETATM   94 2H53 UNK A   1      28.812  18.662  34.391  1.00  0.00     0.035 H 
HETATM   95 3H53 UNK A   1      29.831  17.754  33.295  1.00  0.00     0.035 H 
HETATM   96 2H54 UNK A   1      31.101  14.146  30.202  1.00  0.00     0.035 H 
HETATM   97 3H54 UNK A   1      31.021  13.036  28.845  1.00  0.00     0.035 H 
HETATM   98 2H55 UNK A   1      36.179  17.876  33.831  1.00  0.00     0.067 H 
HETATM   99 3H55 UNK A   1      35.776  17.222  32.255  1.00  0.00     0.067 H 
HETATM  100 2H56 UNK A   1      30.949  18.242  35.487  1.00  0.00     0.067 H 
HETATM  101 3H56 UNK A   1      29.653  17.411  36.339  1.00  0.00     0.067 H 
HETATM  102 2H57 UNK A   1      30.376  11.812  30.829  1.00  0.00     0.068 H 
HETATM  103 3H57 UNK A   1      31.924  11.197  30.275  1.00  0.00     0.068 H 
HETATM  104 2H58 UNK A   1      28.764  24.524  30.707  1.00  0.00     0.067 H 
HETATM  105 3H58 UNK A   1      30.141  25.524  30.281  1.00  0.00     0.067 H 
HETATM  106 2H59 UNK A   1      25.334  19.477  26.921  1.00  0.00     0.067 H 
HETATM  107 3H59 UNK A   1      24.412  20.621  27.884  1.00  0.00     0.067 H 
HETATM  108 2H60 UNK A   1      32.721  20.908  25.485  1.00  0.00     0.067 H 
HETATM  109 3H60 UNK A   1      32.060  20.036  24.117  1.00  0.00     0.067 H 
HETATM  110  H18 UNK A   1      33.265  23.442  32.619  1.00  0.00     0.163 HD
HETATM  111  H19 UNK A   1      25.188  19.371  31.929  1.00  0.00     0.163 HD
HETATM  112  H20 UNK A   1      32.427  16.032  25.507  1.00  0.00     0.163 HD
HETATM  113  H21 UNK A   1      31.375  19.204  33.430  1.00  0.00     0.163 HD
HETATM  114  H22 UNK A   1      28.622  16.134  31.521  1.00  0.00     0.163 HD
HETATM  115  H23 UNK A   1      32.408  16.053  30.128  1.00  0.00     0.163 HD
HETATM  116  H10 UNK A   1      27.839  23.345  29.213  1.00  0.00     0.000 HD
HETATM  117  H11 UNK A   1      26.995  20.265  25.753  1.00  0.00     0.000 HD
HETATM  118  H12 UNK A   1      31.536  22.361  26.444  1.00  0.00     0.000 HD
HETATM  119  H47 UNK A   1      34.930  15.203  32.260  1.00  0.00     0.000 HD
HETATM  120  H48 UNK A   1      30.623  15.914  33.503  1.00  0.00     0.000 HD
ENDROOT
BRANCH  32 121
HETATM  121  C67 UNK A   1      36.172  16.378  35.937  1.00 20.00    -0.013 C 
HETATM  122 1H67 UNK A   1      36.596  17.245  35.423  1.00  0.00     0.038 H 
HETATM  123 2H67 UNK A   1      35.683  16.736  36.848  1.00  0.00     0.038 H 
HETATM  124 3H67 UNK A   1      36.992  15.713  36.223  1.00  0.00     0.038 H 
ENDBRANCH  32 121
BRANCH  33 125
HETATM  125  C68 UNK A   1      30.768  15.500  37.700  1.00 20.00    -0.013 C 
HETATM  126 1H68 UNK A   1      31.500  16.125  38.220  1.00  0.00     0.038 H 
HETATM  127 2H68 UNK A   1      30.658  14.567  38.257  1.00  0.00     0.038 H 
HETATM  128 3H68 UNK A   1      29.811  16.027  37.706  1.00  0.00     0.038 H 
ENDBRANCH  33 125
BRANCH  34 129
HETATM  129  C69 UNK A   1      33.685  10.499  32.034  1.00 20.00    -0.013 C 
HETATM  130 1H69 UNK A   1      33.123  10.221  31.137  1.00  0.00     0.038 H 
HETATM  131 2H69 UNK A   1      33.645   9.667  32.743  1.00  0.00     0.038 H 
HETATM  132 3H69 UNK A   1      34.726  10.656  31.738  1.00  0.00     0.038 H 
ENDBRANCH  34 129
BRANCH  48 133
HETATM  133  O09 UNK A   1      31.187  13.086  32.967  1.00 20.00    -0.286 OA
HETATM  134  H09 UNK A   1      30.313  13.033  32.490  1.00  0.00     0.244 HD
ENDBRANCH  48 133
BRANCH  35 135
HETATM  135  C   UNK A   1      30.349  26.384  27.866  1.00 20.00    -0.013 C 
HETATM  136  H1  UNK A   1      30.197  27.039  27.004  1.00  0.00     0.038 H 
HETATM  137  H2  UNK A   1      31.422  26.214  27.980  1.00  0.00     0.038 H 
HETATM  138  H3  UNK A   1      29.979  26.900  28.755  1.00  0.00     0.038 H 
ENDBRANCH  35 135
BRANCH  36 139
HETATM  139  C2  UNK A   1      24.481  23.132  27.366  1.00 20.00    -0.013 C 
HETATM  140  H24 UNK A   1      23.999  23.813  26.658  1.00  0.00     0.038 H 
HETATM  141  H25 UNK A   1      24.610  23.660  28.315  1.00  0.00     0.038 H 
HETATM  142  H26 UNK A   1      23.815  22.280  27.528  1.00  0.00     0.038 H 
ENDBRANCH  36 139
BRANCH  37 143
HETATM  143  C3  UNK A   1      30.175  21.146  22.777  1.00 20.00    -0.013 C 
HETATM  144  H35 UNK A   1      29.704  20.164  22.678  1.00  0.00     0.038 H 
HETATM  145  H36 UNK A   1      31.246  21.035  22.586  1.00  0.00     0.038 H 
HETATM  146  H37 UNK A   1      29.751  21.808  22.016  1.00  0.00     0.038 H 
ENDBRANCH  37 143
TORSDOF 7
ENDMDL
MODEL 6
REMARK VINA RESULT:      -9.4      2.963     10.753
REMARK  7 active torsions:
REMARK  status: ('A' for Active; 'I' for Inactive)
REMARK    1  A    between atoms: C_1  and  C64_38 
REMARK    2  A    between atoms: C2_3  and  C65_39 
REMARK    3  A    between atoms: C3_5  and  C66_40 
REMARK    4  A    between atoms: C61_35  and  C67_41 
REMARK    5  A    between atoms: C62_36  and  C68_42 
REMARK    6  A    between atoms: C63_37  and  C69_43 
REMARK    7  A    between atoms: N27_54  and  O09_64 
ROOT
HETATM    1  O   UNK A   1      29.026  15.209  34.613  1.00 20.00    -0.176 OA
HETATM    2  C29 UNK A   1      33.535  20.807  33.663  1.00 20.00     0.089 C 
HETATM    3  C30 UNK A   1      33.241  16.694  27.062  1.00 20.00     0.089 C 
HETATM    4  C31 UNK A   1      26.595  21.223  29.114  1.00 20.00     0.089 C 
HETATM    5  C32 UNK A   1      33.405  23.275  32.309  1.00 20.00     0.089 C 
HETATM    6  C33 UNK A   1      34.483  19.212  26.781  1.00 20.00     0.089 C 
HETATM    7  C34 UNK A   1      27.548  22.705  26.970  1.00 20.00     0.089 C 
HETATM    8  C35 UNK A   1      33.320  19.433  34.350  1.00 20.00    -0.036 C 
HETATM    9  C36 UNK A   1      32.508  15.402  27.507  1.00 20.00    -0.036 C 
HETATM   10  C37 UNK A   1      26.097  20.280  30.237  1.00 20.00    -0.036 C 
HETATM   11  C38 UNK A   1      32.983  24.522  31.485  1.00 20.00    -0.036 C 
HETATM   12  C39 UNK A   1      35.016  20.658  26.987  1.00 20.00    -0.036 C 
HETATM   13  C40 UNK A   1      28.203  23.365  25.725  1.00 20.00    -0.036 C 
HETATM   14  C41 UNK A   1      32.695  23.134  33.661  1.00 20.00     0.241 C 
HETATM   15  C42 UNK A   1      35.137  18.154  27.676  1.00 20.00     0.241 C 
HETATM   16  C43 UNK A   1      26.491  21.634  26.685  1.00 20.00     0.241 C 
HETATM   17  C44 UNK A   1      33.484  20.800  32.130  1.00 20.00     0.241 C 
HETATM   18  C45 UNK A   1      32.355  17.930  26.875  1.00 20.00     0.241 C 
HETATM   19  C46 UNK A   1      28.090  21.551  29.087  1.00 20.00     0.241 C 
HETATM   20  C49 UNK A   1      31.929  18.779  34.161  1.00 20.00    -0.046 C 
HETATM   21  C50 UNK A   1      31.883  15.432  28.920  1.00 20.00    -0.046 C 
HETATM   22  C51 UNK A   1      26.631  18.827  30.239  1.00 20.00    -0.046 C 
HETATM   23  C52 UNK A   1      31.537  24.443  30.941  1.00 20.00    -0.046 C 
HETATM   24  C53 UNK A   1      34.759  21.252  28.397  1.00 20.00    -0.046 C 
HETATM   25  C54 UNK A   1      29.161  22.447  24.927  1.00 20.00    -0.046 C 
HETATM   26  C55 UNK A   1      31.049  25.782  30.343  1.00 20.00     0.017 C 
HETATM   27  C56 UNK A   1      35.311  22.699  28.540  1.00 20.00     0.017 C 
HETATM   28  C57 UNK A   1      29.904  23.207  23.800  1.00 20.00     0.023 C 
HETATM   29  C58 UNK A   1      31.949  17.353  34.763  1.00 20.00     0.017 C 
HETATM   30  C59 UNK A   1      31.136  14.101  29.164  1.00 20.00     0.017 C 
HETATM   31  C60 UNK A   1      25.984  18.082  31.431  1.00 20.00     0.017 C 
HETATM   32  C61 UNK A   1      32.461  27.102  28.675  1.00 20.00     0.168 C 
HETATM   33  C62 UNK A   1      35.302  24.655  26.893  1.00 20.00     0.168 C 
HETATM   34  C63 UNK A   1      30.757  25.581  24.209  1.00 20.00     0.173 C 
HETATM   35  C64 UNK A   1      29.888  15.895  35.133  1.00 20.00     0.168 C 
HETATM   36  C65 UNK A   1      30.561  13.223  31.488  1.00 20.00     0.168 C 
HETATM   37  C66 UNK A   1      26.202  15.600  31.975  1.00 20.00     0.168 C 
HETATM   38 FE1  UNK A   1      32.583  25.380  26.425  1.00 20.00     0.000 Fe
HETATM   39 FE2  UNK A   1      28.933  15.226  32.540  1.00 20.00     0.000 Fe
HETATM   40  N18 UNK A   1      32.737  21.908  34.229  1.00 20.00    -0.346 N 
HETATM   41  N19 UNK A   1      34.453  17.001  27.836  1.00 20.00    -0.346 N 
HETATM   42  N20 UNK A   1      26.105  20.908  27.759  1.00 20.00    -0.346 N 
HETATM   43  N21 UNK A   1      33.375  22.013  31.543  1.00 20.00    -0.346 N 
HETATM   44  N22 UNK A   1      33.008  19.112  26.788  1.00 20.00    -0.346 N 
HETATM   45  N23 UNK A   1      28.502  22.248  28.004  1.00 20.00    -0.346 N 
HETATM   46  N25 UNK A   1      31.623  26.082  29.011  1.00 20.00    -0.269 N 
HETATM   47  N26 UNK A   1      34.679  23.698  27.639  1.00 20.00    -0.269 N 
HETATM   48  N27 UNK A   1      30.865  24.226  24.302  1.00 20.00    -0.240 N 
HETATM   49  N28 UNK A   1      30.815  16.505  34.338  1.00 20.00    -0.269 N 
HETATM   50  N29 UNK A   1      30.384  14.073  30.435  1.00 20.00    -0.269 N 
HETATM   51  N30 UNK A   1      26.706  16.866  31.864  1.00 20.00    -0.269 N 
HETATM   52  O03 UNK A   1      32.036  24.018  34.162  1.00 20.00    -0.271 OA
HETATM   53  O04 UNK A   1      36.167  18.342  28.288  1.00 20.00    -0.271 OA
HETATM   54  O05 UNK A   1      26.092  21.358  25.574  1.00 20.00    -0.271 OA
HETATM   55  O06 UNK A   1      33.429  19.794  31.454  1.00 20.00    -0.271 OA
HETATM   56  O07 UNK A   1      31.143  17.907  26.898  1.00 20.00    -0.271 OA
HETATM   57  O08 UNK A   1      28.904  21.126  29.886  1.00 20.00    -0.271 OA
HETATM   58  O10 UNK A   1      30.884  16.102  32.977  1.00 20.00     0.000 OA
HETATM   59  O11 UNK A   1      29.204  14.863  30.417  1.00 20.00     0.000 OA
HETATM   60  O12 UNK A   1      27.903  17.147  32.573  1.00 20.00     0.000 OA
HETATM   61  O13 UNK A   1      32.871  27.158  27.530  1.00 20.00    -0.176 OA
HETATM   62  O14 UNK A   1      34.633  25.366  26.166  1.00 20.00    -0.176 OA
HETATM   63  O15 UNK A   1      31.485  26.274  24.907  1.00 20.00    -0.175 OA
HETATM   64  O2  UNK A   1      29.854  13.354  32.469  1.00 20.00    -0.176 OA
HETATM   65  O3  UNK A   1      26.923  14.713  32.401  1.00 20.00    -0.176 OA
HETATM   66  O47 UNK A   1      30.999  25.386  27.939  1.00 20.00     0.000 OA
HETATM   67  O48 UNK A   1      33.277  23.544  27.460  1.00 20.00     0.000 OA
HETATM   68  H29 UNK A   1      34.576  21.074  33.875  1.00  0.00     0.087 H 
HETATM   69  H30 UNK A   1      33.594  16.487  26.046  1.00  0.00     0.087 H 
HETATM   70  H31 UNK A   1      26.140  22.191  29.353  1.00  0.00     0.087 H 
HETATM   71  H32 UNK A   1      34.453  23.427  32.589  1.00  0.00     0.087 H 
HETATM   72  H33 UNK A   1      34.790  18.913  25.774  1.00  0.00     0.087 H 
HETATM   73  H34 UNK A   1      26.964  23.499  27.447  1.00  0.00     0.087 H 
HETATM   74 2H35 UNK A   1      33.514  19.545  35.421  1.00  0.00     0.036 H 
HETATM   75 3H35 UNK A   1      34.084  18.751  33.970  1.00  0.00     0.036 H 
HETATM   76 2H36 UNK A   1      33.219  14.572  27.456  1.00  0.00     0.036 H 
HETATM   77 3H36 UNK A   1      31.726  15.183  26.777  1.00  0.00     0.036 H 
HETATM   78 2H37 UNK A   1      26.352  20.747  31.193  1.00  0.00     0.036 H 
HETATM   79 3H37 UNK A   1      25.005  20.251  30.189  1.00  0.00     0.036 H 
HETATM   80 2H38 UNK A   1      33.677  24.649  30.651  1.00  0.00     0.036 H 
HETATM   81 3H38 UNK A   1      33.091  25.409  32.116  1.00  0.00     0.036 H 
HETATM   82 2H39 UNK A   1      36.091  20.664  26.788  1.00  0.00     0.036 H 
HETATM   83 3H39 UNK A   1      34.559  21.299  26.229  1.00  0.00     0.036 H 
HETATM   84 2H40 UNK A   1      27.411  23.726  25.062  1.00  0.00     0.036 H 
HETATM   85 3H40 UNK A   1      28.746  24.247  26.067  1.00  0.00     0.036 H 
HETATM   86 2H49 UNK A   1      31.688  18.725  33.098  1.00  0.00     0.035 H 
HETATM   87 3H49 UNK A   1      31.155  19.380  34.646  1.00  0.00     0.035 H 
HETATM   88 2H50 UNK A   1      32.658  15.570  29.677  1.00  0.00     0.035 H 
HETATM   89 3H50 UNK A   1      31.182  16.264  29.000  1.00  0.00     0.035 H 
HETATM   90 2H51 UNK A   1      27.717  18.831  30.342  1.00  0.00     0.035 H 
HETATM   91 3H51 UNK A   1      26.386  18.322  29.301  1.00  0.00     0.035 H 
HETATM   92 2H52 UNK A   1      31.468  23.655  30.188  1.00  0.00     0.035 H 
HETATM   93 3H52 UNK A   1      30.862  24.169  31.752  1.00  0.00     0.035 H 
HETATM   94 2H53 UNK A   1      35.248  20.627  29.148  1.00  0.00     0.035 H 
HETATM   95 3H53 UNK A   1      33.691  21.230  28.625  1.00  0.00     0.035 H 
HETATM   96 2H54 UNK A   1      29.888  21.983  25.597  1.00  0.00     0.035 H 
HETATM   97 3H54 UNK A   1      28.580  21.638  24.478  1.00  0.00     0.035 H 
HETATM   98 2H55 UNK A   1      31.249  26.591  31.054  1.00  0.00     0.067 H 
HETATM   99 3H55 UNK A   1      29.962  25.726  30.235  1.00  0.00     0.067 H 
HETATM  100 2H56 UNK A   1      35.163  23.026  29.573  1.00  0.00     0.067 H 
HETATM  101 3H56 UNK A   1      36.391  22.664  28.366  1.00  0.00     0.067 H 
HETATM  102 2H57 UNK A   1      30.443  22.479  23.187  1.00  0.00     0.068 H 
HETATM  103 3H57 UNK A   1      29.157  23.673  23.150  1.00  0.00     0.068 H 
HETATM  104 2H58 UNK A   1      32.867  16.852  34.441  1.00  0.00     0.067 H 
HETATM  105 3H58 UNK A   1      32.000  17.428  35.852  1.00  0.00     0.067 H 
HETATM  106 2H59 UNK A   1      30.424  13.945  28.346  1.00  0.00     0.067 H 
HETATM  107 3H59 UNK A   1      31.854  13.278  29.118  1.00  0.00     0.067 H 
HETATM  108 2H60 UNK A   1      25.959  18.761  32.290  1.00  0.00     0.067 H 
HETATM  109 3H60 UNK A   1      24.943  17.860  31.183  1.00  0.00     0.067 H 
HETATM  110  H18 UNK A   1      32.314  21.781  35.137  1.00  0.00     0.163 HD
HETATM  111  H19 UNK A   1      34.863  16.269  28.399  1.00  0.00     0.163 HD
HETATM  112  H20 UNK A   1      25.429  20.168  27.642  1.00  0.00     0.163 HD
HETATM  113  H21 UNK A   1      33.300  22.060  30.540  1.00  0.00     0.163 HD
HETATM  114  H22 UNK A   1      32.467  19.941  26.607  1.00  0.00     0.163 HD
HETATM  115  H23 UNK A   1      29.487  22.367  27.842  1.00  0.00     0.163 HD
HETATM  116  H10 UNK A   1      31.820  15.780  32.947  1.00  0.00     0.000 HD
HETATM  117  H11 UNK A   1      28.746  14.465  29.633  1.00  0.00     0.000 HD
HETATM  118  H12 UNK A   1      27.551  17.774  33.254  1.00  0.00     0.000 HD
HETATM  119  H47 UNK A   1      30.073  25.720  28.048  1.00  0.00     0.000 HD
HETATM  120  H48 UNK A   1      33.249  22.589  27.206  1.00  0.00     0.000 HD
ENDROOT
BRANCH  32 121
HETATM  121  C67 UNK A   1      32.886  28.099  29.742  1.00 20.00    -0.013 C 
HETATM  122 1H67 UNK A   1      32.366  27.903  30.683  1.00  0.00     0.038 H 
HETATM  123 2H67 UNK A   1      33.961  28.025  29.933  1.00  0.00     0.038 H 
HETATM  124 3H67 UNK A   1      32.660  29.124  29.432  1.00  0.00     0.038 H 
ENDBRANCH  32 121
BRANCH  33 125
HETATM  125  C68 UNK A   1      36.800  24.863  27.044  1.00 20.00    -0.013 C 
HETATM  126 1H68 UNK A   1      37.315  24.559  26.127  1.00  0.00     0.038 H 
HETATM  127 2H68 UNK A   1      37.187  24.261  27.868  1.00  0.00     0.038 H 
HETATM  128 3H68 UNK A   1      37.040  25.912  27.233  1.00  0.00     0.038 H 
ENDBRANCH  33 125
BRANCH  34 129
HETATM  129  C69 UNK A   1      29.788  26.179  23.207  1.00 20.00    -0.013 C 
HETATM  130 1H69 UNK A   1      29.437  27.155  23.558  1.00  0.00     0.038 H 
HETATM  131 2H69 UNK A   1      28.921  25.531  23.053  1.00  0.00     0.038 H 
HETATM  132 3H69 UNK A   1      30.285  26.331  22.245  1.00  0.00     0.038 H 
ENDBRANCH  34 129
BRANCH  48 133
HETATM  133  O09 UNK A   1      32.122  23.736  24.753  1.00 20.00    -0.286 OA
HETATM  134  H09 UNK A   1      32.167  22.879  24.246  1.00  0.00     0.244 HD
ENDBRANCH  48 133
BRANCH  35 135
HETATM  135  C   UNK A   1      29.910  16.147  36.630  1.00 20.00    -0.013 C 
HETATM  136  H1  UNK A   1      30.252  15.255  37.160  1.00  0.00     0.038 H 
HETATM  137  H2  UNK A   1      28.911  16.398  36.996  1.00  0.00     0.038 H 
HETATM  138  H3  UNK A   1      30.589  16.968  36.873  1.00  0.00     0.038 H 
ENDBRANCH  35 135
BRANCH  36 139
HETATM  139  C2  UNK A   1      31.721  12.243  31.461  1.00 20.00    -0.013 C 
HETATM  140  H24 UNK A   1      32.614  12.697  31.902  1.00  0.00     0.038 H 
HETATM  141  H25 UNK A   1      31.958  11.949  30.434  1.00  0.00     0.038 H 
HETATM  142  H26 UNK A   1      31.478  11.344  32.034  1.00  0.00     0.038 H 
ENDBRANCH  36 139
BRANCH  37 143
HETATM  143  C3  UNK A   1      24.795  15.317  31.481  1.00 20.00    -0.013 C 
HETATM  144  H35 UNK A   1      24.150  16.183  31.652  1.00  0.00     0.038 H 
HETATM  145  H36 UNK A   1      24.367  14.459  32.007  1.00  0.00     0.038 H 
HETATM  146  H37 UNK A   1      24.801  15.101  30.408  1.00  0.00     0.038 H 
ENDBRANCH  37 143
TORSDOF 7
ENDMDL
MODEL 7
REMARK VINA RESULT:      -9.4      2.166      6.980
REMARK  7 active torsions:
REMARK  status: ('A' for Active; 'I' for Inactive)
REMARK    1  A    between atoms: C_1  and  C64_38 
REMARK    2  A    between atoms: C2_3  and  C65_39 
REMARK    3  A    between atoms: C3_5  and  C66_40 
REMARK    4  A    between atoms: C61_35  and  C67_41 
REMARK    5  A    between atoms: C62_36  and  C68_42 
REMARK    6  A    between atoms: C63_37  and  C69_43 
REMARK    7  A    between atoms: N27_54  and  O09_64 
ROOT
HETATM    1  O   UNK A   1      27.506  25.713  27.350  1.00 20.00    -0.176 OA
HETATM    2  C29 UNK A   1      25.812  18.928  29.267  1.00 20.00     0.089 C 
HETATM    3  C30 UNK A   1      32.709  18.852  25.660  1.00 20.00     0.089 C 
HETATM    4  C31 UNK A   1      32.361  22.065  33.305  1.00 20.00     0.089 C 
HETATM    5  C32 UNK A   1      26.669  17.140  31.269  1.00 20.00     0.089 C 
HETATM    6  C33 UNK A   1      32.088  16.438  26.983  1.00 20.00     0.089 C 
HETATM    7  C34 UNK A   1      33.737  19.714  33.830  1.00 20.00     0.089 C 
HETATM    8  C35 UNK A   1      25.497  20.110  28.313  1.00 20.00    -0.036 C 
HETATM    9  C36 UNK A   1      32.783  20.277  25.055  1.00 20.00    -0.036 C 
HETATM   10  C37 UNK A   1      31.669  23.388  32.893  1.00 20.00    -0.036 C 
HETATM   11  C38 UNK A   1      27.356  16.446  32.477  1.00 20.00    -0.036 C 
HETATM   12  C39 UNK A   1      31.457  15.327  27.870  1.00 20.00    -0.036 C 
HETATM   13  C40 UNK A   1      34.536  18.383  33.913  1.00 20.00    -0.036 C 
HETATM   14  C41 UNK A   1      25.700  18.266  31.648  1.00 20.00     0.241 C 
HETATM   15  C42 UNK A   1      31.221  16.884  25.801  1.00 20.00     0.241 C 
HETATM   16  C43 UNK A   1      34.559  20.974  33.545  1.00 20.00     0.241 C 
HETATM   17  C44 UNK A   1      27.241  18.375  29.193  1.00 20.00     0.241 C 
HETATM   18  C45 UNK A   1      32.974  18.754  27.166  1.00 20.00     0.241 C 
HETATM   19  C46 UNK A   1      31.802  20.769  32.712  1.00 20.00     0.241 C 
HETATM   20  C49 UNK A   1      26.274  21.425  28.567  1.00 20.00    -0.046 C 
HETATM   21  C50 UNK A   1      31.699  21.271  25.529  1.00 20.00    -0.046 C 
HETATM   22  C51 UNK A   1      31.735  23.794  31.401  1.00 20.00    -0.046 C 
HETATM   23  C52 UNK A   1      28.378  17.347  33.209  1.00 20.00    -0.046 C 
HETATM   24  C53 UNK A   1      30.147  15.737  28.592  1.00 20.00    -0.046 C 
HETATM   25  C54 UNK A   1      35.094  17.871  32.563  1.00 20.00    -0.046 C 
HETATM   26  C55 UNK A   1      28.864  16.738  34.543  1.00 20.00     0.017 C 
HETATM   27  C56 UNK A   1      29.567  14.587  29.464  1.00 20.00     0.017 C 
HETATM   28  C57 UNK A   1      35.736  16.466  32.684  1.00 20.00     0.023 C 
HETATM   29  C58 UNK A   1      25.965  22.429  27.430  1.00 20.00     0.017 C 
HETATM   30  C59 UNK A   1      31.970  22.650  24.887  1.00 20.00     0.017 C 
HETATM   31  C60 UNK A   1      30.996  25.145  31.240  1.00 20.00     0.017 C 
HETATM   32  C61 UNK A   1      29.670  14.321  34.703  1.00 20.00     0.168 C 
HETATM   33  C62 UNK A   1      30.740  12.878  30.961  1.00 20.00     0.168 C 
HETATM   34  C63 UNK A   1      34.643  14.687  34.157  1.00 20.00     0.173 C 
HETATM   35  C64 UNK A   1      26.604  24.899  27.448  1.00 20.00     0.168 C 
HETATM   36  C65 UNK A   1      30.189  24.460  24.649  1.00 20.00     0.168 C 
HETATM   37  C66 UNK A   1      30.856  26.562  29.125  1.00 20.00     0.168 C 
HETATM   38 FE1  UNK A   1      31.999  14.307  33.085  1.00 20.00     0.000 Fe
HETATM   39 FE2  UNK A   1      29.442  24.969  27.286  1.00 20.00     0.000 Fe
HETATM   40  N18 UNK A   1      25.379  19.130  30.660  1.00 20.00    -0.346 N 
HETATM   41  N19 UNK A   1      31.517  18.086  25.263  1.00 20.00    -0.346 N 
HETATM   42  N20 UNK A   1      33.834  22.076  33.243  1.00 20.00    -0.346 N 
HETATM   43  N21 UNK A   1      27.606  17.560  30.208  1.00 20.00    -0.346 N 
HETATM   44  N22 UNK A   1      32.617  17.586  27.750  1.00 20.00    -0.346 N 
HETATM   45  N23 UNK A   1      32.531  19.661  32.974  1.00 20.00    -0.346 N 
HETATM   46  N25 UNK A   1      29.835  15.633  34.374  1.00 20.00    -0.269 N 
HETATM   47  N26 UNK A   1      30.442  14.155  30.585  1.00 20.00    -0.269 N 
HETATM   48  N27 UNK A   1      34.758  15.390  32.995  1.00 20.00    -0.240 N 
HETATM   49  N28 UNK A   1      26.903  23.570  27.363  1.00 20.00    -0.269 N 
HETATM   50  N29 UNK A   1      31.070  23.715  25.378  1.00 20.00    -0.269 N 
HETATM   51  N30 UNK A   1      30.559  25.449  29.861  1.00 20.00    -0.269 N 
HETATM   52  O03 UNK A   1      25.316  18.461  32.780  1.00 20.00    -0.271 OA
HETATM   53  O04 UNK A   1      30.263  16.257  25.401  1.00 20.00    -0.271 OA
HETATM   54  O05 UNK A   1      35.769  20.990  33.478  1.00 20.00    -0.271 OA
HETATM   55  O06 UNK A   1      28.059  18.708  28.361  1.00 20.00    -0.271 OA
HETATM   56  O07 UNK A   1      33.383  19.670  27.845  1.00 20.00    -0.271 OA
HETATM   57  O08 UNK A   1      30.856  20.711  31.948  1.00 20.00    -0.271 OA
HETATM   58  O10 UNK A   1      28.201  23.213  26.908  1.00 20.00     0.000 OA
HETATM   59  O11 UNK A   1      31.363  24.145  26.699  1.00 20.00     0.000 OA
HETATM   60  O12 UNK A   1      29.436  24.685  29.448  1.00 20.00     0.000 OA
HETATM   61  O13 UNK A   1      30.569  13.544  34.440  1.00 20.00    -0.176 OA
HETATM   62  O14 UNK A   1      31.519  12.700  31.879  1.00 20.00    -0.176 OA
HETATM   63  O15 UNK A   1      33.624  14.038  34.348  1.00 20.00    -0.175 OA
HETATM   64  O2  UNK A   1      29.513  25.291  25.225  1.00 20.00    -0.176 OA
HETATM   65  O3  UNK A   1      30.366  26.683  28.013  1.00 20.00    -0.176 OA
HETATM   66  O47 UNK A   1      31.163  16.062  34.096  1.00 20.00     0.000 OA
HETATM   67  O48 UNK A   1      31.126  15.206  31.254  1.00 20.00     0.000 OA
HETATM   68  H29 UNK A   1      25.204  18.094  28.900  1.00  0.00     0.087 H 
HETATM   69  H30 UNK A   1      33.555  18.311  25.223  1.00  0.00     0.087 H 
HETATM   70  H31 UNK A   1      32.131  21.961  34.371  1.00  0.00     0.087 H 
HETATM   71  H32 UNK A   1      26.016  16.390  30.809  1.00  0.00     0.087 H 
HETATM   72  H33 UNK A   1      32.959  15.985  26.499  1.00  0.00     0.087 H 
HETATM   73  H34 UNK A   1      33.364  19.892  34.844  1.00  0.00     0.087 H 
HETATM   74 2H35 UNK A   1      24.425  20.320  28.362  1.00  0.00     0.036 H 
HETATM   75 3H35 UNK A   1      25.698  19.774  27.293  1.00  0.00     0.036 H 
HETATM   76 2H36 UNK A   1      32.726  20.190  23.966  1.00  0.00     0.036 H 
HETATM   77 3H36 UNK A   1      33.768  20.693  25.280  1.00  0.00     0.036 H 
HETATM   78 2H37 UNK A   1      30.618  23.313  33.188  1.00  0.00     0.036 H 
HETATM   79 3H37 UNK A   1      32.101  24.192  33.494  1.00  0.00     0.036 H 
HETATM   80 2H38 UNK A   1      27.857  15.539  32.129  1.00  0.00     0.036 H 
HETATM   81 3H38 UNK A   1      26.581  16.122  33.178  1.00  0.00     0.036 H 
HETATM   82 2H39 UNK A   1      31.262  14.452  27.244  1.00  0.00     0.036 H 
HETATM   83 3H39 UNK A   1      32.202  15.018  28.607  1.00  0.00     0.036 H 
HETATM   84 2H40 UNK A   1      35.360  18.513  34.620  1.00  0.00     0.036 H 
HETATM   85 3H40 UNK A   1      33.875  17.628  34.342  1.00  0.00     0.036 H 
HETATM   86 2H49 UNK A   1      27.346  21.221  28.593  1.00  0.00     0.035 H 
HETATM   87 3H49 UNK A   1      25.995  21.854  29.533  1.00  0.00     0.035 H 
HETATM   88 2H50 UNK A   1      30.705  20.915  25.244  1.00  0.00     0.035 H 
HETATM   89 3H50 UNK A   1      31.725  21.361  26.616  1.00  0.00     0.035 H 
HETATM   90 2H51 UNK A   1      31.257  23.030  30.786  1.00  0.00     0.035 H 
HETATM   91 3H51 UNK A   1      32.771  23.890  31.070  1.00  0.00     0.035 H 
HETATM   92 2H52 UNK A   1      29.233  17.540  32.558  1.00  0.00     0.035 H 
HETATM   93 3H52 UNK A   1      27.918  18.312  33.425  1.00  0.00     0.035 H 
HETATM   94 2H53 UNK A   1      29.394  16.010  27.848  1.00  0.00     0.035 H 
HETATM   95 3H53 UNK A   1      30.316  16.627  29.202  1.00  0.00     0.035 H 
HETATM   96 2H54 UNK A   1      34.305  17.849  31.809  1.00  0.00     0.035 H 
HETATM   97 3H54 UNK A   1      35.853  18.572  32.208  1.00  0.00     0.035 H 
HETATM   98 2H55 UNK A   1      27.998  16.421  35.134  1.00  0.00     0.067 H 
HETATM   99 3H55 UNK A   1      29.356  17.531  35.116  1.00  0.00     0.067 H 
HETATM  100 2H56 UNK A   1      28.611  14.917  29.882  1.00  0.00     0.067 H 
HETATM  101 3H56 UNK A   1      29.354  13.741  28.804  1.00  0.00     0.067 H 
HETATM  102 2H57 UNK A   1      36.239  16.231  31.741  1.00  0.00     0.068 H 
HETATM  103 3H57 UNK A   1      36.514  16.510  33.452  1.00  0.00     0.068 H 
HETATM  104 2H58 UNK A   1      26.026  21.902  26.473  1.00  0.00     0.067 H 
HETATM  105 3H58 UNK A   1      24.932  22.772  27.531  1.00  0.00     0.067 H 
HETATM  106 2H59 UNK A   1      33.000  22.945  25.117  1.00  0.00     0.067 H 
HETATM  107 3H59 UNK A   1      31.905  22.556  23.800  1.00  0.00     0.067 H 
HETATM  108 2H60 UNK A   1      30.096  25.122  31.864  1.00  0.00     0.067 H 
HETATM  109 3H60 UNK A   1      31.630  25.941  31.642  1.00  0.00     0.067 H 
HETATM  110  H18 UNK A   1      24.714  19.865  30.857  1.00  0.00     0.163 HD
HETATM  111  H19 UNK A   1      30.984  18.405  24.466  1.00  0.00     0.163 HD
HETATM  112  H20 UNK A   1      34.310  22.937  33.021  1.00  0.00     0.163 HD
HETATM  113  H21 UNK A   1      28.547  17.201  30.226  1.00  0.00     0.163 HD
HETATM  114  H22 UNK A   1      32.828  17.459  28.725  1.00  0.00     0.163 HD
HETATM  115  H23 UNK A   1      32.313  18.804  32.495  1.00  0.00     0.163 HD
HETATM  116  H10 UNK A   1      27.956  22.687  26.105  1.00  0.00     0.000 HD
HETATM  117  H11 UNK A   1      32.315  24.399  26.588  1.00  0.00     0.000 HD
HETATM  118  H12 UNK A   1      28.824  24.863  30.205  1.00  0.00     0.000 HD
HETATM  119  H47 UNK A   1      31.328  16.605  34.908  1.00  0.00     0.000 HD
HETATM  120  H48 UNK A   1      31.538  15.655  30.475  1.00  0.00     0.000 HD
ENDROOT
BRANCH  32 121
HETATM  121  C67 UNK A   1      28.364  13.871  35.341  1.00 20.00    -0.013 C 
HETATM  122 1H67 UNK A   1      27.527  14.467  34.966  1.00  0.00     0.038 H 
HETATM  123 2H67 UNK A   1      28.161  12.823  35.103  1.00  0.00     0.038 H 
HETATM  124 3H67 UNK A   1      28.402  13.979  36.428  1.00  0.00     0.038 H 
ENDBRANCH  32 121
BRANCH  33 125
HETATM  125  C68 UNK A   1      30.039  11.715  30.279  1.00 20.00    -0.013 C 
HETATM  126 1H68 UNK A   1      29.899  10.894  30.988  1.00  0.00     0.038 H 
HETATM  127 2H68 UNK A   1      30.638  11.346  29.444  1.00  0.00     0.038 H 
HETATM  128 3H68 UNK A   1      29.055  12.008  29.903  1.00  0.00     0.038 H 
ENDBRANCH  33 125
BRANCH  34 129
HETATM  129  C69 UNK A   1      35.800  14.686  35.138  1.00 20.00    -0.013 C 
HETATM  130 1H69 UNK A   1      35.427  14.567  36.161  1.00  0.00     0.038 H 
HETATM  131 2H69 UNK A   1      36.374  15.615  35.081  1.00  0.00     0.038 H 
HETATM  132 3H69 UNK A   1      36.471  13.847  34.930  1.00  0.00     0.038 H 
ENDBRANCH  34 129
BRANCH  48 133
HETATM  133  O09 UNK A   1      33.988  14.905  31.902  1.00 20.00    -0.286 OA
HETATM  134  H09 UNK A   1      33.818  13.972  32.209  1.00  0.00     0.244 HD
ENDBRANCH  48 133
BRANCH  35 135
HETATM  135  C   UNK A   1      25.176  25.325  27.737  1.00 20.00    -0.013 C 
HETATM  136  H1  UNK A   1      24.623  24.506  28.205  1.00  0.00     0.038 H 
HETATM  137  H2  UNK A   1      24.659  25.600  26.815  1.00  0.00     0.038 H 
HETATM  138  H3  UNK A   1      25.159  26.179  28.418  1.00  0.00     0.038 H 
ENDBRANCH  35 135
BRANCH  36 139
HETATM  139  C2  UNK A   1      29.979  24.132  23.181  1.00 20.00    -0.013 C 
HETATM  140  H24 UNK A   1      28.925  23.909  22.988  1.00  0.00     0.038 H 
HETATM  141  H25 UNK A   1      30.572  23.261  22.889  1.00  0.00     0.038 H 
HETATM  142  H26 UNK A   1      30.269  24.978  22.553  1.00  0.00     0.038 H 
ENDBRANCH  36 139
BRANCH  37 143
HETATM  143  C3  UNK A   1      31.854  27.566  29.670  1.00 20.00    -0.013 C 
HETATM  144  H35 UNK A   1      31.712  27.699  30.747  1.00  0.00     0.038 H 
HETATM  145  H36 UNK A   1      31.729  28.538  29.184  1.00  0.00     0.038 H 
HETATM  146  H37 UNK A   1      32.878  27.220  29.501  1.00  0.00     0.038 H 
ENDBRANCH  37 143
TORSDOF 7
ENDMDL
MODEL 8
REMARK VINA RESULT:      -9.3      3.348     11.024
REMARK  7 active torsions:
REMARK  status: ('A' for Active; 'I' for Inactive)
REMARK    1  A    between atoms: C_1  and  C64_38 
REMARK    2  A    between atoms: C2_3  and  C65_39 
REMARK    3  A    between atoms: C3_5  and  C66_40 
REMARK    4  A    between atoms: C61_35  and  C67_41 
REMARK    5  A    between atoms: C62_36  and  C68_42 
REMARK    6  A    between atoms: C63_37  and  C69_43 
REMARK    7  A    between atoms: N27_54  and  O09_64 
ROOT
HETATM    1  O   UNK A   1      30.016  13.559  30.883  1.00 20.00    -0.176 OA
HETATM    2  C29 UNK A   1      31.251  17.203  24.737  1.00 20.00     0.089 C 
HETATM    3  C30 UNK A   1      25.719  20.911  28.765  1.00 20.00     0.089 C 
HETATM    4  C31 UNK A   1      33.506  21.281  31.617  1.00 20.00     0.089 C 
HETATM    5  C32 UNK A   1      32.575  19.596  24.060  1.00 20.00     0.089 C 
HETATM    6  C33 UNK A   1      26.766  22.412  26.617  1.00 20.00     0.089 C 
HETATM    7  C34 UNK A   1      33.194  23.888  30.719  1.00 20.00     0.089 C 
HETATM    8  C35 UNK A   1      30.645  15.925  25.373  1.00 20.00    -0.036 C 
HETATM    9  C36 UNK A   1      25.358  19.878  29.862  1.00 20.00    -0.036 C 
HETATM   10  C37 UNK A   1      33.546  19.832  32.164  1.00 20.00    -0.036 C 
HETATM   11  C38 UNK A   1      33.383  20.923  24.055  1.00 20.00    -0.036 C 
HETATM   12  C39 UNK A   1      27.614  22.954  25.431  1.00 20.00    -0.036 C 
HETATM   13  C40 UNK A   1      32.811  25.304  30.207  1.00 20.00    -0.036 C 
HETATM   14  C41 UNK A   1      33.411  18.343  24.343  1.00 20.00     0.241 C 
HETATM   15  C42 UNK A   1      25.998  21.120  26.319  1.00 20.00     0.241 C 
HETATM   16  C43 UNK A   1      32.874  23.594  32.187  1.00 20.00     0.241 C 
HETATM   17  C44 UNK A   1      30.650  18.532  25.211  1.00 20.00     0.241 C 
HETATM   18  C45 UNK A   1      27.032  21.672  28.976  1.00 20.00     0.241 C 
HETATM   19  C46 UNK A   1      32.916  21.484  30.218  1.00 20.00     0.241 C 
HETATM   20  C49 UNK A   1      30.852  15.750  26.897  1.00 20.00    -0.046 C 
HETATM   21  C50 UNK A   1      26.297  18.656  29.977  1.00 20.00    -0.046 C 
HETATM   22  C51 UNK A   1      32.193  19.120  32.402  1.00 20.00    -0.046 C 
HETATM   23  C52 UNK A   1      33.896  21.340  25.453  1.00 20.00    -0.046 C 
HETATM   24  C53 UNK A   1      28.763  22.017  24.973  1.00 20.00    -0.046 C 
HETATM   25  C54 UNK A   1      31.291  25.557  30.061  1.00 20.00    -0.046 C 
HETATM   26  C55 UNK A   1      34.898  22.515  25.397  1.00 20.00     0.017 C 
HETATM   27  C56 UNK A   1      29.576  22.613  23.790  1.00 20.00     0.017 C 
HETATM   28  C57 UNK A   1      30.980  26.921  29.396  1.00 20.00     0.023 C 
HETATM   29  C58 UNK A   1      30.043  14.523  27.385  1.00 20.00     0.017 C 
HETATM   30  C59 UNK A   1      25.833  17.778  31.161  1.00 20.00     0.017 C 
HETATM   31  C60 UNK A   1      32.487  17.708  32.961  1.00 20.00     0.017 C 
HETATM   32  C61 UNK A   1      34.411  24.634  24.059  1.00 20.00     0.168 C 
HETATM   33  C62 UNK A   1      30.341  25.011  23.334  1.00 20.00     0.168 C 
HETATM   34  C63 UNK A   1      32.414  27.747  27.449  1.00 20.00     0.173 C 
HETATM   35  C64 UNK A   1      30.257  13.456  29.693  1.00 20.00     0.168 C 
HETATM   36  C65 UNK A   1      26.452  15.316  31.408  1.00 20.00     0.168 C 
HETATM   37  C66 UNK A   1      30.776  16.013  33.797  1.00 20.00     0.168 C 
HETATM   38 FE1  UNK A   1      32.170  25.743  25.398  1.00 20.00     0.000 Fe
HETATM   39 FE2  UNK A   1      29.237  15.370  31.531  1.00 20.00     0.000 Fe
HETATM   40  N18 UNK A   1      32.723  17.245  24.727  1.00 20.00    -0.346 N 
HETATM   41  N19 UNK A   1      25.595  20.404  27.390  1.00 20.00    -0.346 N 
HETATM   42  N20 UNK A   1      32.993  22.297  32.552  1.00 20.00    -0.346 N 
HETATM   43  N21 UNK A   1      31.358  19.640  24.894  1.00 20.00    -0.346 N 
HETATM   44  N22 UNK A   1      27.503  22.339  27.896  1.00 20.00    -0.346 N 
HETATM   45  N23 UNK A   1      32.758  22.775  29.847  1.00 20.00    -0.346 N 
HETATM   46  N25 UNK A   1      34.261  23.828  25.148  1.00 20.00    -0.269 N 
HETATM   47  N26 UNK A   1      30.286  23.883  24.099  1.00 20.00    -0.269 N 
HETATM   48  N27 UNK A   1      31.403  26.999  27.972  1.00 20.00    -0.240 N 
HETATM   49  N28 UNK A   1      29.872  14.460  28.852  1.00 20.00    -0.269 N 
HETATM   50  N29 UNK A   1      26.742  16.649  31.448  1.00 20.00    -0.269 N 
HETATM   51  N30 UNK A   1      31.380  16.740  32.810  1.00 20.00    -0.269 N 
HETATM   52  O03 UNK A   1      34.623  18.335  24.338  1.00 20.00    -0.271 OA
HETATM   53  O04 UNK A   1      25.820  20.693  25.198  1.00 20.00    -0.271 OA
HETATM   54  O05 UNK A   1      32.438  24.420  32.961  1.00 20.00    -0.271 OA
HETATM   55  O06 UNK A   1      29.671  18.623  25.920  1.00 20.00    -0.271 OA
HETATM   56  O07 UNK A   1      27.689  21.627  29.993  1.00 20.00    -0.271 OA
HETATM   57  O08 UNK A   1      32.484  20.589  29.515  1.00 20.00    -0.271 OA
HETATM   58  O10 UNK A   1      28.986  15.446  29.364  1.00 20.00     0.000 OA
HETATM   59  O11 UNK A   1      27.958  17.040  32.068  1.00 20.00     0.000 OA
HETATM   60  O12 UNK A   1      31.218  16.276  31.478  1.00 20.00     0.000 OA
HETATM   61  O13 UNK A   1      33.761  25.662  24.010  1.00 20.00    -0.176 OA
HETATM   62  O14 UNK A   1      30.931  25.986  23.762  1.00 20.00    -0.176 OA
HETATM   63  O15 UNK A   1      32.806  27.491  26.319  1.00 20.00    -0.175 OA
HETATM   64  O2  UNK A   1      27.335  14.519  31.663  1.00 20.00    -0.176 OA
HETATM   65  O3  UNK A   1      29.906  15.213  33.493  1.00 20.00    -0.176 OA
HETATM   66  O47 UNK A   1      33.657  24.410  26.298  1.00 20.00     0.000 OA
HETATM   67  O48 UNK A   1      30.868  23.945  25.394  1.00 20.00     0.000 OA
HETATM   68  H29 UNK A   1      30.963  17.163  23.681  1.00  0.00     0.087 H 
HETATM   69  H30 UNK A   1      24.961  21.696  28.851  1.00  0.00     0.087 H 
HETATM   70  H31 UNK A   1      34.560  21.545  31.474  1.00  0.00     0.087 H 
HETATM   71  H32 UNK A   1      32.227  19.441  23.033  1.00  0.00     0.087 H 
HETATM   72  H33 UNK A   1      25.969  23.145  26.783  1.00  0.00     0.087 H 
HETATM   73  H34 UNK A   1      34.289  23.858  30.700  1.00  0.00     0.087 H 
HETATM   74 2H35 UNK A   1      31.056  15.051  24.859  1.00  0.00     0.036 H 
HETATM   75 3H35 UNK A   1      29.573  15.928  25.161  1.00  0.00     0.036 H 
HETATM   76 2H36 UNK A   1      24.341  19.521  29.674  1.00  0.00     0.036 H 
HETATM   77 3H36 UNK A   1      25.329  20.395  30.824  1.00  0.00     0.036 H 
HETATM   78 2H37 UNK A   1      34.137  19.234  31.464  1.00  0.00     0.036 H 
HETATM   79 3H37 UNK A   1      34.104  19.847  33.104  1.00  0.00     0.036 H 
HETATM   80 2H38 UNK A   1      32.756  21.720  23.647  1.00  0.00     0.036 H 
HETATM   81 3H38 UNK A   1      34.229  20.813  23.370  1.00  0.00     0.036 H 
HETATM   82 2H39 UNK A   1      26.949  23.143  24.585  1.00  0.00     0.036 H 
HETATM   83 3H39 UNK A   1      28.024  23.923  25.724  1.00  0.00     0.036 H 
HETATM   84 2H40 UNK A   1      33.239  26.049  30.884  1.00  0.00     0.036 H 
HETATM   85 3H40 UNK A   1      33.298  25.448  29.241  1.00  0.00     0.036 H 
HETATM   86 2H49 UNK A   1      30.511  16.644  27.421  1.00  0.00     0.035 H 
HETATM   87 3H49 UNK A   1      31.912  15.615  27.126  1.00  0.00     0.035 H 
HETATM   88 2H50 UNK A   1      26.282  18.075  29.052  1.00  0.00     0.035 H 
HETATM   89 3H50 UNK A   1      27.322  18.989  30.149  1.00  0.00     0.035 H 
HETATM   90 2H51 UNK A   1      31.643  19.045  31.462  1.00  0.00     0.035 H 
HETATM   91 3H51 UNK A   1      31.576  19.683  33.106  1.00  0.00     0.035 H 
HETATM   92 2H52 UNK A   1      33.051  21.605  26.093  1.00  0.00     0.035 H 
HETATM   93 3H52 UNK A   1      34.396  20.491  25.922  1.00  0.00     0.035 H 
HETATM   94 2H53 UNK A   1      28.344  21.062  24.649  1.00  0.00     0.035 H 
HETATM   95 3H53 UNK A   1      29.425  21.795  25.813  1.00  0.00     0.035 H 
HETATM   96 2H54 UNK A   1      30.826  24.754  29.485  1.00  0.00     0.035 H 
HETATM   97 3H54 UNK A   1      30.835  25.541  31.054  1.00  0.00     0.035 H 
HETATM   98 2H55 UNK A   1      35.670  22.298  24.651  1.00  0.00     0.067 H 
HETATM   99 3H55 UNK A   1      35.409  22.568  26.364  1.00  0.00     0.067 H 
HETATM  100 2H56 UNK A   1      30.317  21.875  23.470  1.00  0.00     0.067 H 
HETATM  101 3H56 UNK A   1      28.888  22.761  22.951  1.00  0.00     0.067 H 
HETATM  102 2H57 UNK A   1      29.903  27.102  29.459  1.00  0.00     0.068 H 
HETATM  103 3H57 UNK A   1      31.465  27.707  29.982  1.00  0.00     0.068 H 
HETATM  104 2H58 UNK A   1      29.043  14.566  26.943  1.00  0.00     0.067 H 
HETATM  105 3H58 UNK A   1      30.514  13.613  27.003  1.00  0.00     0.067 H 
HETATM  106 2H59 UNK A   1      25.776  18.404  32.059  1.00  0.00     0.067 H 
HETATM  107 3H59 UNK A   1      24.819  17.420  30.962  1.00  0.00     0.067 H 
HETATM  108 2H60 UNK A   1      33.347  17.296  32.422  1.00  0.00     0.067 H 
HETATM  109 3H60 UNK A   1      32.795  17.802  34.006  1.00  0.00     0.067 H 
HETATM  110  H18 UNK A   1      33.232  16.387  24.887  1.00  0.00     0.163 HD
HETATM  111  H19 UNK A   1      25.065  19.559  27.235  1.00  0.00     0.163 HD
HETATM  112  H20 UNK A   1      32.774  22.026  33.500  1.00  0.00     0.163 HD
HETATM  113  H21 UNK A   1      31.025  20.535  25.215  1.00  0.00     0.163 HD
HETATM  114  H22 UNK A   1      28.332  22.899  28.008  1.00  0.00     0.163 HD
HETATM  115  H23 UNK A   1      32.240  22.986  29.012  1.00  0.00     0.163 HD
HETATM  116  H10 UNK A   1      28.225  15.324  28.742  1.00  0.00     0.000 HD
HETATM  117  H11 UNK A   1      27.600  17.521  32.858  1.00  0.00     0.000 HD
HETATM  118  H12 UNK A   1      32.147  15.990  31.287  1.00  0.00     0.000 HD
HETATM  119  H47 UNK A   1      34.454  24.468  26.884  1.00  0.00     0.000 HD
HETATM  120  H48 UNK A   1      30.083  23.695  25.939  1.00  0.00     0.000 HD
ENDROOT
BRANCH  32 121
HETATM  121  C67 UNK A   1      35.341  24.204  22.936  1.00 20.00    -0.013 C 
HETATM  122 1H67 UNK A   1      35.269  24.893  22.090  1.00  0.00     0.038 H 
HETATM  123 2H67 UNK A   1      36.381  24.200  23.276  1.00  0.00     0.038 H 
HETATM  124 3H67 UNK A   1      35.089  23.200  22.582  1.00  0.00     0.038 H 
ENDBRANCH  32 121
BRANCH  33 125
HETATM  125  C68 UNK A   1      29.733  25.001  21.941  1.00 20.00    -0.013 C 
HETATM  126 1H68 UNK A   1      28.776  25.530  21.945  1.00  0.00     0.038 H 
HETATM  127 2H68 UNK A   1      29.554  23.975  21.612  1.00  0.00     0.038 H 
HETATM  128 3H68 UNK A   1      30.388  25.493  21.217  1.00  0.00     0.038 H 
ENDBRANCH  33 125
BRANCH  34 129
HETATM  129  C69 UNK A   1      32.975  28.902  28.257  1.00 20.00    -0.013 C 
HETATM  130 1H69 UNK A   1      32.348  29.789  28.133  1.00  0.00     0.038 H 
HETATM  131 2H69 UNK A   1      33.995  29.147  27.949  1.00  0.00     0.038 H 
HETATM  132 3H69 UNK A   1      32.984  28.649  29.322  1.00  0.00     0.038 H 
ENDBRANCH  34 129
BRANCH  48 133
HETATM  133  O09 UNK A   1      30.540  26.380  27.025  1.00 20.00    -0.286 OA
HETATM  134  H09 UNK A   1      30.785  26.893  26.206  1.00  0.00     0.244 HD
ENDBRANCH  48 133
BRANCH  35 135
HETATM  135  C   UNK A   1      31.040  12.279  29.138  1.00 20.00    -0.013 C 
HETATM  136  H1  UNK A   1      31.078  12.330  28.047  1.00  0.00     0.038 H 
HETATM  137  H2  UNK A   1      30.569  11.333  29.419  1.00  0.00     0.038 H 
HETATM  138  H3  UNK A   1      32.065  12.286  29.515  1.00  0.00     0.038 H 
ENDBRANCH  35 135
BRANCH  36 139
HETATM  139  C2  UNK A   1      25.089  14.870  30.907  1.00 20.00    -0.013 C 
HETATM  140  H24 UNK A   1      24.576  15.700  30.410  1.00  0.00     0.038 H 
HETATM  141  H25 UNK A   1      24.463  14.528  31.735  1.00  0.00     0.038 H 
HETATM  142  H26 UNK A   1      25.193  14.054  30.187  1.00  0.00     0.038 H 
ENDBRANCH  36 139
BRANCH  37 143
HETATM  143  C3  UNK A   1      31.138  16.286  35.246  1.00 20.00    -0.013 C 
HETATM  144  H35 UNK A   1      32.224  16.333  35.364  1.00  0.00     0.038 H 
HETATM  145  H36 UNK A   1      30.755  15.493  35.895  1.00  0.00     0.038 H 
HETATM  146  H37 UNK A   1      30.716  17.241  35.574  1.00  0.00     0.038 H 
ENDBRANCH  37 143
TORSDOF 7
ENDMDL
MODEL 9
REMARK VINA RESULT:      -9.3     10.305     14.498
REMARK  7 active torsions:
REMARK  status: ('A' for Active; 'I' for Inactive)
REMARK    1  A    between atoms: C_1  and  C64_38 
REMARK    2  A    between atoms: C2_3  and  C65_39 
REMARK    3  A    between atoms: C3_5  and  C66_40 
REMARK    4  A    between atoms: C61_35  and  C67_41 
REMARK    5  A    between atoms: C62_36  and  C68_42 
REMARK    6  A    between atoms: C63_37  and  C69_43 
REMARK    7  A    between atoms: N27_54  and  O09_64 
ROOT
HETATM    1  O   UNK A   1      36.578  22.225  22.293  1.00 20.00    -0.176 OA
HETATM    2  C29 UNK A   1      30.812  18.214  20.492  1.00 20.00     0.089 C 
HETATM    3  C30 UNK A   1      36.972  15.671  16.471  1.00 20.00     0.089 C 
HETATM    4  C31 UNK A   1      36.704  14.041  24.605  1.00 20.00     0.089 C 
HETATM    5  C32 UNK A   1      29.927  15.604  21.078  1.00 20.00     0.089 C 
HETATM    6  C33 UNK A   1      34.748  13.938  16.366  1.00 20.00     0.089 C 
HETATM    7  C34 UNK A   1      36.252  11.500  23.586  1.00 20.00     0.089 C 
HETATM    8  C35 UNK A   1      31.500  19.599  20.376  1.00 20.00    -0.036 C 
HETATM    9  C36 UNK A   1      38.017  16.789  16.721  1.00 20.00    -0.036 C 
HETATM   10  C37 UNK A   1      37.049  15.478  25.069  1.00 20.00    -0.036 C 
HETATM   11  C38 UNK A   1      29.750  14.157  21.613  1.00 20.00    -0.036 C 
HETATM   12  C39 UNK A   1      33.390  13.216  16.598  1.00 20.00    -0.036 C 
HETATM   13  C40 UNK A   1      36.065  10.156  22.829  1.00 20.00    -0.036 C 
HETATM   14  C41 UNK A   1      29.749  16.700  22.135  1.00 20.00     0.241 C 
HETATM   15  C42 UNK A   1      34.634  15.333  15.744  1.00 20.00     0.241 C 
HETATM   16  C43 UNK A   1      37.696  11.894  23.908  1.00 20.00     0.241 C 
HETATM   17  C44 UNK A   1      31.606  17.027  19.931  1.00 20.00     0.241 C 
HETATM   18  C45 UNK A   1      36.747  14.699  17.633  1.00 20.00     0.241 C 
HETATM   19  C46 UNK A   1      35.658  13.897  23.495  1.00 20.00     0.241 C 
HETATM   20  C49 UNK A   1      32.809  19.787  21.182  1.00 20.00    -0.046 C 
HETATM   21  C50 UNK A   1      37.648  17.830  17.801  1.00 20.00    -0.046 C 
HETATM   22  C51 UNK A   1      37.708  16.423  24.036  1.00 20.00    -0.046 C 
HETATM   23  C52 UNK A   1      30.886  13.704  22.561  1.00 20.00    -0.046 C 
HETATM   24  C53 UNK A   1      32.443  13.921  17.604  1.00 20.00    -0.046 C 
HETATM   25  C54 UNK A   1      36.528  10.169  21.351  1.00 20.00    -0.046 C 
HETATM   26  C55 UNK A   1      30.573  12.371  23.276  1.00 20.00     0.017 C 
HETATM   27  C56 UNK A   1      31.106  13.151  17.797  1.00 20.00     0.017 C 
HETATM   28  C57 UNK A   1      36.167   8.858  20.608  1.00 20.00     0.023 C 
HETATM   29  C58 UNK A   1      33.441  21.152  20.817  1.00 20.00     0.017 C 
HETATM   30  C59 UNK A   1      38.827  18.816  17.968  1.00 20.00     0.017 C 
HETATM   31  C60 UNK A   1      37.972  17.781  24.730  1.00 20.00     0.017 C 
HETATM   32  C61 UNK A   1      29.734  10.325  22.000  1.00 20.00     0.168 C 
HETATM   33  C62 UNK A   1      30.635  10.642  17.960  1.00 20.00     0.168 C 
HETATM   34  C63 UNK A   1      33.916   7.728  21.036  1.00 20.00     0.173 C 
HETATM   35  C64 UNK A   1      35.381  22.243  22.066  1.00 20.00     0.168 C 
HETATM   36  C65 UNK A   1      38.577  21.138  18.993  1.00 20.00     0.168 C 
HETATM   37  C66 UNK A   1      39.219  19.777  23.749  1.00 20.00     0.168 C 
HETATM   38 FE1  UNK A   1      31.920   9.673  20.315  1.00 20.00     0.000 Fe
HETATM   39 FE2  UNK A   1      37.648  20.602  21.566  1.00 20.00     0.000 Fe
HETATM   40  N18 UNK A   1      30.253  17.915  21.821  1.00 20.00    -0.346 N 
HETATM   41  N19 UNK A   1      35.702  16.145  15.899  1.00 20.00    -0.346 N 
HETATM   42  N20 UNK A   1      37.860  13.162  24.350  1.00 20.00    -0.346 N 
HETATM   43  N21 UNK A   1      31.158  15.803  20.288  1.00 20.00    -0.346 N 
HETATM   44  N22 UNK A   1      35.641  13.924  17.544  1.00 20.00    -0.346 N 
HETATM   45  N23 UNK A   1      35.503  12.642  23.017  1.00 20.00    -0.346 N 
HETATM   46  N25 UNK A   1      30.713  11.182  22.405  1.00 20.00    -0.269 N 
HETATM   47  N26 UNK A   1      31.249  11.789  18.374  1.00 20.00    -0.269 N 
HETATM   48  N27 UNK A   1      34.704   8.659  20.429  1.00 20.00    -0.240 N 
HETATM   49  N28 UNK A   1      34.851  21.294  21.240  1.00 20.00    -0.269 N 
HETATM   50  N29 UNK A   1      38.637  19.777  19.074  1.00 20.00    -0.269 N 
HETATM   51  N30 UNK A   1      38.155  18.922  23.808  1.00 20.00    -0.269 N 
HETATM   52  O03 UNK A   1      29.287  16.495  23.236  1.00 20.00    -0.271 OA
HETATM   53  O04 UNK A   1      33.627  15.747  15.211  1.00 20.00    -0.271 OA
HETATM   54  O05 UNK A   1      38.655  11.185  23.689  1.00 20.00    -0.271 OA
HETATM   55  O06 UNK A   1      32.638  17.134  19.301  1.00 20.00    -0.271 OA
HETATM   56  O07 UNK A   1      37.433  14.664  18.632  1.00 20.00    -0.271 OA
HETATM   57  O08 UNK A   1      35.084  14.829  22.963  1.00 20.00    -0.271 OA
HETATM   58  O10 UNK A   1      35.754  20.497  20.486  1.00 20.00     0.000 OA
HETATM   59  O11 UNK A   1      38.789  19.200  20.363  1.00 20.00     0.000 OA
HETATM   60  O12 UNK A   1      36.942  19.361  23.213  1.00 20.00     0.000 OA
HETATM   61  O13 UNK A   1      30.035   9.426  21.236  1.00 20.00    -0.176 OA
HETATM   62  O14 UNK A   1      30.903   9.595  18.518  1.00 20.00    -0.176 OA
HETATM   63  O15 UNK A   1      32.701   7.872  20.992  1.00 20.00    -0.175 OA
HETATM   64  O2  UNK A   1      38.401  21.776  20.013  1.00 20.00    -0.176 OA
HETATM   65  O3  UNK A   1      39.188  20.706  22.958  1.00 20.00    -0.176 OA
HETATM   66  O47 UNK A   1      32.057  10.754  22.215  1.00 20.00     0.000 OA
HETATM   67  O48 UNK A   1      32.228  11.669  19.396  1.00 20.00     0.000 OA
HETATM   68  H29 UNK A   1      29.944  18.268  19.826  1.00  0.00     0.087 H 
HETATM   69  H30 UNK A   1      37.415  15.034  15.697  1.00  0.00     0.087 H 
HETATM   70  H31 UNK A   1      36.202  13.592  25.469  1.00  0.00     0.087 H 
HETATM   71  H32 UNK A   1      29.097  15.783  20.386  1.00  0.00     0.087 H 
HETATM   72  H33 UNK A   1      35.273  13.362  15.597  1.00  0.00     0.087 H 
HETATM   73  H34 UNK A   1      35.819  11.336  24.579  1.00  0.00     0.087 H 
HETATM   74 2H35 UNK A   1      30.785  20.369  20.681  1.00  0.00     0.036 H 
HETATM   75 3H35 UNK A   1      31.709  19.777  19.318  1.00  0.00     0.036 H 
HETATM   76 2H36 UNK A   1      38.191  17.312  15.776  1.00  0.00     0.036 H 
HETATM   77 3H36 UNK A   1      38.965  16.318  16.991  1.00  0.00     0.036 H 
HETATM   78 2H37 UNK A   1      36.123  15.939  25.423  1.00  0.00     0.036 H 
HETATM   79 3H37 UNK A   1      37.707  15.398  25.939  1.00  0.00     0.036 H 
HETATM   80 2H38 UNK A   1      29.689  13.468  20.767  1.00  0.00     0.036 H 
HETATM   81 3H38 UNK A   1      28.789  14.093  22.134  1.00  0.00     0.036 H 
HETATM   82 2H39 UNK A   1      32.880  13.117  15.637  1.00  0.00     0.036 H 
HETATM   83 3H39 UNK A   1      33.601  12.200  16.941  1.00  0.00     0.036 H 
HETATM   84 2H40 UNK A   1      36.601   9.371  23.370  1.00  0.00     0.036 H 
HETATM   85 3H40 UNK A   1      35.006   9.896  22.875  1.00  0.00     0.036 H 
HETATM   86 2H49 UNK A   1      33.508  18.984  20.942  1.00  0.00     0.035 H 
HETATM   87 3H49 UNK A   1      32.607  19.742  22.255  1.00  0.00     0.035 H 
HETATM   88 2H50 UNK A   1      36.744  18.373  17.515  1.00  0.00     0.035 H 
HETATM   89 3H50 UNK A   1      37.453  17.329  18.750  1.00  0.00     0.035 H 
HETATM   90 2H51 UNK A   1      37.042  16.562  23.182  1.00  0.00     0.035 H 
HETATM   91 3H51 UNK A   1      38.645  16.001  23.664  1.00  0.00     0.035 H 
HETATM   92 2H52 UNK A   1      31.819  13.613  22.001  1.00  0.00     0.035 H 
HETATM   93 3H52 UNK A   1      31.045  14.468  23.323  1.00  0.00     0.035 H 
HETATM   94 2H53 UNK A   1      32.208  14.923  17.239  1.00  0.00     0.035 H 
HETATM   95 3H53 UNK A   1      32.946  14.052  18.566  1.00  0.00     0.035 H 
HETATM   96 2H54 UNK A   1      36.093  11.020  20.824  1.00  0.00     0.035 H 
HETATM   97 3H54 UNK A   1      37.613  10.298  21.324  1.00  0.00     0.035 H 
HETATM   98 2H55 UNK A   1      29.573  12.424  23.721  1.00  0.00     0.067 H 
HETATM   99 3H55 UNK A   1      31.276  12.262  24.108  1.00  0.00     0.067 H 
HETATM  100 2H56 UNK A   1      30.460  13.737  18.456  1.00  0.00     0.067 H 
HETATM  101 3H56 UNK A   1      30.607  13.098  16.824  1.00  0.00     0.067 H 
HETATM  102 2H57 UNK A   1      36.649   8.871  19.626  1.00  0.00     0.068 H 
HETATM  103 3H57 UNK A   1      36.602   8.019  21.161  1.00  0.00     0.068 H 
HETATM  104 2H58 UNK A   1      33.415  21.270  19.730  1.00  0.00     0.067 H 
HETATM  105 3H58 UNK A   1      32.822  21.952  21.232  1.00  0.00     0.067 H 
HETATM  106 2H59 UNK A   1      39.737  18.241  18.171  1.00  0.00     0.067 H 
HETATM  107 3H59 UNK A   1      38.989  19.339  17.022  1.00  0.00     0.067 H 
HETATM  108 2H60 UNK A   1      37.111  18.017  25.365  1.00  0.00     0.067 H 
HETATM  109 3H60 UNK A   1      38.829  17.670  25.401  1.00  0.00     0.067 H 
HETATM  110  H18 UNK A   1      30.124  18.675  22.473  1.00  0.00     0.163 HD
HETATM  111  H19 UNK A   1      35.675  17.065  15.482  1.00  0.00     0.163 HD
HETATM  112  H20 UNK A   1      38.788  13.500  24.559  1.00  0.00     0.163 HD
HETATM  113  H21 UNK A   1      31.667  14.991  19.976  1.00  0.00     0.163 HD
HETATM  114  H22 UNK A   1      35.488  13.232  18.258  1.00  0.00     0.163 HD
HETATM  115  H23 UNK A   1      34.950  12.496  22.190  1.00  0.00     0.163 HD
HETATM  116  H10 UNK A   1      35.455  20.729  19.571  1.00  0.00     0.000 HD
HETATM  117  H11 UNK A   1      39.699  18.817  20.272  1.00  0.00     0.000 HD
HETATM  118  H12 UNK A   1      36.389  19.474  24.026  1.00  0.00     0.000 HD
HETATM  119  H47 UNK A   1      32.303  10.577  23.159  1.00  0.00     0.000 HD
HETATM  120  H48 UNK A   1      33.001  12.072  18.931  1.00  0.00     0.000 HD
ENDROOT
BRANCH  32 121
HETATM  121  C67 UNK A   1      28.306  10.548  22.474  1.00 20.00    -0.013 C 
HETATM  122 1H67 UNK A   1      28.230  11.475  23.049  1.00  0.00     0.038 H 
HETATM  123 2H67 UNK A   1      27.625  10.627  21.622  1.00  0.00     0.038 H 
HETATM  124 3H67 UNK A   1      27.972   9.723  23.109  1.00  0.00     0.038 H 
ENDBRANCH  32 121
BRANCH  33 125
HETATM  125  C68 UNK A   1      29.580  10.712  16.869  1.00 20.00    -0.013 C 
HETATM  126 1H68 UNK A   1      30.058  10.743  15.885  1.00  0.00     0.038 H 
HETATM  127 2H68 UNK A   1      28.974  11.613  16.982  1.00  0.00     0.038 H 
HETATM  128 3H68 UNK A   1      28.921   9.840  16.895  1.00  0.00     0.038 H 
ENDBRANCH  33 125
BRANCH  34 129
HETATM  129  C69 UNK A   1      34.563   6.521  21.688  1.00 20.00    -0.013 C 
HETATM  130 1H69 UNK A   1      34.137   5.598  21.282  1.00  0.00     0.038 H 
HETATM  131 2H69 UNK A   1      34.418   6.526  22.772  1.00  0.00     0.038 H 
HETATM  132 3H69 UNK A   1      35.637   6.510  21.480  1.00  0.00     0.038 H 
ENDBRANCH  34 129
BRANCH  48 133
HETATM  133  O09 UNK A   1      34.096   9.386  19.369  1.00 20.00    -0.286 OA
HETATM  134  H09 UNK A   1      33.664   8.639  18.870  1.00  0.00     0.244 HD
ENDBRANCH  48 133
BRANCH  35 135
HETATM  135  C   UNK A   1      34.459  23.246  22.737  1.00 20.00    -0.013 C 
HETATM  136  H1  UNK A   1      33.537  23.358  22.161  1.00  0.00     0.038 H 
HETATM  137  H2  UNK A   1      34.937  24.226  22.808  1.00  0.00     0.038 H 
HETATM  138  H3  UNK A   1      34.193  22.911  23.742  1.00  0.00     0.038 H 
ENDBRANCH  35 135
BRANCH  36 139
HETATM  139  C2  UNK A   1      38.585  21.798  17.625  1.00 20.00    -0.013 C 
HETATM  140  H24 UNK A   1      38.823  22.862  17.717  1.00  0.00     0.038 H 
HETATM  141  H25 UNK A   1      37.607  21.707  17.143  1.00  0.00     0.038 H 
HETATM  142  H26 UNK A   1      39.336  21.335  16.979  1.00  0.00     0.038 H 
ENDBRANCH  36 139
BRANCH  37 143
HETATM  143  C3  UNK A   1      40.444  19.494  24.600  1.00 20.00    -0.013 C 
HETATM  144  H35 UNK A   1      41.337  19.922  24.136  1.00  0.00     0.038 H 
HETATM  145  H36 UNK A   1      40.596  18.417  24.710  1.00  0.00     0.038 H 
HETATM  146  H37 UNK A   1      40.330  19.935  25.595  1.00  0.00     0.038 H 
ENDBRANCH  37 143
TORSDOF 7
ENDMDL
